# Supplementary material for: (E)-tert-Butyl 2-(5-{[4-(dimethylamino)phenyl]diazenyl}-2,6-dioxo-1H-pyrimid­in-3-yl)acetate dichloromethane monosolvate
Source: Acta Crystallogr Sect E Struct Rep Online. 2014 Apr 16;70(Pt 5):o556–7. doi: 10.1107/S1600536814007521 (PMC4011311; doi:10.1107/S1600536814007521)
Supplement: Supplementary file 1 [file e-70-0o556-sup1.cif]

##############################################################################
#                                                                            #
# This CIF contains the data in a paper accepted for publication in          #
# Acta Crystallographica Section E. It conforms to the requirements of       #
# Notes for Authors for Acta Crystallographica Section E, and has been       #
# peer reviewed under the auspices of the IUCr Commission on Journals.       #
#                                                                            #
# Full details of the Crystallographic Information File format               #
# are given in the paper "The Crystallographic Information File (CIF):       #
# a New Standard Archive File for Crystallography" by S. R. Hall, F. H.      #
# Allen and I. D. Brown [Acta Cryst. (1991), A47, 655-685].                  #
#                                                                            #
# The current version of the core CIF dictionary is obtainable from          #
# ftp://ftp.iucr.org/pub/cif_core.dic.                                       #
#                                                                            #
# Software is freely available for graphical display of the structure(s)     #
# in this CIF. For information consult the CIF software page                 #
# http://www.iucr.org/resources/cif/software.                                #
#                                                                            #
# This file may be used for bona fide research purposes within the           #
# scientific community so long as proper attribution is given to the journal # 
# article from which it was obtained.                                        #
#                                                                            #
##############################################################################
data_I
_audit_creation_method     SHELXL-2014
_journal_date_recd_electronic     2014-03-11
_journal_date_accepted     2014-04-03
_journal_name_full     'Acta Crystallographica, Section E'
_journal_year     2014
_journal_volume     70
_journal_issue      5
_journal_page_first     o556
_journal_page_last     o557
_journal_paper_category     QO
_journal_paper_doi     10.1107/S1600536814007521
_journal_coeditor_code     ZP2013
_publ_contact_author_name     'Robert Hudson'
_publ_contact_author_address
;
1151 Richmond Street
Department of Chemistry
The University of Western Ontario
London, Ontario
CANADA
N6A 5B7
;
_publ_contact_author_email     'robert.hudson@uwo.ca'
_publ_contact_author_fax     '+1-519-661-3022'
_publ_contact_author_phone     '+1-519-661-2111'
_publ_section_title
;\
(<i>E</i>)-<i>tert</i>-Butyl
2-(5-{[4-(dimethylamino)phenyl]diazenyl}-2,6-dioxo-1<i>H</i>-pyrimidin-3-yl)\
acetate dichloromethane monosolvate
;
_publ_section_title_footnote     .
loop_
    _publ_author_name
    _publ_author_footnote
    _publ_author_address
    'Hudson, Robert H. E.' .
;
1151 Richmond Street
Department of Chemistry
The University of Western Ontario
London, Ontario
Canada N6A 5B7
;
    'Moustafa, Mohamed E.' .
;
1151 Richmond Street
Department of Chemistry
The University of Western Ontario
London, Ontario
Canada N6A 5B7
;
    'Boyle, Paul D.' .
;
1151 Richmond Street
Department of Chemistry
The University of Western Ontario
London, Ontario
Canada N6A 5B7
;
_publ_section_synopsis     .
_database_code_depnum_ccdc_archive     'CCDC 995390'
_chemical_name_systematic
;\
(<i>E</i>)-<i>tert</i>-Butyl
2-(5-{[4-(dimethylamino)phenyl]diazenyl}-2,6-dioxo-\
1<i>H</i>-pyrimidin-3-yl)acetate dichloromethane monosolvate
;
_chemical_name_common     ?
_chemical_formula_moiety     'C18 H23 N5 O4, C H2 Cl2'
_chemical_formula_sum     'C19 H25 Cl2 N5 O4'
_chemical_formula_iupac     'C18 H23 N5 O4, C H2 Cl2'
_chemical_formula_weight     458.34
_chemical_melting_point     ?
_shelx_space_group_comment
;
The symmetry employed for this shelxl refinement is uniquely defined
by the following loop, which should always be used as a source of
symmetry information in preference to the above space-group names.
They are only intended as comments.
;
_space_group_crystal_system     monoclinic
_space_group_name_H-M_alt     'P 21/n'
_space_group_name_Hall     '-P 2yn'
loop_
    _space_group_symop_operation_xyz
    'x, y, z'
    '-x+1/2, y+1/2, -z+1/2'
    '-x, -y, -z'
    'x-1/2, -y-1/2, z-1/2'
_cell_length_a     13.208(9)
_cell_length_b     10.783(6)
_cell_length_c     17.255(11)
_cell_angle_alpha     90
_cell_angle_beta     112.33(2)
_cell_angle_gamma     90
_cell_volume     2273(3)
_cell_formula_units_Z     4
_cell_measurement_reflns_used     9939
_cell_measurement_theta_min     2.28
_cell_measurement_theta_max     28.13
_cell_measurement_temperature     150
_exptl_crystal_description     prism
_exptl_crystal_colour     colourless
_exptl_crystal_size_max     0.200
_exptl_crystal_size_mid     0.180
_exptl_crystal_size_min     0.150
_exptl_crystal_density_diffrn     1.339
_exptl_crystal_density_meas     ?
_exptl_crystal_density_method     ?
_exptl_crystal_F_000     960
_exptl_absorpt_coefficient_mu     0.320
_exptl_absorpt_correction_type     multi-scan
_exptl_absorpt_process_details     '(SADABS; Bruker, 2008)'
_shelx_estimated_absorpt_T_min     0.939
_shelx_estimated_absorpt_T_max     0.954
_exptl_absorpt_correction_T_min     0.6887
_exptl_absorpt_correction_T_max     0.7459
_exptl_special_details     ?
_diffrn_ambient_temperature     150
_diffrn_radiation_type     MoK\a
_diffrn_radiation_wavelength     0.71073
_diffrn_measurement_device_type     'Nonius KappaCCD'
_diffrn_measurement_method     'phi and omega scans'
_diffrn_detector_area_resol_mean     ?
_diffrn_reflns_number     34970
_diffrn_reflns_av_R_equivalents     0.0543
_diffrn_reflns_theta_min     2.279
_diffrn_reflns_theta_max     29.616
_diffrn_reflns_theta_full     25.242
_diffrn_measured_fraction_theta_max     0.929
_diffrn_measured_fraction_theta_full     1.000
_diffrn_reflns_limit_h_min     -18
_diffrn_reflns_limit_h_max     17
_diffrn_reflns_limit_k_min     -14
_diffrn_reflns_limit_k_max     14
_diffrn_reflns_limit_l_min     -22
_diffrn_reflns_limit_l_max     23
_refine_special_details     ?
_reflns_number_total     5944
_reflns_number_gt     3567
_reflns_threshold_expression     'I > 2\s(I)'
_refine_ls_structure_factor_coef     Fsqd
_refine_ls_matrix_type     full
_refine_ls_R_factor_all     0.1093
_refine_ls_R_factor_gt     0.0505
_refine_ls_wR_factor_gt     0.1057
_refine_ls_wR_factor_ref     0.1282
_refine_ls_goodness_of_fit_ref     1.025
_refine_ls_restrained_S_all     1.036
_refine_ls_number_reflns     5944
_refine_ls_number_parameters     374
_refine_ls_number_restraints     12
_refine_ls_hydrogen_treatment     mixed
_refine_ls_weighting_scheme     calc
_refine_ls_weighting_details
              'w=1/[\s^2^(Fo^2^)+(0.0446P)^2^+1.4761P] where P=(Fo^2^+2Fc^2^)/3'
_atom_sites_solution_hydrogens     geom
_atom_sites_solution_primary     direct
_atom_sites_solution_secondary     difmap
_refine_ls_shift/su_max     0.001
_refine_ls_shift/su_mean     0.000
_refine_diff_density_max     0.528
_refine_diff_density_min     -0.592
_refine_ls_extinction_method     none
_refine_ls_extinction_coef     .
loop_
    _atom_type_symbol
    _atom_type_description
    _atom_type_scat_dispersion_real
    _atom_type_scat_dispersion_imag
    _atom_type_scat_source
    C C 0.0033 0.0016 'International Tables Vol C Tables 4.2.6.8 and 6.1.1.4'
    H H 0.0000 0.0000 'International Tables Vol C Tables 4.2.6.8 and 6.1.1.4'
    Cl Cl 0.1484 0.1585 'International Tables Vol C Tables 4.2.6.8 and 6.1.1.4'
    N N 0.0061 0.0033 'International Tables Vol C Tables 4.2.6.8 and 6.1.1.4'
    O O 0.0106 0.0060 'International Tables Vol C Tables 4.2.6.8 and 6.1.1.4'
_computing_data_collection     'COLLECT (Nonius, 1999)'
_computing_cell_refinement     'SAINT (Bruker, 2008)'
_computing_data_reduction     'SAINT (Bruker, 2008)'
_computing_structure_solution     'SHELXS2014 (Sheldrick, 2008)'
_computing_structure_refinement     'SHELXL2014 (Sheldrick, 2008)'
_computing_molecular_graphics     'NRCVAX (Gabe <i>et al.</i>, 1989)'
_computing_publication_material     'cif2tables.py (Boyle, 2008)'
loop_
    _atom_site_type_symbol
    _atom_site_label
    _atom_site_fract_x
    _atom_site_fract_y
    _atom_site_fract_z
    _atom_site_U_iso_or_equiv
    _atom_site_adp_type
    _atom_site_calc_flag
    _atom_site_occupancy
    _atom_site_disorder_assembly
    _atom_site_disorder_group
    C C1 0.9052(2) 0.7150(3) 1.05913(18) 0.0474(7) Uani d 1 . .
    H H1A 0.873(2) 0.777(2) 1.0869(16) 0.045(7) Uiso d 1 . .
    H H1B 0.929(3) 0.766(3) 1.020(2) 0.084(11) Uiso d 1 . .
    H H1C 0.969(3) 0.675(3) 1.101(2) 0.083(11) Uiso d 1 . .
    C C2 0.8704(2) 0.4912(3) 1.02020(18) 0.0443(7) Uani d 1 . .
    H H2A 0.939(3) 0.490(3) 1.069(2) 0.071(9) Uiso d 1 . .
    H H2B 0.891(2) 0.465(2) 0.9674(18) 0.056(8) Uiso d 1 . .
    H H2C 0.817(3) 0.427(3) 1.0273(19) 0.071(10) Uiso d 1 . .
    N N1 0.82913(15) 0.61752(19) 1.01530(12) 0.0372(5) Uani d 1 . .
    C C3 0.72814(16) 0.6469(2) 0.95471(13) 0.0279(5) Uani d 1 . .
    C C4 0.68748(18) 0.7695(2) 0.94533(14) 0.0305(5) Uani d 1 . .
    H H4 0.7300(18) 0.833(2) 0.9799(14) 0.028(6) Uiso d 1 . .
    C C5 0.58531(18) 0.7985(2) 0.88637(14) 0.0293(5) Uani d 1 . .
    H H5 0.5580(19) 0.877(2) 0.8811(15) 0.039(7) Uiso d 1 . .
    C C6 0.51979(16) 0.70655(18) 0.83333(12) 0.0232(4) Uani d 1 . .
    C C7 0.56023(17) 0.58499(19) 0.84203(14) 0.0261(5) Uani d 1 . .
    H H7 0.5167(17) 0.524(2) 0.8034(14) 0.029(6) Uiso d 1 . .
    C C8 0.66189(17) 0.5549(2) 0.90144(14) 0.0281(5) Uani d 1 . .
    H H8 0.6874(18) 0.469(2) 0.9054(14) 0.034(6) Uiso d 1 . .
    N N2 0.41469(13) 0.72338(16) 0.77085(10) 0.0250(4) Uani d 1 . .
    N N3 0.37871(13) 0.83448(15) 0.76006(10) 0.0245(4) Uani d 1 . .
    C C9 0.26949(15) 0.83883(18) 0.69941(12) 0.0213(4) Uani d 1 . .
    C C10 0.23176(16) 0.95536(18) 0.65479(12) 0.0210(4) Uani d 1 . .
    O O1 0.28351(11) 1.05269(13) 0.66708(9) 0.0269(3) Uani d 1 . .
    N N4 0.12641(13) 0.94789(16) 0.59289(10) 0.0216(4) Uani d 1 . .
    H H4A 0.1030(19) 1.012(2) 0.5641(16) 0.037(7) Uiso d 1 . .
    C C11 0.05549(15) 0.84931(18) 0.57493(12) 0.0199(4) Uani d 1 . .
    O O2 -0.03756(11) 0.85176(13) 0.52046(8) 0.0254(3) Uani d 1 . .
    N N5 0.09479(13) 0.74509(14) 0.62430(10) 0.0207(4) Uani d 1 . .
    C C12 0.19932(16) 0.74158(19) 0.68434(12) 0.0226(4) Uani d 1 . .
    H H12 0.2182(18) 0.663(2) 0.7162(14) 0.033(6) Uiso d 1 . .
    C C13 0.01573(17) 0.64735(19) 0.61964(14) 0.0229(4) Uani d 1 . .
    H H13A 0.0566(19) 0.576(2) 0.6456(15) 0.036(6) Uiso d 1 . .
    H H13B -0.0272(17) 0.6270(19) 0.5626(14) 0.023(5) Uiso d 1 . .
    C C14 -0.05649(16) 0.68765(18) 0.66563(12) 0.0220(4) Uani d 1 . .
    O O3 -0.03756(12) 0.77674(14) 0.71118(9) 0.0318(4) Uani d 1 . .
    O O4 -0.14075(11) 0.60916(13) 0.64849(8) 0.0245(3) Uani d 1 . .
    C C15 -0.21469(16) 0.6153(2) 0.69607(13) 0.0271(5) Uani d 1 . .
    C C16 -0.1464(2) 0.5914(3) 0.78781(16) 0.0456(7) Uani d 1 . .
    H H16A -0.095(2) 0.659(3) 0.8133(19) 0.066(9) Uiso d 1 . .
    H H16B -0.104(3) 0.516(3) 0.7938(19) 0.070(10) Uiso d 1 . .
    H H16C -0.193(3) 0.584(3) 0.819(2) 0.072(10) Uiso d 1 . .
    C C17 -0.2744(2) 0.7388(3) 0.6801(2) 0.0440(6) Uani d 1 . .
    H H17A -0.328(2) 0.738(3) 0.7089(17) 0.057(8) Uiso d 1 . .
    H H17B -0.311(2) 0.755(3) 0.6188(19) 0.056(8) Uiso d 1 . .
    H H17C -0.227(3) 0.807(3) 0.7051(19) 0.065(9) Uiso d 1 . .
    C C18 -0.2945(2) 0.5097(3) 0.65820(18) 0.0382(6) Uani d 1 . .
    H H18A -0.256(2) 0.432(2) 0.6654(15) 0.040(7) Uiso d 1 . .
    H H18B -0.337(2) 0.524(3) 0.595(2) 0.067(9) Uiso d 1 . .
    H H18C -0.347(2) 0.506(3) 0.6847(17) 0.054(8) Uiso d 1 . .
    C 'C1X' 0.8190(3) 0.1657(3) 1.1140(2) 0.0728(10) Uani d 0.630(13) A 1
    H 'H1X1' 0.8564 0.1666 1.1758 0.087 Uiso calc 0.630(13) A 1
    H 'H1X2' 0.7807 0.2460 1.0970 0.087 Uiso calc 0.630(13) A 1
    Cl 'Cl1X' 0.91767(6) 0.15439(9) 1.07048(5) 0.0687(3) Uani d 0.630(13) A 1
    Cl 'Cl2X' 0.72201(17) 0.0480(2) 1.08651(16) 0.0511(7) Uani d 0.630(13) A 1
    C 'C1Y' 0.8190(3) 0.1657(3) 1.1140(2) 0.0728(10) Uani d 0.370(13) A 2
    H 'H1Y1' 0.8550 0.1888 1.1739 0.087 Uiso calc 0.370(13) A 2
    H 'H1Y2' 0.7669 0.2326 1.0853 0.087 Uiso calc 0.370(13) A 2
    Cl 'Cl1Y' 0.91767(6) 0.15439(9) 1.07048(5) 0.0687(3) Uani d 0.370(13) A 2
    Cl 'Cl2Y' 0.7489(11) 0.0313(6) 1.1063(8) 0.114(2) Uani d 0.370(13) A 2
loop_
    _atom_site_aniso_label
    _atom_site_aniso_U_11
    _atom_site_aniso_U_22
    _atom_site_aniso_U_33
    _atom_site_aniso_U_12
    _atom_site_aniso_U_13
    _atom_site_aniso_U_23
    C1 0.0272(13) 0.072(2) 0.0370(15) -0.0029(13) 0.0051(12) 0.0058(15)
    C2 0.0346(14) 0.0589(18) 0.0386(15) 0.0208(13) 0.0128(12) 0.0140(13)
    N1 0.0243(9) 0.0461(12) 0.0349(11) 0.0039(9) 0.0042(8) 0.0078(9)
    C3 0.0231(10) 0.0355(12) 0.0267(11) 0.0020(9) 0.0112(9) 0.0078(9)
    C4 0.0291(11) 0.0286(12) 0.0293(11) -0.0049(10) 0.0061(10) -0.0004(10)
    C5 0.0305(11) 0.0224(11) 0.0322(12) 0.0019(9) 0.0087(10) 0.0025(9)
    C6 0.0223(10) 0.0211(10) 0.0257(10) 0.0003(8) 0.0083(8) 0.0028(8)
    C7 0.0241(10) 0.0226(11) 0.0331(12) -0.0018(9) 0.0126(9) 0.0001(9)
    C8 0.0274(11) 0.0238(11) 0.0362(12) 0.0046(9) 0.0154(10) 0.0069(9)
    N2 0.0231(9) 0.0244(9) 0.0264(9) 0.0010(7) 0.0083(7) 0.0023(7)
    N3 0.0241(9) 0.0250(9) 0.0238(9) 0.0010(7) 0.0085(7) 0.0040(7)
    C9 0.0211(9) 0.0227(10) 0.0199(10) 0.0007(8) 0.0076(8) 0.0011(8)
    C10 0.0250(10) 0.0207(10) 0.0196(9) 0.0000(8) 0.0109(8) -0.0008(8)
    O1 0.0308(8) 0.0201(7) 0.0284(8) -0.0036(6) 0.0097(6) -0.0010(6)
    N4 0.0235(8) 0.0181(9) 0.0221(9) 0.0009(7) 0.0073(7) 0.0038(7)
    C11 0.0233(10) 0.0190(10) 0.0206(10) 0.0012(8) 0.0117(8) 0.0008(8)
    O2 0.0236(7) 0.0233(7) 0.0257(7) 0.0011(6) 0.0052(6) 0.0032(6)
    N5 0.0211(8) 0.0177(8) 0.0237(8) -0.0002(7) 0.0088(7) 0.0026(7)
    C12 0.0251(10) 0.0207(11) 0.0226(10) 0.0040(8) 0.0096(9) 0.0038(8)
    C13 0.0229(10) 0.0170(10) 0.0287(11) -0.0010(8) 0.0097(9) 0.0017(9)
    C14 0.0228(10) 0.0193(10) 0.0224(10) -0.0006(8) 0.0068(8) 0.0053(8)
    O3 0.0373(9) 0.0270(8) 0.0348(8) -0.0071(7) 0.0179(7) -0.0087(7)
    O4 0.0248(7) 0.0231(7) 0.0287(8) -0.0038(6) 0.0138(6) -0.0004(6)
    C15 0.0244(10) 0.0315(12) 0.0297(11) -0.0011(9) 0.0151(9) 0.0013(9)
    C16 0.0399(15) 0.069(2) 0.0298(13) -0.0125(15) 0.0155(12) 0.0091(13)
    C17 0.0367(14) 0.0416(16) 0.0602(19) 0.0039(12) 0.0255(14) -0.0042(14)
    C18 0.0325(13) 0.0400(15) 0.0457(15) -0.0086(11) 0.0189(12) -0.0017(12)
    'C1X' 0.085(2) 0.0521(19) 0.105(3) -0.0259(17) 0.063(2) -0.0354(18)
    'Cl1X' 0.0585(5) 0.0981(7) 0.0553(5) -0.0121(4) 0.0282(4) -0.0193(4)
    'Cl2X' 0.0499(14) 0.0513(13) 0.0461(11) -0.0163(7) 0.0114(11) -0.0014(7)
    'C1Y' 0.085(2) 0.0521(19) 0.105(3) -0.0259(17) 0.063(2) -0.0354(18)
    'Cl1Y' 0.0585(5) 0.0981(7) 0.0553(5) -0.0121(4) 0.0282(4) -0.0193(4)
    'Cl2Y' 0.232(6) 0.0284(17) 0.153(5) -0.024(3) 0.155(5) -0.013(3)
_geom_special_details
;
All e.s.d.'s (except the e.s.d. in the dihedral angle between two l.s. planes)
are estimated using the full covariance matrix. The cell e.s.d.'s are taken
into account individually in the estimation of e.s.d.'s in distances, angles
and torsion angles; correlations between e.s.d.'s in cell parameters are only
used when they are defined by crystal symmetry. An approximate (isotropic)
treatment of cell e.s.d.'s is used for estimating e.s.d.'s involving l.s.
planes.
;
loop_
    _geom_bond_atom_site_label_1
    _geom_bond_atom_site_label_2
    _geom_bond_site_symmetry_2
    _geom_bond_distance
    _geom_bond_publ_flag
    C1 N1 . 1.452(3) ?
    C1 H1A . 1.00(3) ?
    C1 H1B . 1.01(4) ?
    C1 H1C . 0.98(4) ?
    C2 N1 . 1.458(3) ?
    C2 H2A . 0.98(3) ?
    C2 H2B . 1.08(3) ?
    C2 H2C . 1.03(3) ?
    N1 C3 . 1.383(3) ?
    C3 C8 . 1.408(3) ?
    C3 C4 . 1.414(3) ?
    C4 C5 . 1.382(3) ?
    C4 H4 . 0.94(2) ?
    C5 C6 . 1.403(3) ?
    C5 H5 . 0.91(3) ?
    C6 C7 . 1.402(3) ?
    C6 N2 . 1.409(3) ?
    C7 C8 . 1.383(3) ?
    C7 H7 . 0.95(2) ?
    C8 H8 . 0.98(2) ?
    N2 N3 . 1.276(2) ?
    N3 C9 . 1.425(3) ?
    C9 C12 . 1.358(3) ?
    C9 C10 . 1.459(3) ?
    C10 O1 . 1.226(2) ?
    C10 N4 . 1.398(3) ?
    N4 C11 . 1.372(3) ?
    N4 H4A . 0.84(3) ?
    C11 O2 . 1.232(2) ?
    C11 N5 . 1.386(2) ?
    N5 C12 . 1.376(3) ?
    N5 C13 . 1.464(3) ?
    C12 H12 . 0.99(2) ?
    C13 C14 . 1.518(3) ?
    C13 H13A . 0.95(2) ?
    C13 H13B . 0.96(2) ?
    C14 O3 . 1.206(2) ?
    C14 O4 . 1.339(2) ?
    O4 C15 . 1.497(3) ?
    C15 C16 . 1.517(3) ?
    C15 C17 . 1.518(3) ?
    C15 C18 . 1.521(3) ?
    C16 H16A . 0.98(3) ?
    C16 H16B . 0.97(3) ?
    C16 H16C . 0.95(3) ?
    C17 H17A . 1.00(3) ?
    C17 H17B . 1.00(3) ?
    C17 H17C . 0.96(3) ?
    C18 H18A . 0.97(3) ?
    C18 H18B . 1.03(3) ?
    C18 H18C . 0.97(3) ?
    'C1X' 'Cl2X' . 1.737(3) ?
    'C1X' 'Cl1X' . 1.738(3) ?
    'C1X' 'H1X1' . 0.9900 ?
    'C1X' 'H1X2' . 0.9900 ?
loop_
    _geom_angle_atom_site_label_1
    _geom_angle_atom_site_label_2
    _geom_angle_atom_site_label_3
    _geom_angle_site_symmetry_1
    _geom_angle_site_symmetry_3
    _geom_angle
    _geom_angle_publ_flag
    N1 C1 H1A . . 113.5(15) ?
    N1 C1 H1B . . 112.0(19) ?
    H1A C1 H1B . . 104(2) ?
    N1 C1 H1C . . 108(2) ?
    H1A C1 H1C . . 110(2) ?
    H1B C1 H1C . . 109(3) ?
    N1 C2 H2A . . 105.4(19) ?
    N1 C2 H2B . . 113.6(14) ?
    H2A C2 H2B . . 106(2) ?
    N1 C2 H2C . . 112.1(17) ?
    H2A C2 H2C . . 110(2) ?
    H2B C2 H2C . . 109(2) ?
    C3 N1 C1 . . 120.4(2) ?
    C3 N1 C2 . . 119.3(2) ?
    C1 N1 C2 . . 118.5(2) ?
    N1 C3 C8 . . 121.0(2) ?
    N1 C3 C4 . . 121.1(2) ?
    C8 C3 C4 . . 117.98(19) ?
    C5 C4 C3 . . 121.2(2) ?
    C5 C4 H4 . . 118.8(13) ?
    C3 C4 H4 . . 120.0(13) ?
    C4 C5 C6 . . 120.6(2) ?
    C4 C5 H5 . . 121.4(15) ?
    C6 C5 H5 . . 118.0(15) ?
    C7 C6 C5 . . 118.39(19) ?
    C7 C6 N2 . . 115.27(18) ?
    C5 C6 N2 . . 126.34(19) ?
    C8 C7 C6 . . 121.4(2) ?
    C8 C7 H7 . . 121.1(13) ?
    C6 C7 H7 . . 117.4(13) ?
    C7 C8 C3 . . 120.4(2) ?
    C7 C8 H8 . . 119.0(13) ?
    C3 C8 H8 . . 120.6(13) ?
    N3 N2 C6 . . 115.89(16) ?
    N2 N3 C9 . . 110.80(16) ?
    C12 C9 N3 . . 122.83(18) ?
    C12 C9 C10 . . 119.52(18) ?
    N3 C9 C10 . . 117.61(17) ?
    O1 C10 N4 . . 120.61(18) ?
    O1 C10 C9 . . 126.13(18) ?
    N4 C10 C9 . . 113.26(17) ?
    C11 N4 C10 . . 127.82(17) ?
    C11 N4 H4A . . 116.1(17) ?
    C10 N4 H4A . . 116.0(17) ?
    O2 C11 N4 . . 123.60(18) ?
    O2 C11 N5 . . 121.23(17) ?
    N4 C11 N5 . . 115.15(17) ?
    C12 N5 C11 . . 121.27(16) ?
    C12 N5 C13 . . 120.81(16) ?
    C11 N5 C13 . . 117.19(16) ?
    C9 C12 N5 . . 122.66(18) ?
    C9 C12 H12 . . 123.2(13) ?
    N5 C12 H12 . . 114.2(13) ?
    N5 C13 C14 . . 110.01(17) ?
    N5 C13 H13A . . 107.0(14) ?
    C14 C13 H13A . . 110.0(14) ?
    N5 C13 H13B . . 110.7(13) ?
    C14 C13 H13B . . 111.1(13) ?
    H13A C13 H13B . . 107.9(19) ?
    O3 C14 O4 . . 126.64(19) ?
    O3 C14 C13 . . 123.57(18) ?
    O4 C14 C13 . . 109.78(17) ?
    C14 O4 C15 . . 120.76(16) ?
    O4 C15 C16 . . 108.16(19) ?
    O4 C15 C17 . . 109.97(18) ?
    C16 C15 C17 . . 113.6(2) ?
    O4 C15 C18 . . 102.75(18) ?
    C16 C15 C18 . . 111.2(2) ?
    C17 C15 C18 . . 110.6(2) ?
    C15 C16 H16A . . 112.1(18) ?
    C15 C16 H16B . . 110.1(19) ?
    H16A C16 H16B . . 108(2) ?
    C15 C16 H16C . . 109.9(19) ?
    H16A C16 H16C . . 107(3) ?
    H16B C16 H16C . . 110(3) ?
    C15 C17 H17A . . 108.7(16) ?
    C15 C17 H17B . . 110.5(17) ?
    H17A C17 H17B . . 112(2) ?
    C15 C17 H17C . . 112.6(18) ?
    H17A C17 H17C . . 104(2) ?
    H17B C17 H17C . . 108(2) ?
    C15 C18 H18A . . 110.5(15) ?
    C15 C18 H18B . . 110.8(16) ?
    H18A C18 H18B . . 109(2) ?
    C15 C18 H18C . . 109.2(17) ?
    H18A C18 H18C . . 110(2) ?
    H18B C18 H18C . . 107(2) ?
    'Cl2X' 'C1X' 'Cl1X' . . 115.3(2) ?
    'Cl2X' 'C1X' 'H1X1' . . 108.5 ?
    'Cl1X' 'C1X' 'H1X1' . . 108.5 ?
    'Cl2X' 'C1X' 'H1X2' . . 108.5 ?
    'Cl1X' 'C1X' 'H1X2' . . 108.5 ?
    'H1X1' 'C1X' 'H1X2' . . 107.5 ?
loop_
    _geom_torsion_atom_site_label_1
    _geom_torsion_atom_site_label_2
    _geom_torsion_atom_site_label_3
    _geom_torsion_atom_site_label_4
    _geom_torsion_site_symmetry_1
    _geom_torsion_site_symmetry_2
    _geom_torsion_site_symmetry_3
    _geom_torsion_site_symmetry_4
    _geom_torsion
    _geom_torsion_publ_flag
    C1 N1 C3 C8 . . . . 168.5(2) ?
    C2 N1 C3 C8 . . . . 4.1(3) ?
    C1 N1 C3 C4 . . . . -12.6(3) ?
    C2 N1 C3 C4 . . . . -177.0(2) ?
    N1 C3 C4 C5 . . . . -178.2(2) ?
    C8 C3 C4 C5 . . . . 0.7(3) ?
    C3 C4 C5 C6 . . . . -0.9(3) ?
    C4 C5 C6 C7 . . . . 0.4(3) ?
    C4 C5 C6 N2 . . . . -180.0(2) ?
    C5 C6 C7 C8 . . . . 0.3(3) ?
    N2 C6 C7 C8 . . . . -179.39(19) ?
    C6 C7 C8 C3 . . . . -0.5(3) ?
    N1 C3 C8 C7 . . . . 178.9(2) ?
    C4 C3 C8 C7 . . . . 0.0(3) ?
    C7 C6 N2 N3 . . . . -177.35(18) ?
    C5 C6 N2 N3 . . . . 3.0(3) ?
    C6 N2 N3 C9 . . . . -176.25(16) ?
    N2 N3 C9 C12 . . . . 26.9(3) ?
    N2 N3 C9 C10 . . . . -155.63(17) ?
    C12 C9 C10 O1 . . . . 173.92(19) ?
    N3 C9 C10 O1 . . . . -3.6(3) ?
    C12 C9 C10 N4 . . . . -6.5(3) ?
    N3 C9 C10 N4 . . . . 175.99(16) ?
    O1 C10 N4 C11 . . . . -175.49(18) ?
    C9 C10 N4 C11 . . . . 4.9(3) ?
    C10 N4 C11 O2 . . . . 177.93(19) ?
    C10 N4 C11 N5 . . . . -0.6(3) ?
    O2 C11 N5 C12 . . . . 179.03(18) ?
    N4 C11 N5 C12 . . . . -2.4(3) ?
    O2 C11 N5 C13 . . . . -10.7(3) ?
    N4 C11 N5 C13 . . . . 167.88(17) ?
    N3 C9 C12 N5 . . . . -178.38(18) ?
    C10 C9 C12 N5 . . . . 4.2(3) ?
    C11 N5 C12 C9 . . . . 0.5(3) ?
    C13 N5 C12 C9 . . . . -169.43(19) ?
    C12 N5 C13 C14 . . . . 96.3(2) ?
    C11 N5 C13 C14 . . . . -74.0(2) ?
    N5 C13 C14 O3 . . . . -12.2(3) ?
    N5 C13 C14 O4 . . . . 168.70(15) ?
    O3 C14 O4 C15 . . . . -8.9(3) ?
    C13 C14 O4 C15 . . . . 170.22(16) ?
    C14 O4 C15 C16 . . . . -60.9(2) ?
    C14 O4 C15 C17 . . . . 63.7(2) ?
    C14 O4 C15 C18 . . . . -178.54(18) ?
loop_
    _geom_hbond_atom_site_label_D
    _geom_hbond_atom_site_label_H
    _geom_hbond_atom_site_label_A
    _geom_hbond_site_symmetry_A
    _geom_hbond_distance_DH
    _geom_hbond_distance_HA
    _geom_hbond_distance_DA
    _geom_hbond_angle_DHA
    N4 H4A O2 '3_576' 0.84(3) 2.02(3) 2.851(2) 171(2)
    C2 H2C O1 '4_676' 1.03(3) 2.62(3) 3.189(4) 115(2)
    C4 H4 'Cl2X' '1_565' 0.94(2) 2.98(2) 3.784(4) 143.5(17)
    C12 H12 O1 '2_546' 0.99(2) 2.34(2) 3.214(3) 145.8(18)
    C13 H13B 'Cl2X' '2_556' 0.96(2) 2.99(2) 3.895(4) 158.6(16)
    C16 H16A O3 . 0.98(3) 2.51(3) 3.042(3) 114(2)
    C17 H17C O3 . 0.96(3) 2.48(3) 2.994(4) 113(2)
    'C1X' 'H1X1' O3 '3_667' 0.99 2.52 3.346(4) 140.7
    'C1X' 'H1X2' O1 '4_676' 0.99 2.48 3.256(4) 135.3
    'C1Y' 'H1Y1' O3 '3_667' 0.99 2.50 3.346(4) 143.1
_shelx_hkl_checksum     41931
_shelx_hkl_file
;
   1   0   0   -0.13    0.02
   1   0   0   -0.16    0.03
  -1   0   0   -0.07    0.07
   1   0   0   -0.13    0.04
  -1   0   0   -0.14    0.05
  -1   0   0   -0.08    0.03
   2   0   0   92.39    2.49
  -2   0   0   89.17    2.97
   2   0   0   91.27    2.51
  -2   0   0   95.91    2.51
   2   0   0   94.13    2.97
  -2   0   0   90.51    2.51
   3   0   0   -0.02    0.13
   3   0   0   -0.16    0.18
   3   0   0   -0.20    0.20
  -3   0   0   -0.14    0.18
  -3   0   0    0.17    0.19
  -3   0   0    0.12    0.21
   3   0   0   -0.24    0.16
   3   0   0   -0.05    0.20
  -4   0   0    2.34    0.29
   4   0   0    1.77    0.35
  -4   0   0    1.88    0.33
   4   0   0    2.25    0.31
   4   0   0    2.30    0.23
   4   0   0    2.22    0.30
   4   0   0    1.80    0.28
  -4   0   0    1.84    0.29
   5   0   0    0.15    0.33
  -5   0   0    0.10    0.22
   5   0   0   -0.16    0.16
   5   0   0    0.18    0.22
   5   0   0   -0.04    0.23
  -5   0   0   -0.17    0.21
  -5   0   0   -0.01    0.21
   5   0   0   -0.17    0.19
   6   0   0   78.60    2.71
   6   0   0   76.90    2.23
  -6   0   0   73.78    2.70
   6   0   0   71.10    2.21
   6   0   0   74.55    2.24
   6   0   0   73.25    2.15
  -6   0   0   73.96    2.21
  -6   0   0   76.18    2.22
  -7   0   0   -0.20    0.26
  -7   0   0    0.20    0.28
  -7   0   0   -0.19    0.39
   7   0   0   -0.07    0.20
   7   0   0    0.07    0.39
   7   0   0   -0.47    0.22
   7   0   0   -0.01    0.27
   7   0   0   -0.05    0.28
   8   0   0    4.01    0.43
   8   0   0    3.78    0.49
   8   0   0    3.52    0.49
  -8   0   0    4.05    0.72
   8   0   0    3.43    0.46
  -8   0   0    4.04    0.47
   9   0   0   -0.29    0.29
  -9   0   0   -0.50    0.31
   9   0   0    0.45    0.26
   9   0   0   -0.11    0.30
  -9   0   0   -0.11    0.32
   9   0   0   -0.10    0.23
  10   0   0    0.54    0.33
 -10   0   0    0.74    0.39
  10   0   0    0.48    0.35
  10   0   0    0.91    0.40
 -10   0   0    0.55    0.43
  10   0   0   -0.07    0.27
  11   0   0   -0.03    0.27
  11   0   0   -0.10    0.26
 -11   0   0   -0.06    0.27
 -11   0   0    0.34    0.43
  11   0   0    0.16    0.29
  11   0   0   -0.73    0.37
 -12   0   0    2.00    0.57
 -12   0   0    2.25    0.45
  12   0   0    2.77    0.49
  12   0   0    2.23    0.41
  12   0   0    2.34    0.57
 -13   0   0    0.33    0.71
  13   0   0   -0.16    0.35
 -13   0   0   -0.54    0.44
  13   0   0    1.10    0.54
  13   0   0   -0.27    0.41
  14   0   0    2.42    0.67
 -14   0   0    4.31    0.92
  14   0   0    3.44    0.64
  15   0   0   -0.57    0.59
  15   0   0   -0.15    0.46
 -15   0   0   -1.09    0.80
  16   0   0    1.95    0.63
  16   0   0    2.67    0.60
   0  -1   0   -0.13    0.03
   0  -1   0   -0.07    0.05
   0   1   0   -0.14    0.05
   0   1   0   -0.16    0.03
   1  -1   0    2.10    0.17
   2  -1   0    9.62    0.44
  -2  -1   0    9.25    0.36
  -2  -1   0    9.23    0.46
   2  -1   0    9.67    0.37
  -2  -1   0    9.44    0.36
   2  -1   0    8.90    0.36
  -2  -1   0    9.31    0.34
  -2   1   0    8.95    0.48
  -2   1   0    8.99    0.36
   2   1   0    9.23    0.34
  -2   1   0    9.05    0.36
   2   1   0    8.85    0.36
  -2   1   0    9.23    0.27
   2   1   0    9.21    0.42
   3  -1   0   59.09    1.71
  -3  -1   0   59.26    2.02
  -3  -1   0   60.72    1.69
  -3  -1   0   60.81    1.68
  -3  -1   0   58.88    1.68
   3  -1   0   58.80    1.61
   3  -1   0   58.61    2.01
   3  -1   0   59.84    1.70
   3   1   0   58.09    1.69
   3   1   0   59.79    2.00
   3   1   0   55.96    1.67
   3   1   0   60.92    1.69
  -3   1   0   58.48    1.69
  -3   1   0   58.07    2.03
  -3   1   0   57.29    1.70
   4  -1   0    8.52    0.40
   4  -1   0    7.68    0.39
  -4  -1   0    7.55    0.39
  -4  -1   0    7.14    0.40
   4  -1   0    7.63    0.29
  -4  -1   0    7.69    0.55
   4  -1   0    7.46    0.50
  -4  -1   0    7.79    0.41
   4   1   0    7.31    0.41
  -4   1   0    8.22    0.51
   4   1   0    7.28    0.41
   4   1   0    7.78    0.41
  -4   1   0    8.05    0.39
  -4   1   0    7.47    0.39
   4   1   0    7.60    0.40
   4   1   0    7.65    0.56
   5  -1   0   12.01    0.75
  -5  -1   0   11.22    0.54
  -5  -1   0   11.96    0.67
   5  -1   0   11.99    0.58
   5  -1   0    9.75    0.55
  -5  -1   0   11.94    0.54
   5  -1   0   11.61    0.44
  -5   1   0   11.59    0.57
   5   1   0   11.35    0.53
   5   1   0   11.82    0.54
   5   1   0   11.58    0.55
  -5   1   0   11.82    0.68
   5   1   0   12.11    0.67
  -5   1   0   11.76    0.56
   5   1   0   12.48    0.55
  -6  -1   0   12.08    0.59
  -6  -1   0   11.70    0.82
   6  -1   0   12.07    0.74
   6  -1   0   13.04    0.63
   6  -1   0   13.53    0.64
   6  -1   0   12.15    0.48
  -6   1   0   12.84    0.62
   6   1   0   12.75    0.58
   6   1   0   12.55    0.74
   6   1   0   11.83    0.61
  -6   1   0   11.17    0.74
  -6   1   0   12.13    0.62
   6   1   0   13.98    0.62
   6   1   0   12.12    0.59
   7  -1   0    2.61    0.41
  -7  -1   0    3.27    0.42
  -7  -1   0    2.99    0.40
   7  -1   0    2.51    0.45
   7  -1   0    3.50    0.63
   7  -1   0    2.93    0.31
  -7  -1   0    3.54    0.50
  -7   1   0    3.57    0.64
   7   1   0    3.02    0.39
   7   1   0    3.26    0.43
   7   1   0    2.41    0.42
  -7   1   0    2.66    0.42
   7   1   0    3.15    0.38
  -7   1   0    2.76    0.43
   7   1   0    3.03    0.48
   8  -1   0   22.64    0.98
   8  -1   0   23.65    0.81
  -8  -1   0   21.56    1.22
   8  -1   0   21.47    0.91
   8  -1   0   21.92    0.91
  -8  -1   0   22.99    0.93
   8   1   0   23.15    0.93
   8   1   0   22.87    0.94
  -8   1   0   23.50    1.27
   8   1   0   22.23    0.91
   8   1   0   21.04    0.89
  -8   1   0   22.22    0.91
   9  -1   0   13.95    0.62
  -9  -1   0   12.71    1.05
   9  -1   0   13.31    0.76
  -9  -1   0   13.02    0.73
   9  -1   0   13.47    0.73
   9  -1   0   12.40    0.78
   9   1   0   12.13    0.67
   9   1   0   12.87    0.73
   9   1   0   14.75    0.79
  -9   1   0   13.57    0.78
  -9   1   0   12.42    0.91
   9   1   0   14.36    0.71
  10  -1   0    6.71    0.68
  10  -1   0    5.18    0.68
 -10  -1   0    6.14    0.52
  10  -1   0    6.62    0.44
  10  -1   0    6.54    0.54
 -10  -1   0    6.94    0.77
  10   1   0    5.75    0.65
  10   1   0    5.91    0.51
  10   1   0    6.53    0.56
  10   1   0    6.98    0.65
 -10   1   0    6.37    0.55
 -10   1   0    6.72    0.78
  11  -1   0    2.51    0.49
 -11  -1   0    2.20    0.48
  11  -1   0    2.56    0.53
 -11  -1   0    2.69    0.59
  11   1   0    2.41    0.40
 -11   1   0    1.87    0.56
 -11   1   0    2.01    0.50
  11   1   0    2.51    0.43
  11   1   0    2.10    0.46
  11   1   0    2.80    0.44
  12  -1   0    0.85    0.44
  12  -1   0    2.02    0.33
 -12  -1   0    1.33    0.48
 -12  -1   0    1.44    0.67
  12  -1   0    2.23    0.54
  12   1   0    2.19    0.54
  12   1   0    2.18    0.50
 -12   1   0    1.19    0.53
  12   1   0    1.44    0.42
 -12   1   0    1.08    0.48
  13  -1   0    0.00    0.36
 -13  -1   0    0.98    0.76
  13  -1   0    0.71    0.35
  13   1   0    0.14    0.38
 -13   1   0    0.43    0.35
 -13   1   0    0.09    0.51
  13   1   0    0.06    0.48
  13   1   0    0.58    0.45
  14  -1   0   -0.52    0.52
  14  -1   0    0.70    0.50
 -14  -1   0    0.89    0.79
  14   1   0    0.52    0.48
  14   1   0   -0.44    0.51
 -14   1   0    1.70    0.65
 -15  -1   0   -0.09    0.85
  15  -1   0   -0.27    0.51
  15  -1   0    0.43    0.58
  15   1   0   -0.47    0.47
 -15   1   0    0.08    0.55
  15   1   0    0.70    0.56
  16  -1   0    1.78    0.73
  16   1   0    0.61    0.54
  16   1   0    0.75    0.64
   0  -2   0   85.29    2.43
   0  -2   0   91.50    2.44
   0   2   0   87.17    2.44
   0   2   0   90.31    2.44
  -1  -2   0  562.81   18.36
  -1  -2   0  602.31   15.72
  -1  -2   0  611.07   15.72
   1  -2   0  612.53   18.39
   1  -2   0  606.62   15.73
   1  -2   0  589.52   15.73
  -1   2   0  546.80   18.38
  -1   2   0  609.53   15.74
   1   2   0  604.71   15.72
  -1   2   0  601.20   15.73
   1   2   0  566.72   15.71
  -2  -2   0  269.43    7.12
  -2  -2   0  267.90    7.13
  -2  -2   0  265.62    7.13
   2  -2   0  263.29    8.35
   2  -2   0  264.15    7.16
   2  -2   0  275.87    7.16
  -2  -2   0  258.97    8.33
  -2   2   0  255.84    7.13
  -2   2   0  255.57    7.15
   2   2   0  268.92    7.13
   2   2   0  269.29    8.34
  -2   2   0  278.47    7.16
  -2   2   0  256.55    8.35
   2   2   0  273.28    7.13
  -3  -2   0   11.96    0.48
   3  -2   0   12.06    0.62
  -3  -2   0   12.15    0.55
   3  -2   0   11.40    0.49
  -3  -2   0   12.26    0.48
   3  -2   0   11.76    0.53
  -3  -2   0   11.52    0.45
   3   2   0   11.76    0.48
   3   2   0   11.03    0.44
  -3   2   0   11.65    0.34
  -3   2   0   11.43    0.62
   3   2   0   12.08    0.55
  -3   2   0   12.31    0.54
  -3   2   0   11.71    0.49
   3   2   0   11.08    0.48
   4  -2   0    0.26    0.18
   4  -2   0    0.69    0.24
   4  -2   0    0.75    0.20
  -4  -2   0    0.88    0.21
  -4  -2   0    0.51    0.15
  -4  -2   0    0.59    0.20
  -4  -2   0    0.59    0.20
  -4   2   0    0.73    0.31
  -4   2   0    0.54    0.24
   4   2   0    0.54    0.15
  -4   2   0    0.46    0.20
   4   2   0    0.46    0.21
   4   2   0    0.63    0.21
   4   2   0    0.43    0.16
   5  -2   0    4.21    0.35
  -5  -2   0    4.08    0.37
   5  -2   0    4.74    0.56
  -5  -2   0    3.96    0.38
   5  -2   0    3.78    0.36
  -5  -2   0    3.99    0.37
  -5  -2   0    4.44    0.53
   5   2   0    3.32    0.37
  -5   2   0    3.83    0.36
   5   2   0    4.33    0.39
  -5   2   0    4.60    0.36
   5   2   0    3.78    0.38
   5   2   0    3.92    0.53
   5   2   0    4.48    0.42
  -5   2   0    4.18    0.46
   6  -2   0   16.29    0.86
  -6  -2   0   16.59    0.66
   6  -2   0   17.49    0.53
  -6  -2   0   15.86    0.65
  -6  -2   0   15.96    0.68
   6  -2   0   14.86    0.73
   6  -2   0   16.01    0.69
  -6  -2   0   16.35    0.92
   6   2   0   16.05    0.84
  -6   2   0   15.88    0.75
   6   2   0   17.07    0.67
  -6   2   0   14.74    0.85
   6   2   0   16.33    0.70
  -6   2   0   14.71    0.68
   6   2   0   15.44    0.67
   6   2   0   15.48    0.64
   7  -2   0    8.00    0.75
  -7  -2   0    7.93    0.64
   7  -2   0    7.17    0.52
   7  -2   0    9.39    0.36
  -7  -2   0    8.73    0.53
  -7  -2   0    7.65    0.51
   7  -2   0    7.38    0.50
   7   2   0    7.99    0.55
  -7   2   0    8.29    0.51
  -7   2   0    8.29    0.77
   7   2   0    7.60    0.51
   7   2   0    8.50    0.54
   7   2   0    8.55    0.58
   7   2   0    7.82    0.74
   8  -2   0   15.08    0.75
   8  -2   0   16.60    0.58
  -8  -2   0   16.61    1.04
  -8  -2   0   15.71    0.70
   8   2   0   16.96    0.74
   8   2   0   15.01    0.71
   8   2   0   15.49    0.72
  -8   2   0   15.57    1.06
  -8   2   0   15.02    0.74
   8   2   0   15.10    0.69
   9  -2   0    0.11    0.18
  -9  -2   0    0.14    0.35
  -9  -2   0    0.58    0.25
   9  -2   0    0.07    0.24
   9  -2   0    0.36    0.27
   9   2   0   -0.12    0.23
  -9   2   0    0.19    0.53
   9   2   0   -0.17    0.20
  -9   2   0   -0.11    0.24
   9   2   0    0.32    0.33
   9   2   0    0.06    0.32
 -10  -2   0    6.68    0.64
  10  -2   0    7.99    0.70
  10  -2   0    8.33    0.74
  10  -2   0    7.66    0.43
  10  -2   0    6.01    0.72
 -10  -2   0    8.34    0.95
 -10   2   0    5.97    0.70
  10   2   0    7.37    0.68
 -10   2   0    7.69    0.98
  10   2   0    7.37    0.62
  10   2   0    6.95    0.66
  10   2   0    6.89    0.54
  11  -2   0    6.78    0.70
  11  -2   0    7.96    0.66
 -11  -2   0    8.25    1.04
 -11  -2   0    6.65    0.69
  11  -2   0    7.38    0.45
  11   2   0    6.61    0.72
 -11   2   0    8.47    1.08
  11   2   0    7.05    0.57
  11   2   0    7.30    0.67
  11   2   0    7.87    0.69
 -11   2   0    7.79    0.77
  12  -2   0    4.82    0.76
  12  -2   0    3.22    0.51
 -12  -2   0    3.13    0.55
 -12  -2   0    5.36    0.83
 -12   2   0    3.32    0.85
  12   2   0    3.58    0.63
  12   2   0    4.22    0.56
  12   2   0    4.60    0.65
 -12   2   0    3.91    0.65
  13  -2   0    3.57    0.66
  13  -2   0    3.90    0.63
 -13  -2   0    3.92    0.92
 -13   2   0    3.99    0.69
 -13   2   0    3.18    0.89
  13   2   0    5.54    0.76
  13   2   0    3.80    0.66
  13   2   0    3.59    0.53
  14  -2   0    3.75    0.60
 -14  -2   0    4.06    0.94
  14  -2   0    2.76    0.53
  14   2   0    2.82    0.66
 -14   2   0    3.80    0.96
  14   2   0    3.13    0.63
  14   2   0    3.18    0.61
  15  -2   0   -0.64    0.58
 -15  -2   0   -1.40    0.73
  15  -2   0   -0.06    0.51
 -15   2   0    0.30    0.85
  15   2   0   -0.01    0.51
  15   2   0   -0.54    0.58
  16  -2   0    0.32    0.66
  16   2   0    3.38    0.70
   0  -3   0   -0.18    0.21
   0   3   0   -0.09    0.15
   0   3   0    0.06    0.16
   0   3   0    0.04    0.16
   1  -3   0    7.61    0.44
  -1  -3   0    7.17    0.36
  -1  -3   0    7.91    0.41
   1  -3   0    7.41    0.44
   1   3   0    8.02    0.41
  -1   3   0    7.60    0.35
  -1   3   0    7.35    0.45
   1   3   0    6.98    0.31
  -1   3   0    6.62    0.44
   1   3   0    7.46    0.36
  -2  -3   0    1.18    0.21
  -2  -3   0    1.31    0.22
   2  -3   0    1.50    0.27
   2  -3   0    1.59    0.23
  -2  -3   0    1.41    0.23
  -2   3   0    1.30    0.27
   2   3   0    1.22    0.22
   2   3   0    1.35    0.23
   2   3   0    1.55    0.24
   3  -3   0   52.87    1.81
  -3  -3   0   51.43    1.77
  -3  -3   0   51.13    1.53
   3  -3   0   51.32    1.58
   3  -3   0   48.96    1.56
  -3  -3   0   51.16    1.51
  -3  -3   0   49.76    1.52
   3   3   0   52.71    1.54
   3   3   0   50.13    1.52
  -3   3   0   51.44    1.80
   3   3   0   52.02    1.77
  -3   3   0   51.01    1.57
  -3   3   0   50.66    1.44
  -3   3   0   53.68    1.59
  -4  -3   0  115.72    3.91
   4  -3   0  119.75    3.94
  -4  -3   0  121.84    3.34
   4  -3   0  113.74    3.38
   4  -3   0  120.35    3.38
  -4  -3   0  115.25    3.33
  -4  -3   0  123.68    3.34
   4   3   0  114.21    3.33
  -4   3   0  118.68    3.95
  -4   3   0  118.27    3.29
   4   3   0  122.02    3.92
   4   3   0  125.98    3.35
  -4   3   0  117.92    3.38
  -4   3   0  125.31    3.17
   4   3   0  116.26    3.33
  -4   3   0  116.79    3.38
  -5  -3   0    1.57    0.27
  -5  -3   0    1.10    0.34
  -5  -3   0    1.55    0.28
   5  -3   0    1.81    0.39
   5  -3   0    1.57    0.35
   5  -3   0    1.80    0.31
  -5  -3   0    1.88    0.28
   5   3   0    1.78    0.30
  -5   3   0    1.37    0.27
   5   3   0    1.05    0.26
  -5   3   0    1.51    0.35
   5   3   0    1.47    0.29
  -5   3   0    1.34    0.32
  -5   3   0    1.31    0.21
   5   3   0    1.72    0.28
   6  -3   0    0.45    0.30
  -6  -3   0    0.09    0.24
   6  -3   0   -0.04    0.21
  -6  -3   0    0.04    0.24
  -6  -3   0    0.25    0.23
   6  -3   0    0.07    0.24
  -6  -3   0    0.31    0.34
   6   3   0    0.34    0.35
   6   3   0    0.44    0.23
   6   3   0    0.28    0.24
  -6   3   0   -0.26    0.35
  -6   3   0    0.00    0.13
  -6   3   0    0.02    0.21
  -6   3   0    0.34    0.30
   6   3   0   -0.16    0.23
   6   3   0   -0.10    0.25
  -7  -3   0   19.82    0.83
   7  -3   0   19.54    0.91
   7  -3   0   19.35    0.91
  -7  -3   0   20.79    0.83
  -7  -3   0   21.21    1.07
   7   3   0   19.89    0.79
   7   3   0   18.76    0.98
  -7   3   0   18.25    1.12
  -7   3   0   19.62    0.79
   7   3   0   19.92    0.83
  -7   3   0   18.12    0.89
   7   3   0   18.38    0.88
   7   3   0   18.58    0.82
   8  -3   0    0.32    0.35
  -8  -3   0    0.78    0.43
  -8  -3   0   -0.06    0.30
  -8  -3   0    0.68    0.30
   8  -3   0    0.23    0.37
  -8   3   0    0.43    0.36
   8   3   0    0.24    0.29
  -8   3   0    0.34    0.34
   8   3   0    0.79    0.26
   8   3   0    0.43    0.25
   8   3   0    0.43    0.36
  -8   3   0    0.43    0.21
  -9  -3   0    0.92    0.28
  -9  -3   0    1.06    0.52
   9  -3   0    1.47    0.42
   9   3   0    1.57    0.43
  -9   3   0    1.42    0.45
   9   3   0    0.86    0.34
   9   3   0    1.24    0.39
   9   3   0    0.72    0.34
  -9   3   0    0.88    0.43
 -10  -3   0    0.88    0.39
  10  -3   0    0.67    0.31
 -10  -3   0    1.16    0.44
 -10   3   0    0.55    0.43
  10   3   0    0.87    0.31
 -10   3   0    0.87    0.46
  10   3   0    1.29    0.40
  10   3   0    1.95    0.47
  11  -3   0    0.47    0.42
 -11  -3   0    0.01    0.39
 -11  -3   0    0.29    0.59
  11  -3   0    0.63    0.47
  11   3   0    0.86    0.39
 -11   3   0    0.83    0.49
  11   3   0    0.36    0.42
 -11   3   0    0.47    0.46
  12  -3   0    2.00    0.46
 -12  -3   0    1.00    0.36
 -12  -3   0    1.38    0.72
  12  -3   0    1.40    0.49
 -12   3   0    0.65    0.54
 -12   3   0    1.81    0.46
  12   3   0    1.70    0.40
  12   3   0    2.30    0.53
  12   3   0    1.04    0.49
  13  -3   0   -0.19    0.50
 -13  -3   0    0.28    0.51
  13  -3   0   -0.07    0.33
  13   3   0    0.43    0.48
 -13   3   0   -0.05    0.50
 -13   3   0    0.11    0.58
  13   3   0   -0.24    0.36
  13   3   0   -0.47    0.30
  14  -3   0   -0.52    0.40
  14  -3   0   -0.16    0.49
 -14  -3   0   -0.32    0.76
  14   3   0   -0.17    0.53
 -14   3   0    0.38    0.57
  14   3   0   -0.24    0.49
  14   3   0   -0.11    0.31
  15  -3   0    0.61    0.60
 -15  -3   0    0.97    0.89
  15  -3   0   -0.40    0.40
 -15   3   0    0.50    0.64
  15   3   0   -0.39    0.39
  15   3   0    0.12    0.47
  16   3   0   -0.16    0.52
   0  -4   0    2.06    0.36
   0  -4   0    2.17    0.28
   0   4   0    2.06    0.27
   0   4   0    2.31    0.29
   1  -4   0   19.60    0.73
  -1  -4   0   17.86    0.70
  -1  -4   0   20.04    0.75
   1  -4   0   20.53    0.73
  -1   4   0   19.27    0.73
   1   4   0   18.51    0.70
   1   4   0   20.35    0.75
  -1   4   0   19.45    0.73
   1   4   0   18.98    0.69
  -1   4   0   18.50    0.71
   2  -4   0   25.21    0.93
  -2  -4   0   24.07    0.85
  -2  -4   0   25.35    0.90
  -2  -4   0   25.12    0.88
   2  -4   0   24.68    0.92
  -2   4   0   24.89    0.93
  -2   4   0   25.83    0.94
   2   4   0   24.47    0.89
   2   4   0   23.75    0.88
  -2   4   0   23.62    0.93
   2   4   0   23.69    0.84
  -3  -4   0    0.94    0.26
   3  -4   0    0.59    0.31
  -3  -4   0    0.67    0.24
   3  -4   0    0.38    0.30
  -3  -4   0    0.20    0.20
   3  -4   0    0.56    0.25
  -3  -4   0    0.98    0.26
   3   4   0    1.02    0.22
   3   4   0    0.94    0.25
  -3   4   0    0.62    0.11
  -3   4   0    0.69    0.31
  -3   4   0    0.80    0.31
   3   4   0    0.45    0.25
  -3   4   0    0.55    0.20
   4  -4   0    1.02    0.25
   4  -4   0    0.93    0.25
  -4  -4   0    0.67    0.25
  -4  -4   0    0.91    0.26
   4  -4   0    0.88    0.29
  -4  -4   0    0.78    0.25
  -4   4   0    1.04    0.33
  -4   4   0    1.17    0.18
  -4   4   0    0.77    0.24
  -4   4   0    0.90    0.31
   4   4   0    0.27    0.24
   4   4   0    0.67    0.27
   4   4   0    0.65    0.27
   5  -4   0    2.66    0.37
  -5  -4   0    3.36    0.38
  -5  -4   0    2.41    0.38
  -5  -4   0    2.70    0.44
  -5  -4   0    3.38    0.38
   5  -4   0    2.68    0.46
   5  -4   0    3.13    0.40
  -5   4   0    2.15    0.38
   5   4   0    2.20    0.36
   5   4   0    2.43    0.31
  -5   4   0    2.33    0.39
  -5   4   0    2.58    0.24
  -5   4   0    3.04    0.38
   5   4   0    2.29    0.44
  -6  -4   0    6.14    0.59
  -6  -4   0    5.39    0.48
  -6  -4   0    5.59    0.46
   6  -4   0    5.84    0.47
   6  -4   0    5.61    0.49
   6  -4   0    5.46    0.62
  -6  -4   0    5.58    0.47
  -6   4   0    6.17    0.38
   6   4   0    6.02    0.61
   6   4   0    5.86    0.46
   6   4   0    6.31    0.41
   6   4   0    5.12    0.53
   6   4   0    6.35    0.52
  -6   4   0    6.04    0.56
  -6   4   0    5.08    0.64
  -7  -4   0    2.82    0.50
  -7  -4   0    2.27    0.37
  -7  -4   0    2.28    0.35
   7  -4   0    2.01    0.42
   7  -4   0    2.45    0.39
   7   4   0    3.29    0.44
   7   4   0    2.79    0.44
   7   4   0    2.20    0.36
  -7   4   0    2.28    0.36
   7   4   0    2.03    0.46
  -7   4   0    2.85    0.34
  -7   4   0    1.51    0.48
   7   4   0    2.05    0.35
  -8  -4   0    0.61    0.33
  -8  -4   0    0.40    0.31
   8  -4   0    0.59    0.29
  -8  -4   0    0.44    0.42
   8   4   0    0.14    0.28
  -8   4   0    0.09    0.28
   8   4   0    0.14    0.30
  -8   4   0    0.80    0.50
   8   4   0    0.57    0.33
  -8   4   0    0.27    0.25
   8   4   0   -0.26    0.29
  -9  -4   0    2.53    0.42
  -9  -4   0    1.91    0.57
   9  -4   0    2.17    0.40
  -9   4   0    1.81    0.50
   9   4   0    2.19    0.41
  -9   4   0    2.04    0.35
  -9   4   0    2.06    0.51
   9   4   0    1.90    0.48
   9   4   0    2.14    0.44
   9   4   0    2.14    0.36
 -10  -4   0   16.62    1.07
 -10  -4   0   14.81    0.79
  10  -4   0   14.07    0.85
  10   4   0   15.46    0.89
 -10   4   0   17.34    1.00
  10   4   0   14.69    0.78
  10   4   0   15.43    0.87
 -10   4   0   15.83    1.11
  10   4   0   15.52    0.96
  11  -4   0   -0.10    0.43
 -11  -4   0    0.10    0.57
 -11  -4   0    0.13    0.42
  11   4   0   -0.04    0.36
 -11   4   0    0.49    0.47
  11   4   0   -0.09    0.42
 -11   4   0    0.19    0.35
  11   4   0    0.24    0.45
  12  -4   0   -0.07    0.33
 -12  -4   0   -0.19    0.41
  12   4   0    0.05    0.47
 -12   4   0    0.05    0.38
 -12   4   0   -0.40    0.45
  12   4   0   -0.13    0.37
  12   4   0   -0.40    0.40
  13  -4   0    0.09    0.48
  13  -4   0   -0.82    0.55
 -13  -4   0    0.12    0.70
  13   4   0   -0.14    0.30
  13   4   0   -0.34    0.44
 -13   4   0   -0.26    0.55
 -13   4   0   -0.02    0.53
  13   4   0    0.35    0.53
 -14  -4   0    0.58    0.59
  14  -4   0    1.00    0.64
  14  -4   0    0.73    0.60
  14   4   0    0.41    0.56
  14   4   0    0.34    0.54
 -14   4   0    0.74    0.59
  14   4   0    0.21    0.45
 -15  -4   0   -0.36    0.78
  15  -4   0   -0.60    0.61
  15  -4   0   -0.13    0.39
 -15   4   0    1.00    0.67
  15   4   0    0.40    0.60
  15   4   0   -0.06    0.46
   0  -5   0   -0.31    0.17
   0  -5   0   -0.21    0.26
   0   5   0   -0.01    0.19
   0   5   0   -0.26    0.10
   0   5   0   -0.18    0.20
   1  -5   0    3.94    0.47
   1  -5   0    4.96    0.40
  -1  -5   0    5.38    0.39
  -1  -5   0    4.84    0.45
  -1   5   0    4.89    0.32
  -1   5   0    4.36    0.38
  -1   5   0    4.25    0.49
   1   5   0    4.86    0.46
   1   5   0    4.31    0.37
   2  -5   0   31.55    1.13
  -2  -5   0   31.75    1.12
  -2  -5   0   32.89    1.10
   2  -5   0   30.47    1.11
   2   5   0   33.31    1.13
  -2   5   0   31.79    1.16
   2   5   0   30.88    1.08
  -2   5   0   32.62    1.13
   2   5   0   31.40    1.11
  -3  -5   0    7.40    0.52
   3  -5   0    8.01    0.59
   3  -5   0    8.50    0.60
  -3  -5   0    7.50    0.48
  -3  -5   0    7.30    0.51
   3   5   0    6.23    0.50
   3   5   0    8.09    0.46
  -3   5   0    8.03    0.60
   3   5   0    6.47    0.51
  -3   5   0    6.81    0.49
  -3   5   0    6.74    0.57
   4  -5   0   50.11    1.80
   4  -5   0   49.49    1.61
  -4  -5   0   49.59    1.54
  -4  -5   0   48.81    1.74
  -4  -5   0   47.70    1.55
  -4  -5   0   47.63    1.53
   4  -5   0   46.55    1.63
  -4   5   0   49.09    1.61
  -4   5   0   48.73    1.64
   4   5   0   47.21    1.72
  -4   5   0   46.92    1.79
   4   5   0   47.10    1.53
   4   5   0   48.97    1.56
  -5  -5   0   29.36    1.05
   5  -5   0   28.37    1.14
  -5  -5   0   27.45    1.16
   5  -5   0   26.52    1.12
   5  -5   0   28.22    1.19
  -5   5   0   27.90    1.19
   5   5   0   28.02    1.02
   5   5   0   28.34    1.03
   5   5   0   27.27    1.16
  -5   5   0   25.76    0.85
  -5   5   0   27.80    1.12
   6  -5   0    0.13    0.25
  -6  -5   0    0.19    0.27
   6  -5   0   -0.08    0.24
  -6  -5   0   -0.07    0.29
  -6  -5   0    0.27    0.20
  -6   5   0   -0.20    0.33
  -6   5   0    0.41    0.17
   6   5   0    0.32    0.20
   6   5   0    0.14    0.32
  -6   5   0    0.38    0.36
   6   5   0   -0.09    0.19
   6   5   0    0.47    0.33
   7  -5   0    3.68    0.58
  -7  -5   0    2.79    0.41
  -7  -5   0    2.85    0.46
  -7  -5   0    3.40    0.60
  -7   5   0    2.71    0.54
  -7   5   0    2.74    0.48
   7   5   0    3.70    0.40
   7   5   0    2.68    0.36
  -7   5   0    2.95    0.32
   7   5   0    2.85    0.58
   7   5   0    3.37    0.58
  -8  -5   0    1.28    0.48
  -8  -5   0    1.46    0.37
   8  -5   0    1.29    0.35
  -8   5   0    0.82    0.25
   8   5   0    1.37    0.37
  -8   5   0    1.10    0.52
  -8   5   0    1.21    0.35
   8   5   0    0.83    0.46
   8   5   0    0.64    0.37
   9  -5   0    0.80    0.35
  -9  -5   0   -0.34    0.32
  -9  -5   0   -0.54    0.34
   9   5   0    0.23    0.36
  -9   5   0   -0.01    0.37
   9   5   0    0.51    0.37
   9   5   0    0.78    0.35
  -9   5   0    0.17    0.27
  -9   5   0    0.60    0.36
   9   5   0   -0.78    0.32
 -10  -5   0    6.14    0.54
 -10  -5   0    4.84    0.71
  10  -5   0    4.69    0.61
  10   5   0    4.96    0.64
  10   5   0    5.13    0.51
 -10   5   0    5.62    0.79
  10   5   0    5.51    0.75
 -10   5   0    6.27    0.78
 -11  -5   0    0.07    0.42
 -11  -5   0    0.32    0.58
  11  -5   0   -0.03    0.33
  11   5   0    0.40    0.41
  11   5   0    0.56    0.45
 -11   5   0    0.90    0.40
  11   5   0    0.39    0.53
 -11   5   0    0.22    0.47
 -12  -5   0   -0.13    0.60
  12   5   0   -0.20    0.40
 -12   5   0    0.10    0.47
  12   5   0    0.21    0.48
 -12   5   0   -0.09    0.40
  12   5   0    0.26    0.38
  13  -5   0    0.69    0.44
 -13  -5   0    0.00    0.46
 -13   5   0    0.17    0.52
  13   5   0    0.13    0.49
 -13   5   0    0.53    0.64
  13   5   0    0.40    0.46
  13   5   0   -0.01    0.55
  14  -5   0    0.46    0.60
  14  -5   0    2.13    0.74
 -14  -5   0    1.24    0.83
  14   5   0    1.49    0.67
 -14   5   0    0.64    0.58
  14   5   0    1.63    0.53
  14   5   0    1.20    0.44
 -15  -5   0    0.14    0.60
  15   5   0   -0.06    0.35
  15   5   0    1.14    0.64
   0  -6   0    1.44    0.28
   0  -6   0    1.67    0.35
   0   6   0    1.48    0.29
   0   6   0    1.57    0.20
   0   6   0    1.40    0.30
   1  -6   0    3.78    0.49
  -1  -6   0    3.22    0.45
   1  -6   0    2.87    0.48
   1   6   0    3.77    0.25
   1   6   0    4.05    0.49
   1   6   0    3.32    0.36
  -1   6   0    2.78    0.46
  -1   6   0    3.83    0.51
  -1   6   0    3.29    0.28
  -2  -6   0   10.95    0.63
   2  -6   0   11.70    0.69
  -2  -6   0   10.39    0.63
   2  -6   0   11.50    0.69
  -2   6   0   10.78    0.68
   2   6   0   11.42    0.59
   2   6   0   11.28    0.63
  -2   6   0   11.04    0.54
  -2   6   0   10.90    0.69
   2   6   0   10.83    0.47
   3  -6   0   11.00    0.69
  -3  -6   0   11.58    0.64
  -3   6   0   10.47    0.59
   3   6   0   11.83    0.61
   3   6   0    9.01    0.53
   3   6   0    9.97    0.61
  -3   6   0   10.27    0.68
   4  -6   0    5.71    0.58
  -4  -6   0    2.73    0.46
  -4  -6   0    4.06    0.46
  -4  -6   0    3.80    0.40
   4   6   0    3.93    0.48
  -4   6   0    3.54    0.48
  -4   6   0    3.25    0.54
   4   6   0    4.03    0.38
   4   6   0    3.49    0.47
   5  -6   0    2.34    0.46
  -5  -6   0    2.75    0.36
   5  -6   0    2.94    0.50
  -5  -6   0    3.30    0.36
  -5  -6   0    2.85    0.42
   5   6   0    2.32    0.37
   5   6   0    2.43    0.34
  -5   6   0    2.46    0.46
  -5   6   0    3.04    0.51
   5   6   0    2.36    0.40
   6  -6   0    3.44    0.47
  -6  -6   0    3.34    0.39
   6  -6   0    3.56    0.61
  -6  -6   0    2.63    0.48
  -6  -6   0    3.92    0.49
  -6   6   0    3.50    0.24
   6   6   0    3.63    0.40
  -6   6   0    3.31    0.62
   6   6   0    3.21    0.50
   6   6   0    4.28    0.50
  -6   6   0    2.67    0.46
   6   6   0    3.69    0.59
  -7  -6   0    0.51    0.35
  -7  -6   0    0.08    0.35
   7  -6   0    0.21    0.31
   7   6   0    0.19    0.23
   7   6   0    0.55    0.37
  -7   6   0    0.76    0.43
  -7   6   0    0.74    0.34
   7   6   0    0.40    0.34
  -7   6   0    0.19    0.15
   7   6   0    0.11    0.42
  -8  -6   0    1.45    0.48
  -8  -6   0    1.71    0.42
   8  -6   0    0.95    0.48
   8   6   0    1.59    0.49
  -8   6   0    1.27    0.42
  -8   6   0    1.03    0.25
   8   6   0    1.68    0.42
  -8   6   0    1.73    0.52
   8   6   0    1.04    0.41
   9  -6   0   10.01    0.89
  -9  -6   0   10.28    0.94
  -9  -6   0    9.06    0.74
   9   6   0   10.60    0.76
  -9   6   0   10.64    0.90
   9   6   0   10.95    0.76
  -9   6   0   10.41    0.92
  10  -6   0    1.22    0.53
 -10  -6   0    0.30    0.41
 -10  -6   0    0.86    0.55
  10   6   0    0.56    0.40
 -10   6   0    0.62    0.53
 -10   6   0    1.19    0.50
  10   6   0    1.05    0.41
  11  -6   0    2.34    0.62
 -11  -6   0    0.79    0.64
 -11   6   0    3.11    0.67
  11   6   0    1.67    0.48
  11   6   0    2.59    0.62
 -11   6   0    2.43    0.62
 -12  -6   0    0.01    0.63
  12  -6   0    0.40    0.55
  12   6   0    0.38    0.34
 -12   6   0   -1.02    0.53
 -12   6   0    0.07    0.47
  12   6   0    0.76    0.61
  13  -6   0    0.84    0.58
 -13  -6   0    0.65    0.52
 -13   6   0    0.83    0.63
  13   6   0    0.98    0.50
 -13   6   0    0.72    0.58
  13   6   0    0.42    0.42
  14  -6   0    0.21    0.44
  14  -6   0   -0.60    0.63
 -14  -6   0   -0.40    0.75
  14   6   0   -0.06    0.44
 -14   6   0    1.30    0.90
  14   6   0   -0.02    0.62
 -15  -6   0   -0.39    0.78
  15   6   0    0.12    0.68
  15   6   0   -0.20    0.52
   0  -7   0   -0.11    0.22
   0   7   0   -0.02    0.14
   0   7   0   -0.09    0.22
   0   7   0    0.01    0.24
   0   7   0    0.06    0.12
   1  -7   0    0.03    0.24
  -1  -7   0    0.13    0.31
  -1   7   0    0.03    0.15
   1   7   0   -0.49    0.32
   1   7   0    0.03    0.25
   1   7   0   -0.04    0.11
  -1   7   0    0.60    0.26
  -1   7   0   -0.06    0.25
   2  -7   0    8.77    0.69
  -2  -7   0    9.58    0.66
   2   7   0    9.88    0.65
  -2   7   0    9.90    0.50
   2   7   0    9.95    0.43
   2   7   0    9.54    0.60
  -2   7   0    9.69    0.61
   3  -7   0    3.17    0.55
  -3  -7   0    3.31    0.40
   3   7   0    2.85    0.38
  -3   7   0    3.55    0.57
  -3   7   0    2.53    0.37
   3   7   0    2.29    0.43
   3   7   0    2.15    0.26
   4  -7   0    3.71    0.48
  -4  -7   0    3.98    0.53
  -4  -7   0    2.69    0.38
   4   7   0    3.32    0.52
   4   7   0    3.30    0.39
  -4   7   0    3.21    0.46
  -4   7   0    3.22    0.47
   4   7   0    3.21    0.51
  -5  -7   0    0.68    0.34
  -5  -7   0    0.42    0.35
  -5  -7   0    0.50    0.29
   5  -7   0   -0.10    0.39
  -5   7   0    0.21    0.17
  -5   7   0    0.25    0.33
   5   7   0    0.08    0.24
  -5   7   0   -0.43    0.39
   5   7   0    0.12    0.24
   5   7   0    0.11    0.32
   6  -7   0    2.59    0.45
  -6  -7   0    3.34    0.48
  -6  -7   0    2.69    0.51
   6   7   0    2.54    0.46
   6   7   0    3.19    0.53
  -6   7   0    3.02    0.52
   6   7   0    3.36    0.49
  -6   7   0    2.93    0.61
   6   7   0    3.71    0.50
  -6   7   0    3.19    0.20
  -7  -7   0   24.74    1.20
  -7  -7   0   23.07    1.06
   7  -7   0   23.58    1.12
   7   7   0   22.71    1.05
   7   7   0   23.97    1.08
   7   7   0   23.23    1.10
   7   7   0   22.11    1.14
  -7   7   0   23.87    1.12
  -7   7   0   23.03    1.27
  -8  -7   0    5.04    0.62
  -8  -7   0    3.23    0.67
   8  -7   0    5.20    0.75
  -8   7   0    3.73    0.67
   8   7   0    4.68    0.61
  -8   7   0    4.69    0.81
   8   7   0    4.49    0.58
  -9  -7   0   -0.14    0.46
  -9  -7   0    0.03    0.39
   9  -7   0    0.57    0.46
  -9   7   0    0.38    0.55
   9   7   0    0.56    0.30
   9   7   0    0.49    0.35
  -9   7   0    0.17    0.52
 -10  -7   0   -0.98    0.43
  10  -7   0    0.18    0.53
 -10   7   0    0.72    0.59
  10   7   0   -0.38    0.33
  10   7   0   -0.23    0.35
 -10   7   0   -0.14    0.58
 -11  -7   0    0.50    0.40
  11  -7   0   -0.04    0.53
 -11   7   0    0.46    0.68
 -11   7   0    0.58    0.65
  11   7   0    0.22    0.46
  11   7   0   -0.14    0.54
 -12  -7   0   -0.20    0.42
  12  -7   0    0.16    0.40
 -12   7   0    0.32    0.48
  12   7   0    0.23    0.45
 -12   7   0    0.28    0.70
  12   7   0   -0.25    0.60
 -13  -7   0   -0.36    0.39
  13  -7   0   -0.10    0.43
 -13   7   0   -0.25    0.66
  13   7   0   -0.09    0.35
  13   7   0   -0.82    0.58
 -13   7   0   -0.57    0.46
 -14  -7   0    1.06    0.80
  14   7   0    1.31    0.43
 -14   7   0    2.74    0.94
  14   7   0    0.90    0.55
   0  -8   0   -0.24    0.23
   0   8   0    0.05    0.13
   0   8   0    0.32    0.28
   0   8   0    0.02    0.12
   1  -8   0   26.89    1.19
  -1  -8   0   29.29    1.20
   1  -8   0   27.35    0.81
   1   8   0   29.26    1.20
  -1   8   0   27.84    1.21
   1   8   0   28.42    0.92
  -1   8   0   27.06    1.00
   1   8   0   28.09    1.17
   1   8   0   26.37    0.92
   2  -8   0    0.04    0.28
   2   8   0    0.65    0.37
  -2   8   0    0.46    0.29
   2   8   0    0.29    0.13
  -2   8   0   -0.11    0.20
   2   8   0    0.29    0.29
  -3  -8   0   -0.05    0.28
   3  -8   0   -0.19    0.40
  -3   8   0    0.44    0.43
   3   8   0    0.16    0.39
  -3   8   0    0.10    0.22
   3   8   0    0.17    0.18
   3   8   0   -0.01    0.25
  -4  -8   0   -0.03    0.27
   4  -8   0    0.30    0.32
  -4   8   0    0.24    0.25
   4   8   0   -0.10    0.37
   4   8   0   -0.17    0.25
  -4   8   0   -0.01    0.31
  -4   8   0    0.15    0.28
   4   8   0    0.14    0.21
   5  -8   0    6.56    0.64
  -5  -8   0    6.72    0.57
   5   8   0    7.05    0.50
  -5   8   0    6.81    0.65
   5   8   0    7.72    0.59
  -5   8   0    7.07    0.65
   5   8   0    7.45    0.57
  -5   8   0    6.35    0.39
   5   8   0    6.18    0.72
  -6  -8   0    2.64    0.50
   6  -8   0    2.74    0.58
  -6  -8   0    1.65    0.39
   6   8   0    2.16    0.56
  -6   8   0    2.47    0.58
   6   8   0    2.80    0.50
   6   8   0    1.47    0.41
  -6   8   0    1.85    0.23
  -6   8   0    2.46    0.50
   6   8   0    1.47    0.35
   7  -8   0    9.60    0.89
  -7  -8   0    7.89    0.73
  -7  -8   0    8.19    0.74
  -7   8   0    7.88    0.83
   7   8   0    7.48    0.70
   7   8   0    6.84    0.78
  -7   8   0    8.27    0.87
   8  -8   0    0.43    0.48
  -8  -8   0    0.88    0.43
  -8  -8   0    0.08    0.41
  -8   8   0    0.56    0.54
  -8   8   0    0.75    0.57
   8   8   0    1.02    0.43
   8   8   0    1.13    0.53
   9  -8   0    4.37    0.72
  -9  -8   0    3.63    0.73
  -9   8   0    4.09    0.76
  -9   8   0    4.84    0.89
   9   8   0    4.00    0.68
   9   8   0    3.62    0.64
 -10  -8   0    0.15    0.51
  10  -8   0    0.98    0.61
  10   8   0    0.74    0.43
 -10   8   0    0.24    0.65
 -10   8   0    1.04    0.60
  10   8   0    0.76    0.56
 -11  -8   0   -0.12    0.60
  11  -8   0    1.12    0.66
  11   8   0    0.43    0.48
  11   8   0    1.84    0.69
 -11   8   0   -0.08    0.65
 -11   8   0    0.78    0.68
  12  -8   0   -0.31    0.40
 -12  -8   0   -0.70    0.63
 -12   8   0   -0.33    0.49
  12   8   0    0.34    0.47
 -12   8   0    0.15    0.48
  12   8   0   -1.26    0.60
  13   8   0   -0.65    0.63
  13   8   0   -0.11    0.36
 -13   8   0   -0.01    0.52
 -13   8   0   -0.18    0.59
   0  -9   0   -0.06    0.15
   0  -9   0    0.12    0.31
   0   9   0    0.29    0.30
  -1  -9   0    1.73    0.40
   1  -9   0    2.04    0.52
  -1   9   0    1.56    0.48
  -1   9   0    1.57    0.20
   1   9   0    1.21    0.36
  -1   9   0    0.92    0.20
  -2  -9   0    5.39    0.57
   2  -9   0    5.53    0.74
  -2   9   0    5.61    0.40
  -2   9   0    6.69    0.76
   2   9   0    6.98    0.59
   3  -9   0    7.64    0.82
  -3   9   0    9.19    0.58
  -3   9   0   10.88    0.60
   3   9   0    9.65    0.43
   3   9   0    9.87    0.68
  -3   9   0    9.15    0.85
  -4  -9   0    0.94    0.35
   4  -9   0    1.77    0.44
  -4   9   0    1.44    0.28
   4   9   0    1.39    0.38
   4   9   0    1.80    0.52
  -4   9   0    1.70    0.43
  -4   9   0    1.64    0.34
  -5  -9   0    4.02    0.67
   5  -9   0    5.56    0.64
  -5   9   0    3.77    0.56
  -5   9   0    4.04    0.38
   5   9   0    3.99    0.63
  -5   9   0    3.93    0.56
   5   9   0    4.08    0.63
   6  -9   0   -0.55    0.30
  -6  -9   0   -0.49    0.40
  -6   9   0    0.04    0.35
   6   9   0    0.21    0.27
   6   9   0    0.07    0.32
  -6   9   0    0.03    0.38
   7  -9   0    4.69    0.65
  -7  -9   0    3.81    0.60
  -7  -9   0    4.10    0.56
  -7   9   0    3.27    0.59
  -7   9   0    4.08    0.65
   7   9   0    4.44    0.66
   7   9   0    3.43    0.59
   8  -9   0    0.77    0.42
   8   9   0    0.69    0.54
   8   9   0    0.92    0.47
  -8   9   0    1.30    0.55
  -8   9   0    1.28    0.48
   9  -9   0    4.06    0.70
   9   9   0    5.81    0.90
   9   9   0    6.32    0.76
  -9   9   0    5.83    0.94
  -9   9   0    6.16    0.80
  10  -9   0   -0.02    0.63
  10   9   0    1.07    0.48
 -10   9   0   -1.01    0.63
 -10   9   0    0.00    0.56
  10   9   0   -0.16    0.61
  11  -9   0    2.04    0.72
 -11   9   0    0.66    0.72
  11   9   0    0.79    0.51
  11   9   0    0.74    0.65
 -11   9   0    0.78    0.53
 -12   9   0   -1.26    0.74
  12   9   0    0.56    0.52
 -12   9   0   -0.26    0.52
  13   9   0   -0.07    0.34
 -13   9   0    0.19    0.51
 -13   9   0   -1.63    0.70
   0 -10   0   33.48    1.50
   0  10   0   34.86    1.50
   0  10   0   33.87    1.38
   1 -10   0    0.70    0.38
  -1 -10   0    0.10    0.48
   1  10   0   -0.18    0.43
  -1  10   0    0.47    0.38
   1  10   0    0.12    0.43
  -1  10   0   -0.03    0.32
  -2 -10   0    8.33    0.83
   2 -10   0    7.60    0.72
   2  10   0    7.59    0.65
   2  10   0    8.30    0.80
  -2  10   0    7.11    0.68
  -2  10   0    7.42    0.62
   3 -10   0   16.71    1.01
  -3 -10   0   18.54    1.06
  -3  10   0   16.66    0.77
  -3  10   0   14.82    0.96
   3  10   0   16.01    1.01
   3  10   0   15.97    1.02
   4 -10   0    6.91    0.72
  -4  10   0    7.03    0.58
  -4  10   0    7.28    0.73
   4  10   0    6.65    0.61
   4  10   0    6.83    0.81
  -4  10   0    5.68    0.56
   5 -10   0    0.77    0.41
  -5 -10   0    0.18    0.49
   5  10   0    0.58    0.51
   5  10   0    0.13    0.45
  -5  10   0    0.07    0.28
  -5  10   0    0.50    0.41
  -6 -10   0    2.67    0.48
   6 -10   0    2.25    0.53
   6  10   0    2.91    0.57
   6  10   0    0.99    0.57
  -6  10   0    1.31    0.43
  -6  10   0    3.59    0.59
   7 -10   0    0.42    0.56
   7  10   0    0.86    0.36
   7  10   0    0.65    0.58
  -7  10   0    0.60    0.43
  -7  10   0    0.09    0.44
   8 -10   0   -0.08    0.62
  -8  10   0   -0.40    0.48
  -8  10   0    0.97    0.64
   8  10   0    0.50    0.60
   8  10   0    0.59    0.51
   9 -10   0   -0.51    0.61
   9  10   0    0.52    0.44
  -9  10   0    0.47    0.60
  -9  10   0    0.43    0.69
   9  10   0    0.60    0.49
  10 -10   0    0.60    0.73
  10  10   0    0.36    0.48
 -10  10   0   -1.35    0.64
  10  10   0    0.66    0.43
  11  10   0    0.11    0.53
 -11  10   0   -0.25    0.55
  12  10   0   -0.18    0.35
 -12  10   0    0.22    0.61
   0 -11   0    0.30    0.53
   0  11   0   -0.79    0.40
   0  11   0    0.11    0.48
  -1 -11   0    4.03    0.69
   1 -11   0    3.98    0.65
   1  11   0    3.58    0.55
  -1  11   0    5.11    0.66
   1  11   0    4.95    0.71
  -1  11   0    3.55    0.61
   2 -11   0    7.76    0.77
  -2 -11   0    7.98    0.75
   2  11   0    8.08    0.72
  -2  11   0    8.01    0.67
  -2  11   0    6.87    0.74
   2  11   0    8.46    0.84
   3 -11   0    2.31    0.64
  -3 -11   0    2.08    0.58
  -3  11   0    1.50    0.60
   3  11   0    0.74    0.53
  -3  11   0    0.56    0.36
   3  11   0    0.61    0.53
   4 -11   0    0.77    0.62
  -4 -11   0   -0.23    0.34
   4  11   0    0.16    0.34
   4  11   0    0.23    0.53
  -4  11   0    0.83    0.58
   5 -11   0    4.62    0.71
  -5 -11   0    4.79    0.81
   5  11   0    4.50    0.76
   5  11   0    5.01    0.68
  -5  11   0    7.53    0.95
   6 -11   0    0.23    0.46
   6  11   0   -0.08    0.60
   6  11   0    0.41    0.49
  -6  11   0    0.40    0.46
   7 -11   0    1.88    0.68
  -7  11   0    2.43    0.60
   7  11   0    1.30    0.65
   7  11   0    2.83    0.61
   8 -11   0   -0.24    0.64
  -8  11   0    0.25    0.73
   8  11   0   -0.45    0.51
   8  11   0    0.79    0.50
   9 -11   0    1.19    0.71
   9  11   0    1.10    0.71
   9  11   0    1.16    0.58
  -9  11   0    1.55    0.78
 -10  11   0    0.45    0.59
  10  11   0    1.90    0.62
 -11  11   0    1.99    0.87
   0 -12   0    0.04    0.56
   0  12   0   -0.27    0.54
   0  12   0    0.97    0.53
  -1 -12   0    1.42    0.46
   1 -12   0    1.46    0.51
   1  12   0    1.74    0.50
  -1  12   0    1.04    0.44
   1  12   0    1.33    0.54
  -1  12   0    0.84    0.50
   2 -12   0    1.49    0.66
  -2 -12   0    1.14    0.64
  -2  12   0    0.95    0.46
   2  12   0    1.20    0.58
   2  12   0    1.24    0.57
  -2  12   0    0.83    0.58
   3 -12   0   -0.07    0.59
  -3 -12   0    0.40    0.44
  -3  12   0    0.75    0.62
   3  12   0   -0.30    0.53
   3  12   0   -0.35    0.36
  -4 -12   0    1.13    0.62
   4 -12   0    0.76    0.51
  -4  12   0    0.28    0.47
   4  12   0    1.83    0.63
   4  12   0    1.60    0.68
   5 -12   0    0.54    0.72
   5  12   0    1.16    0.46
   5  12   0    1.74    0.63
  -5  12   0    1.02    0.67
   6 -12   0    0.61    0.69
   6  12   0    0.64    0.67
  -6  12   0   -1.47    0.58
   6  12   0    0.91    0.55
   7 -12   0    5.86    0.86
  -7  12   0    2.22    0.63
   7  12   0    3.33    0.68
   7  12   0    4.57    0.76
   8 -12   0    0.70    0.74
  -8  12   0    0.46    0.81
   8  12   0    0.91    0.59
   0 -13   0   -0.06    0.64
   0  13   0   -0.39    0.59
   0  13   0    0.55    0.58
   1 -13   0    3.61    0.66
  -1 -13   0    2.54    0.58
  -1  13   0    2.73    0.58
   1  13   0    2.26    0.63
   1  13   0    2.44    0.54
  -1  13   0    2.65    0.61
   2 -13   0    0.51    0.71
  -2 -13   0   -0.19    0.61
  -2  13   0    0.35    0.62
   2  13   0   -0.48    0.56
   2  13   0    0.18    0.57
   3 -13   0    0.27    0.52
   3  13   0   -0.04    0.58
  -3  13   0    0.55    0.48
   3  13   0    0.09    0.62
   4 -13   0   -0.12    0.73
  -4  13   0    1.54    0.77
   4  13   0    0.61    0.69
   4  13   0    0.19    0.59
   5 -13   0    0.42    0.55
   5  13   0    0.17    0.55
  -5  13   0    0.00    0.51
   5  13   0   -0.22    0.43
   6 -13   0   -0.01    0.76
   0 -14   0    0.36    0.74
   1 -14   0    0.09    0.53
   1  14   0    0.80    0.45
   2 -14   0    8.51    1.25
   3 -14   0   -0.33    0.80
   3  14   0   -0.74    0.63
   4 -14   0    0.14    0.60
  16   0  -1   -0.36    0.54
  16   0  -1   -0.73    0.60
  15   0  -1    0.07    0.38
  15   0  -1   -0.42    0.44
 -15   0   1    0.03    0.85
  14   0  -1    0.15    0.44
  14   0  -1   -0.33    0.47
 -14   0   1   -1.08    0.73
  13   0  -1    0.73    0.38
 -13   0   1    0.34    0.34
 -13   0   1    0.18    0.48
  13   0  -1    1.22    0.51
  13   0  -1    0.13    0.30
  12   0  -1    0.34    0.43
  12   0  -1   -0.32    0.28
 -12   0   1   -0.05    0.30
 -12   0   1    0.43    0.65
  12   0  -1   -0.02    0.26
 -11   0   1    8.48    1.06
  11   0  -1    8.13    0.69
 -11   0   1    6.86    0.60
  11   0  -1    7.48    0.60
  11   0  -1    7.86    0.56
  10   0  -1    0.12    0.40
  10   0  -1    0.21    0.36
  10   0  -1   -0.23    0.24
 -10   0   1    0.23    0.27
 -10   0   1    0.19    0.39
  10   0  -1    0.05    0.24
   9   0  -1   10.02    0.60
  -9   0   1   10.25    0.82
   9   0  -1   10.46    0.62
   9   0  -1    9.39    0.53
  -9   0   1   10.03    0.60
   9   0  -1   11.07    0.62
  -8   0   1    0.13    0.21
   8   0  -1    0.13    0.21
  -8   0   1    0.57    0.45
   8   0  -1   -0.41    0.19
   8   0  -1    0.07    0.20
   8   0  -1   -0.30    0.21
  -7   0   1   91.21    2.68
   7   0  -1   93.26    2.69
  -7   0   1   88.15    3.20
   7   0  -1   89.36    2.67
   7   0  -1   87.15    2.67
  -7   0   1   89.11    2.67
   7   0  -1   93.46    2.58
   7   0  -1   90.86    3.21
   6   0  -1   -0.04    0.17
   6   0  -1   -0.20    0.26
  -6   0   1    0.09    0.26
   6   0  -1   -0.05    0.26
   6   0  -1   -0.08    0.24
  -6   0   1    0.19    0.27
  -6   0   1   -0.23    0.26
   6   0  -1    0.20    0.23
   5   0  -1   66.59    1.92
  -5   0   1   65.50    1.91
   5   0  -1   65.43    2.32
  -5   0   1   64.15    1.92
  -5   0   1   63.77    2.31
   5   0  -1   63.72    1.92
   4   0  -1    1.16    0.31
   4   0  -1    0.09    0.15
  -4   0   1    0.05    0.16
  -4   0   1    0.69    0.23
  -3   0   1   20.89    0.85
   3   0  -1   22.31    0.70
  -3   0   1   20.68    0.70
  -3   0   1   21.31    0.70
   3   0  -1   21.42    0.89
   3   0  -1   20.97    0.70
  -2   0   1   -0.06    0.14
  -2   0   1   -0.03    0.12
   2   0  -1   -0.07    0.10
  -2   0   1   -0.12    0.08
   2   0  -1   -0.25    0.07
   2   0  -1   -0.15    0.13
  -1   0   1   -0.02    0.03
   1   0  -1   -0.09    0.03
  -1   0   1   -0.08    0.05
   1   0  -1   -0.10    0.04
   0   0   1   -0.02    0.02
   0   0   1    0.01    0.02
   0   0  -1    0.01    0.02
   0   0  -1    0.00    0.01
   1   0   1    7.56    0.22
  -1   0  -1    5.79    0.22
   2   0   1    0.05    0.13
   2   0   1   -0.24    0.07
  -2   0  -1    0.10    0.13
   2   0   1    0.12    0.23
  -2   0  -1    0.18    0.12
  -2   0  -1    0.04    0.22
   2   0   1   -0.12    0.18
  -2   0  -1   -0.19    0.18
   2   0   1   -0.18    0.12
  -2   0  -1    0.03    0.08
   3   0   1   65.86    2.17
   3   0   1   63.46    1.79
   3   0   1   60.34    1.79
  -3   0  -1   65.44    1.79
   3   0   1   64.01    1.84
  -3   0  -1   63.83    1.79
  -3   0  -1   63.99    1.79
   3   0   1   64.71    1.79
  -3   0  -1   61.11    2.18
  -4   0  -1   -0.09    0.11
  -4   0  -1    0.13    0.22
  -4   0  -1   -0.03    0.12
   4   0   1   -0.02    0.22
   4   0   1    0.11    0.29
   4   0   1   -0.04    0.12
   4   0   1   -0.14    0.15
   4   0   1   -0.15    0.11
   5   0   1   13.75    0.57
   5   0   1   14.51    0.61
   5   0   1   13.86    0.62
   5   0   1   16.23    0.63
  -5   0  -1   14.71    0.61
   5   0   1   14.44    0.85
  -5   0  -1   15.80    0.61
  -5   0  -1   13.31    0.83
   6   0   1    0.05    0.23
   6   0   1   -0.38    0.21
  -6   0  -1    0.36    0.24
   6   0   1   -0.21    0.27
  -6   0  -1    0.13    0.28
   6   0   1   -0.32    0.19
  -6   0  -1   -0.11    0.23
   6   0   1   -0.14    0.25
   7   0   1   56.45    1.71
   7   0   1   57.89    1.84
  -7   0  -1   54.54    1.74
   7   0   1   54.68    1.74
  -7   0  -1   55.31    2.17
  -7   0  -1   55.78    1.74
   7   0   1   58.49    1.76
   8   0   1   -0.10    0.24
   8   0   1    0.04    0.23
  -8   0  -1   -0.59    0.25
   8   0   1    0.29    0.23
  -8   0  -1   -0.63    0.41
   8   0   1    0.08    0.26
   9   0   1   15.06    0.79
  -9   0  -1   16.34    1.15
   9   0   1   15.44    0.87
   9   0   1   16.44    0.73
   9   0   1   16.90    0.77
  -9   0  -1   15.26    0.80
  10   0   1   -0.28    0.29
  10   0   1    0.40    0.34
 -10   0  -1   -0.95    0.52
  10   0   1   -0.11    0.40
 -10   0  -1   -0.10    0.35
  10   0   1   -0.02    0.36
 -11   0  -1   23.71    1.06
  11   0   1   25.06    1.22
 -11   0  -1   23.61    1.57
  11   0   1   24.72    1.02
  11   0   1   25.15    1.07
 -12   0  -1    0.45    0.66
 -12   0  -1    0.44    0.43
  12   0   1   -0.45    0.36
  12   0   1   -1.18    0.43
  13   0   1    3.26    0.53
 -13   0  -1    4.66    0.97
  13   0   1    3.95    0.69
  13   0   1    4.17    0.62
  14   0   1   -0.18    0.44
  14   0   1    0.99    0.63
 -14   0  -1    0.17    0.80
 -15   0  -1    0.15    0.85
  15   0   1   -0.85    0.46
  15   0   1    0.16    0.62
  16   0   1    0.79    0.67
  16  -1  -1    1.62    0.69
  16  -1  -1    0.03    0.37
  16   1  -1    0.56    0.42
  16   1  -1    0.94    0.64
  15  -1  -1    1.07    0.62
  15  -1  -1    1.96    0.57
 -15  -1   1    1.41    0.86
  15   1  -1    0.81    0.59
 -15   1   1    1.10    0.63
  15   1  -1    0.92    0.43
  14  -1  -1    1.62    0.58
  14  -1  -1    1.81    0.58
 -14  -1   1    2.00    0.85
 -14   1   1    1.85    0.68
  14   1  -1    1.41    0.45
  14   1  -1    2.16    0.43
  14   1  -1    1.71    0.54
 -13  -1   1    8.53    0.83
 -13  -1   1    9.10    0.99
  13  -1  -1    6.06    0.65
  13  -1  -1    7.80    0.68
 -13   1   1    6.87    0.69
  13   1  -1    7.97    0.68
  13   1  -1    6.93    0.80
 -13   1   1    7.69    1.20
  13   1  -1    7.41    0.77
 -12  -1   1    1.55    0.49
 -12  -1   1    2.48    0.62
  12  -1  -1    2.06    0.36
  12  -1  -1    2.49    0.55
  12  -1  -1    1.79    0.40
  12   1  -1    2.50    0.45
 -12   1   1    2.17    0.43
  12   1  -1    2.53    0.53
  12   1  -1    2.10    0.48
 -12   1   1    1.72    0.66
  11  -1  -1    2.09    0.48
 -11  -1   1    2.09    0.69
  11  -1  -1    1.54    0.28
 -11  -1   1    1.77    0.47
  11  -1  -1    1.57    0.49
 -11   1   1    2.12    0.50
  11   1  -1    2.37    0.41
  11   1  -1    2.08    0.46
  11   1  -1    1.95    0.40
  11   1  -1    2.24    0.50
 -11   1   1    1.60    0.67
 -10  -1   1   15.62    0.80
  10  -1  -1   16.54    0.90
  10  -1  -1   17.43    0.91
  10  -1  -1   16.52    0.94
  10  -1  -1   16.44    0.70
 -10  -1   1   16.02    1.07
 -10   1   1   17.40    1.10
 -10   1   1   16.34    0.91
  10   1  -1   15.33    0.82
  10   1  -1   16.75    0.86
  10   1  -1   15.66    0.79
  10   1  -1   16.37    0.80
   9  -1  -1    2.60    0.34
   9  -1  -1    2.04    0.41
   9  -1  -1    2.37    0.40
  -9  -1   1    1.69    0.55
  -9  -1   1    0.82    0.36
   9  -1  -1    2.37    0.37
  -9   1   1    1.78    0.34
  -9   1   1    2.03    0.47
   9   1  -1    2.03    0.39
   9   1  -1    2.51    0.37
   9   1  -1    2.14    0.42
   9   1  -1    2.00    0.39
   8  -1  -1    3.74    0.51
   8  -1  -1    4.30    0.32
  -8  -1   1    4.61    0.58
  -8  -1   1    4.13    0.40
   8  -1  -1    5.17    0.45
   8   1  -1    3.76    0.45
   8   1  -1    3.67    0.43
  -8   1   1    3.50    0.73
   8   1  -1    4.23    0.40
  -8   1   1    4.65    0.51
   8   1  -1    4.13    0.50
   7  -1  -1    0.11    0.38
   7  -1  -1    0.00    0.14
   7  -1  -1    0.22    0.19
  -7  -1   1    0.17    0.19
  -7  -1   1    0.15    0.38
   7  -1  -1   -0.25    0.29
  -7   1   1    0.53    0.30
   7   1  -1    0.17    0.28
  -7   1   1   -0.15    0.28
   7   1  -1    0.26    0.28
   7   1  -1    0.09    0.19
   7   1  -1    0.35    0.23
  -7   1   1   -0.01    0.21
   7   1  -1    0.10    0.24
   6  -1  -1    8.60    0.52
  -6  -1   1    8.47    0.70
   6  -1  -1    8.34    0.35
   6  -1  -1    8.30    0.69
  -6  -1   1    8.08    0.45
   6  -1  -1    8.50    0.48
  -6  -1   1    8.83    0.51
  -6   1   1    7.87    0.70
  -6   1   1    7.82    0.53
   6   1  -1    8.50    0.52
   6   1  -1    7.41    0.67
   6   1  -1    7.78    0.42
   6   1  -1    7.81    0.44
  -6   1   1    7.96    0.47
   5  -1  -1   21.27    0.78
   5  -1  -1   20.94    0.66
   5  -1  -1   22.34    1.01
  -5  -1   1   22.26    0.80
  -5  -1   1   20.47    0.94
  -5  -1   1   20.70    0.79
  -5   1   1   21.07    0.95
   5   1  -1   21.72    0.77
   5   1  -1   21.83    0.74
   5   1  -1   19.53    0.78
  -5   1   1   21.36    0.78
   5   1  -1   21.82    0.99
  -5   1   1   21.01    0.78
   4  -1  -1    0.84    0.19
  -4  -1   1    0.97    0.30
   4  -1  -1    1.14    0.20
   4  -1  -1    1.04    0.14
  -4  -1   1    1.08    0.18
  -4  -1   1    1.37    0.25
   4  -1  -1    1.41    0.26
   4   1  -1    0.86    0.24
  -4   1   1    1.11    0.19
   4   1  -1    1.22    0.19
   4   1  -1    1.02    0.23
  -4   1   1    1.16    0.20
  -4   1   1    0.89    0.30
   4   1  -1    1.36    0.20
  -3  -1   1    0.23    0.13
  -3  -1   1    0.12    0.15
  -3  -1   1    0.08    0.27
  -3  -1   1   -0.07    0.13
   3   1  -1    0.04    0.13
   3   1  -1    0.04    0.26
   3   1  -1    0.19    0.13
   3   1  -1    0.19    0.14
   2  -1  -1   18.42    0.62
   2  -1  -1   19.01    0.60
  -2  -1   1   18.98    0.72
   2  -1  -1   18.64    0.69
  -2  -1   1   17.06    0.58
  -2  -1   1   17.82    0.58
  -2  -1   1   18.40    0.54
  -2   1   1   17.78    0.59
   2   1  -1   18.19    0.58
  -2   1   1   18.32    0.59
   2   1  -1   18.53    0.54
  -2   1   1   18.23    0.71
   2   1  -1   17.70    0.71
   2   1  -1   18.53    0.60
   1  -1  -1    2.92    0.19
  -1  -1   1    2.73    0.18
   1  -1  -1    2.03    0.15
  -1  -1   1    2.99    0.19
  -1   1   1    2.66    0.16
   1   1  -1    2.98    0.18
  -1   1   1    2.82    0.18
  -1   1   1    2.85    0.13
   0  -1  -1   15.85    0.45
   0  -1   1   15.45    0.47
   0   1   1   12.57    0.44
   0   1  -1   15.60    0.46
   0   1   1   15.95    0.47
  -1  -1  -1   64.52    1.71
  -1  -1  -1   64.85    1.71
   1  -1   1   63.43    1.74
   1  -1   1   62.23    1.75
   1  -1   1   65.63    2.06
  -1  -1  -1   63.77    2.03
  -1   1  -1   64.03    1.75
   1   1   1   62.12    1.71
   1   1   1   64.05    1.76
  -1   1  -1   58.06    1.74
  -1   1  -1   62.68    2.06
   1   1   1   62.95    1.75
   2  -1   1    0.06    0.18
  -2  -1  -1    0.37    0.12
  -2  -1  -1    0.26    0.21
   2  -1   1    0.22    0.13
   2  -1   1    0.41    0.18
  -2  -1  -1    0.28    0.12
  -2  -1  -1    0.48    0.21
  -2  -1  -1    0.45    0.14
   2   1   1    0.33    0.15
   2   1   1   -0.07    0.08
  -2   1  -1    0.41    0.18
   2   1   1    0.20    0.11
   2   1   1    0.09    0.20
  -2   1  -1    0.33    0.13
  -2   1  -1    0.05    0.15
   2   1   1    0.28    0.22
  -2   1  -1    0.16    0.10
  -2   1  -1    0.11    0.26
  -3  -1  -1    0.13    0.13
   3  -1   1   -0.02    0.26
  -3  -1  -1    0.25    0.15
   3  -1   1    0.06    0.13
   3  -1   1   -0.11    0.11
  -3  -1  -1    0.23    0.14
  -3  -1  -1   -0.09    0.23
   3  -1   1    0.09    0.19
  -3   1  -1   -0.16    0.28
  -3   1  -1    0.25    0.13
  -3   1  -1    0.18    0.13
   3   1   1   -0.06    0.19
   3   1   1    0.17    0.11
  -3   1  -1   -0.11    0.12
   3   1   1    0.06    0.13
  -3   1  -1   -0.04    0.19
   3   1   1    0.38    0.19
   3   1   1    0.24    0.20
  -4  -1  -1   37.83    1.16
  -4  -1  -1   40.25    1.17
   4  -1   1   38.42    1.18
   4  -1   1   37.71    1.20
  -4  -1  -1   38.14    1.22
  -4  -1  -1   36.73    1.43
   4  -1   1   41.34    1.50
   4  -1   1   39.18    1.12
  -4   1  -1   35.65    1.44
  -4   1  -1   39.06    1.19
   4   1   1   37.95    1.16
   4   1   1   39.43    1.17
  -4   1  -1   39.25    1.12
   4   1   1   37.74    1.20
   4   1   1   37.23    1.43
   4   1   1   38.44    1.21
  -4   1  -1   37.27    1.20
   5  -1   1   -0.11    0.23
  -5  -1  -1   -0.09    0.13
   5  -1   1    0.31    0.36
  -5  -1  -1   -0.08    0.32
  -5  -1  -1   -0.33    0.24
   5  -1   1    0.01    0.17
  -5   1  -1   -0.21    0.24
   5   1   1    0.12    0.20
   5   1   1    0.17    0.14
  -5   1  -1    0.45    0.18
   5   1   1    0.06    0.24
   5   1   1   -0.13    0.23
  -5   1  -1    0.03    0.22
   5   1   1    0.00    0.18
   6  -1   1   71.48    1.98
  -6  -1  -1   65.58    2.51
  -6  -1  -1   68.04    2.04
  -6  -1  -1   68.03    2.03
   6  -1   1   66.76    2.07
   6  -1   1   70.75    2.08
   6  -1   1   68.40    2.13
   6  -1   1   70.96    2.56
  -6   1  -1   69.91    2.55
  -6   1  -1   67.87    2.07
  -6   1  -1   68.88    2.07
   6   1   1   71.76    2.05
   6   1   1   69.24    2.53
   6   1   1   70.88    2.07
   6   1   1   67.49    2.11
   6   1   1   66.28    2.04
   7  -1   1    0.43    0.33
   7  -1   1    0.77    0.20
  -7  -1  -1    0.54    0.19
   7  -1   1    0.26    0.24
   7  -1   1    0.53    0.21
  -7  -1  -1    0.44    0.39
  -7  -1  -1    0.24    0.25
   7   1   1    0.30    0.41
   7   1   1   -0.01    0.26
   7   1   1    0.82    0.23
  -7   1  -1    0.25    0.31
  -7   1  -1    0.49    0.28
   7   1   1    0.25    0.30
   7   1   1    0.52    0.19
  -7   1  -1    0.49    0.28
   8  -1   1   -0.04    0.27
  -8  -1  -1   -0.07    0.43
   8  -1   1    0.08    0.33
   8  -1   1    0.12    0.22
  -8  -1  -1   -0.12    0.26
   8   1   1    0.20    0.27
   8   1   1    0.15    0.24
   8   1   1    0.05    0.25
  -8   1  -1    0.50    0.31
   8   1   1    0.27    0.29
  -8   1  -1    0.22    0.45
   9  -1   1    8.48    0.49
  -9  -1  -1    9.49    0.92
   9  -1   1    8.84    0.66
   9  -1   1    7.81    0.70
  -9  -1  -1    8.59    0.61
   9  -1   1    8.36    0.63
   9   1   1    8.28    0.60
   9   1   1    8.28    0.59
   9   1   1    7.69    0.54
   9   1   1    8.01    0.68
  -9   1  -1    8.13    0.93
  -9   1  -1    8.99    0.66
  10  -1   1    0.91    0.31
  10  -1   1    1.00    0.28
  10  -1   1    0.92    0.29
 -10  -1  -1    0.48    0.26
  10  -1   1    0.69    0.45
 -10  -1  -1    0.56    0.55
  10   1   1    0.87    0.28
 -10   1  -1    0.69    0.58
  10   1   1    0.22    0.34
 -10   1  -1    0.44    0.39
  10   1   1    0.76    0.35
  10   1   1    1.19    0.35
 -11  -1  -1    0.58    0.30
  11  -1   1    0.20    0.43
 -11  -1  -1    0.15    0.61
  11  -1   1    0.69    0.28
  11  -1   1    0.58    0.38
  11   1   1    0.66    0.36
  11   1   1    0.32    0.47
  11   1   1    0.33    0.37
 -11   1  -1   -0.84    0.55
 -11   1  -1    0.53    0.43
 -12  -1  -1   -0.30    0.42
 -12  -1  -1    0.42    0.66
  12  -1   1   -0.11    0.33
  12  -1   1    0.30    0.40
  12  -1   1   -0.29    0.32
  12   1   1   -0.22    0.37
  12   1   1    0.51    0.41
  12   1   1    0.08    0.46
 -12   1  -1   -0.32    0.47
 -12   1  -1   -0.46    0.44
 -13  -1  -1    0.46    0.73
  13  -1   1    0.82    0.45
  13  -1   1    0.53    0.42
  13   1   1    0.56    0.42
 -13   1  -1    0.68    0.52
  13   1   1    0.20    0.48
  13   1   1    1.47    0.45
  14  -1   1    1.68    0.64
  14  -1   1    1.00    0.54
 -14  -1  -1   -0.75    0.74
 -14   1  -1    0.25    0.63
  14   1   1    1.21    0.61
  14   1   1    0.39    0.46
 -15  -1  -1   -0.03    0.91
  15  -1   1   -0.32    0.60
  15  -1   1    0.10    0.35
  15   1   1   -0.80    0.43
  15   1   1   -0.13    0.43
 -15   1  -1    0.38    0.60
  16  -1   1   -0.11    0.68
  16   1   1   -0.17    0.42
  16   1   1    0.09    0.42
  16  -2  -1   -0.68    0.61
  16   2  -1    0.78    0.41
 -15  -2   1    2.01    0.91
  15  -2  -1    1.48    0.62
  15  -2  -1    0.51    0.57
  15   2  -1    0.74    0.41
 -15   2   1    0.18    0.83
  15   2  -1    0.32    0.54
  14  -2  -1    0.66    0.39
  14  -2  -1   -0.24    0.39
 -14  -2   1   -0.18    0.73
  14   2  -1    0.02    0.44
 -14   2   1   -0.08    0.56
  14   2  -1    0.42    0.51
 -14   2   1   -0.26    0.77
  14   2  -1   -0.45    0.45
 -13  -2   1    0.91    0.54
 -13  -2   1    0.56    0.51
  13  -2  -1    0.79    0.52
  13  -2  -1    0.93    0.51
  13   2  -1    1.54    0.50
  13   2  -1    0.58    0.48
  13   2  -1    1.47    0.52
 -13   2   1    1.31    0.59
 -13   2   1    0.51    0.75
 -12  -2   1   14.08    0.81
  12  -2  -1   12.16    0.81
  12  -2  -1   13.21    0.83
 -12  -2   1   13.41    1.26
 -12   2   1   12.76    1.08
  12   2  -1   11.84    0.82
  12   2  -1   13.02    0.87
  12   2  -1   12.65    0.77
 -12   2   1   12.65    0.84
  11  -2  -1    0.21    0.42
  11  -2  -1    0.37    0.40
 -11  -2   1   -0.23    0.36
 -11  -2   1    0.33    0.40
  11  -2  -1   -0.01    0.18
  11   2  -1    0.07    0.37
  11   2  -1   -0.41    0.33
 -11   2   1   -0.06    0.43
  11   2  -1    0.21    0.40
  11   2  -1    0.38    0.29
 -11   2   1    0.24    0.43
  10  -2  -1    8.11    0.63
 -10  -2   1    9.18    0.71
  10  -2  -1    9.00    0.45
 -10  -2   1    9.58    1.00
 -10   2   1   10.87    1.05
  10   2  -1    9.35    0.66
  10   2  -1   10.08    0.69
  10   2  -1    8.96    0.72
  10   2  -1   10.45    0.70
 -10   2   1   10.37    0.69
   9  -2  -1   24.31    1.07
   9  -2  -1   24.20    0.79
  -9  -2   1   24.10    0.98
  -9  -2   1   21.24    1.22
   9  -2  -1   24.45    1.09
  -9   2   1   25.95    1.10
   9   2  -1   25.95    1.02
   9   2  -1   23.89    1.00
   9   2  -1   22.99    1.03
   9   2  -1   23.25    0.97
  -9   2   1   22.53    1.36
   8  -2  -1    2.21    0.39
   8  -2  -1    2.22    0.36
  -8  -2   1    1.64    0.50
  -8  -2   1    2.32    0.37
   8   2  -1    1.53    0.28
  -8   2   1    2.28    0.54
  -8   2   1    1.65    0.38
   8   2  -1    1.66    0.38
   8   2  -1    2.11    0.37
   8   2  -1    2.23    0.35
  -7  -2   1    2.32    0.31
   7  -2  -1    2.41    0.39
  -7  -2   1    2.96    0.60
  -7  -2   1    3.18    0.43
   7  -2  -1    2.60    0.21
   7  -2  -1    2.38    0.37
   7  -2  -1    2.37    0.50
  -7   2   1    2.41    0.35
  -7   2   1    2.50    0.47
   7   2  -1    2.27    0.32
   7   2  -1    2.62    0.34
  -7   2   1    2.39    0.36
   7   2  -1    2.20    0.34
   7   2  -1    3.25    0.48
   6  -2  -1   15.20    0.89
  -6  -2   1   15.87    0.83
  -6  -2   1   15.57    0.65
   6  -2  -1   15.67    0.69
   6  -2  -1   15.94    0.74
  -6  -2   1   14.81    0.68
  -6  -2   1   14.38    0.63
   6   2  -1   15.80    0.64
  -6   2   1   14.55    0.67
   6   2  -1   15.99    0.66
   6   2  -1   14.54    0.68
  -6   2   1   16.81    0.74
  -6   2   1   12.69    0.80
   6   2  -1   16.30    0.89
   5  -2  -1   23.73    1.02
  -5  -2   1   23.53    0.82
   5  -2  -1   22.89    0.89
   5  -2  -1   23.85    0.65
   5  -2  -1   21.39    0.88
  -5  -2   1   24.29    0.78
  -5  -2   1   23.61    0.85
  -5  -2   1   22.52    1.04
   5   2  -1   21.60    0.81
   5   2  -1   23.88    0.86
  -5   2   1   22.60    0.89
  -5   2   1   22.54    1.06
   5   2  -1   23.33    0.78
  -5   2   1   22.06    0.89
   5   2  -1   23.24    1.00
   4  -2  -1   23.73    0.99
  -4  -2   1   23.12    0.76
   4  -2  -1   22.62    0.85
   4  -2  -1   22.82    0.82
  -4  -2   1   23.28    0.95
  -4  -2   1   24.50    0.82
  -4  -2   1   22.86    0.81
  -4   2   1   23.06    0.82
  -4   2   1   23.30    0.96
   4   2  -1   22.63    0.97
   4   2  -1   22.77    0.76
   4   2  -1   24.79    0.83
  -4   2   1   22.14    0.84
   4   2  -1   22.45    0.81
  -3  -2   1   82.76    2.38
  -3  -2   1   83.35    2.80
  -3  -2   1   85.87    2.39
   3  -2  -1   85.66    2.81
   3  -2  -1   87.59    2.41
  -3  -2   1   85.90    2.34
   3  -2  -1   83.85    2.41
   3   2  -1   88.62    2.39
  -3   2   1   86.53    2.41
   3   2  -1   88.08    2.81
  -3   2   1   82.85    2.80
   3   2  -1   81.98    2.38
   3   2  -1   83.31    2.34
  -3   2   1   81.28    2.40
  -2  -2   1    8.42    0.38
   2  -2  -1    7.93    0.43
  -2  -2   1    8.64    0.33
   2  -2  -1    7.75    0.45
  -2  -2   1    7.59    0.42
  -2  -2   1    7.80    0.46
   2  -2  -1    8.94    0.45
   2   2  -1    7.52    0.37
  -2   2   1    8.05    0.45
  -2   2   1    8.16    0.40
   2   2  -1    8.22    0.45
  -2   2   1    8.10    0.28
  -2   2   1    8.88    0.45
   2   2  -1    8.70    0.43
  -1  -2   1   12.74    0.47
  -1  -2   1   12.61    0.47
   1  -2  -1   12.68    0.49
   1  -2  -1   12.83    0.46
   1  -2  -1   12.37    0.46
   1   2  -1   12.80    0.52
   1   2  -1   12.81    0.47
  -1   2   1   11.82    0.46
  -1   2   1   13.05    0.42
  -1   2   1   12.48    0.36
  -1   2   1   12.87    0.50
   1   2  -1   12.45    0.47
  -1   2   1   12.28    0.46
   0  -2   1    2.71    0.30
   0  -2   1    2.86    0.23
   0  -2  -1    3.19    0.25
   0  -2  -1    2.65    0.17
   0  -2  -1    2.67    0.24
   0   2  -1    2.62    0.30
   0   2  -1    2.73    0.23
   0   2   1    2.69    0.20
   0   2   1    2.72    0.25
   0   2   1    2.57    0.25
   1  -2   1   10.21    0.43
  -1  -2  -1   10.63    0.38
  -1  -2  -1    9.84    0.40
  -1  -2  -1   10.43    0.42
   1  -2   1   10.61    0.35
  -1   2  -1    9.89    0.43
  -1   2  -1   11.04    0.48
   1   2   1   10.39    0.47
  -1   2  -1   10.73    0.51
   1   2   1   10.28    0.38
   1   2   1   10.51    0.40
   1   2   1   10.77    0.43
   2  -2   1   17.11    0.77
   2  -2   1   18.17    0.66
  -2  -2  -1   19.21    0.65
  -2  -2  -1   17.99    0.71
  -2  -2  -1   18.72    0.59
   2  -2   1   16.91    0.66
  -2  -2  -1   18.31    0.59
   2  -2   1   17.60    0.57
  -2   2  -1   17.56    0.66
   2   2   1   18.13    0.71
   2   2   1   17.92    0.64
  -2   2  -1   17.93    0.77
   2   2   1   16.93    0.64
   2   2   1   18.29    0.59
   2   2   1   17.62    0.59
  -2   2  -1   17.84    0.57
  -2   2  -1   18.36    0.67
  -3  -2  -1   17.51    0.61
  -3  -2  -1   17.63    0.61
  -3  -2  -1   18.04    0.67
   3  -2   1   18.97    0.82
   3  -2   1   19.07    0.69
  -3  -2  -1   18.07    0.76
   3  -2   1   17.55    0.65
  -3   2  -1   18.31    0.55
  -3   2  -1   17.48    0.65
   3   2   1   17.65    0.67
  -3   2  -1   18.03    0.68
  -3   2  -1   17.45    0.61
   3   2   1   16.91    0.66
  -3   2  -1   17.59    0.78
   3   2   1   17.54    0.61
   3   2   1   18.88    0.78
   3   2   1   18.60    0.62
  -4  -2  -1   36.74    1.12
   4  -2   1   36.45    1.19
   4  -2   1   37.15    1.17
  -4  -2  -1   36.20    1.38
  -4  -2  -1   37.57    1.18
  -4  -2  -1   34.95    1.10
   4  -2   1   36.74    1.40
  -4   2  -1   35.36    1.17
   4   2   1   35.12    1.10
  -4   2  -1   36.69    1.14
   4   2   1   35.94    1.19
  -4   2  -1   36.72    1.44
  -4   2  -1   35.11    1.16
  -4   2  -1   35.71    1.04
   4   2   1   37.55    1.40
   4   2   1   36.55    1.12
   4   2   1   35.20    1.18
  -5  -2  -1   57.80    1.72
  -5  -2  -1   55.24    1.70
   5  -2   1   59.92    1.79
  -5  -2  -1   58.79    1.76
   5  -2   1   55.45    1.76
   5  -2   1   60.59    2.14
  -5  -2  -1   58.62    2.10
  -5   2  -1   57.00    1.76
  -5   2  -1   59.22    1.62
   5   2   1   59.88    1.73
  -5   2  -1   57.61    1.74
   5   2   1   57.33    1.72
  -5   2  -1   58.17    1.79
  -5   2  -1   52.50    2.10
   5   2   1   59.46    2.10
   5   2   1   58.95    1.79
   5   2   1   57.54    1.78
  -6  -2  -1   23.29    0.83
   6  -2   1   20.95    0.89
   6  -2   1   21.71    1.06
  -6  -2  -1   21.99    0.85
  -6  -2  -1   22.47    0.83
  -6  -2  -1   21.35    1.09
   6  -2   1   23.27    0.91
  -6   2  -1   23.09    0.86
  -6   2  -1   22.52    1.14
   6   2   1   21.85    1.04
  -6   2  -1   23.61    0.87
   6   2   1   21.27    0.89
   6   2   1   21.13    0.88
   6   2   1   22.13    0.83
  -6   2  -1   21.57    0.88
   6   2   1   23.46    0.84
  -7  -2  -1    1.79    0.46
  -7  -2  -1    2.67    0.29
   7  -2   1    2.02    0.31
   7  -2   1    2.39    0.38
   7  -2   1    1.76    0.28
  -7  -2  -1    2.02    0.32
  -7  -2  -1    3.04    0.46
   7   2   1    2.73    0.39
   7   2   1    2.04    0.48
   7   2   1    2.38    0.34
  -7   2  -1    2.33    0.36
  -7   2  -1    2.44    0.44
  -7   2  -1    2.28    0.37
   7   2   1    2.51    0.31
   7   2   1    2.48    0.38
   8  -2   1    0.13    0.16
  -8  -2  -1    0.29    0.43
  -8  -2  -1    0.00    0.26
   8  -2   1    0.31    0.32
   8  -2   1   -0.13    0.33
  -8   2  -1   -0.44    0.44
   8   2   1    0.60    0.35
   8   2   1   -0.09    0.28
   8   2   1    0.03    0.31
   8   2   1    0.10    0.25
  -8   2  -1   -0.13    0.31
  -8   2  -1    0.24    0.27
   9  -2   1    4.79    0.35
  -9  -2  -1    4.11    0.51
   9  -2   1    5.00    0.61
   9  -2   1    4.27    0.63
   9  -2   1    4.25    0.56
  -9  -2  -1    4.33    0.66
   9   2   1    5.61    0.51
  -9   2  -1    4.82    0.59
   9   2   1    4.17    0.55
   9   2   1    4.21    0.57
  -9   2  -1    4.20    0.66
   9   2   1    4.28    0.53
  10  -2   1   15.52    0.83
 -10  -2  -1   15.70    1.08
  10  -2   1   15.24    0.66
 -10  -2  -1   16.84    0.84
  10  -2   1   15.68    0.89
  10  -2   1   14.28    0.84
 -10   2  -1   14.81    0.91
  10   2   1   15.97    0.88
  10   2   1   16.98    0.93
  10   2   1   14.46    0.81
  10   2   1   14.31    0.75
 -10   2  -1   14.72    1.09
  11  -2   1    2.09    0.54
  11  -2   1    1.62    0.30
 -11  -2  -1    1.33    0.35
 -11  -2  -1    1.75    0.70
  11  -2   1    1.77    0.39
  11   2   1    1.98    0.53
  11   2   1    2.10    0.48
 -11   2  -1    1.06    0.52
 -11   2  -1    1.66    0.41
  11   2   1    1.33    0.33
  12  -2   1    5.90    0.81
 -12  -2  -1    5.70    1.10
  12  -2   1    5.38    0.70
  12   2   1    6.87    0.69
 -12   2  -1    7.15    0.81
  12   2   1    6.23    0.78
 -12   2  -1    6.47    1.13
  12   2   1    7.10    0.73
  13  -2   1    4.37    0.71
 -13  -2  -1    4.53    0.95
  13  -2   1    5.30    0.75
 -13   2  -1    4.17    0.91
  13   2   1    5.01    0.70
  13   2   1    4.43    0.70
  13   2   1    4.54    0.78
 -14  -2  -1    7.82    1.30
  14  -2   1    7.93    0.83
  14  -2   1    7.87    0.74
 -14   2  -1   10.50    1.39
  14   2   1    6.65    0.83
  14   2   1    7.09    0.69
  14   2   1    8.13    0.96
  15  -2   1   -1.57    0.61
 -15  -2  -1   -0.25    0.84
  15  -2   1    0.30    0.53
  15   2   1    0.58    0.34
  16   2   1    0.60    0.40
  16   2   1    0.94    0.72
  16  -3  -1    0.02    0.62
  16   3  -1   -0.35    0.48
  15  -3  -1    0.71    0.43
  15  -3  -1   -0.02    0.65
 -15  -3   1    0.53    0.84
  15   3  -1    0.84    0.55
  15   3  -1    1.03    0.39
 -15   3   1    1.63    0.94
  15   3  -1    1.46    0.60
  14  -3  -1    2.83    0.64
  14  -3  -1    2.17    0.55
 -14  -3   1    1.28    0.60
 -14   3   1    3.18    0.93
  14   3  -1    2.60    0.61
 -14   3   1    1.54    0.65
  14   3  -1    2.50    0.55
  14   3  -1    3.26    0.61
  13  -3  -1    2.65    0.66
  13  -3  -1    3.94    0.59
 -13  -3   1    5.77    1.12
 -13   3   1    3.07    0.57
  13   3  -1    4.94    0.57
  13   3  -1    4.58    0.58
 -13   3   1    4.11    0.96
  13   3  -1    2.82    0.56
  12  -3  -1    7.34    0.82
  12  -3  -1    7.37    0.82
 -12  -3   1    7.38    1.10
 -12  -3   1    7.60    0.76
  12   3  -1    7.94    0.78
 -12   3   1    7.63    0.87
  12   3  -1    6.90    0.73
 -12   3   1    8.64    1.17
 -11  -3   1    1.28    0.47
 -11  -3   1    1.00    0.64
  11  -3  -1    1.29    0.38
  11   3  -1    1.40    0.43
  11   3  -1    1.94    0.49
 -11   3   1    1.13    0.66
 -11   3   1    1.97    0.55
 -10  -3   1   30.04    1.53
 -10  -3   1   31.71    1.26
  10  -3  -1   30.38    1.26
  10   3  -1   30.81    1.27
 -10   3   1   31.42    1.57
 -10   3   1   30.64    1.26
  10   3  -1   29.85    1.27
  10   3  -1   29.62    1.24
  -9  -3   1   -0.29    0.33
   9  -3  -1    0.35    0.28
  -9  -3   1   -0.07    0.45
   9   3  -1   -0.03    0.24
   9   3  -1    0.02    0.35
   9   3  -1    0.23    0.33
  -9   3   1    0.01    0.33
  -9   3   1    0.54    0.40
   8  -3  -1    5.89    0.62
  -8  -3   1    5.97    0.54
   8  -3  -1    6.64    0.61
  -8  -3   1    5.92    0.72
   8   3  -1    6.38    0.57
   8   3  -1    5.59    0.55
   8   3  -1    5.67    0.45
  -8   3   1    5.56    0.60
   8   3  -1    6.51    0.50
  -8   3   1    6.12    0.63
  -7  -3   1    0.45    0.21
  -7  -3   1    0.55    0.27
   7  -3  -1    0.52    0.27
   7  -3  -1    0.67    0.42
  -7  -3   1    0.49    0.29
   7  -3  -1    0.62    0.25
   7   3  -1    0.62    0.33
  -7   3   1    0.38    0.41
   7   3  -1    0.48    0.41
  -7   3   1    0.18    0.33
   7   3  -1    0.31    0.20
   7   3  -1    0.98    0.28
  -6  -3   1    5.07    0.60
  -6  -3   1    6.16    0.47
   6  -3  -1    6.85    0.56
   6  -3  -1    6.36    0.46
   6  -3  -1    6.44    0.54
  -6  -3   1    6.39    0.43
  -6  -3   1    5.41    0.46
   6   3  -1    5.02    0.59
  -6   3   1    6.06    0.46
  -6   3   1    5.61    0.53
   6   3  -1    6.73    0.43
   6   3  -1    6.02    0.47
  -6   3   1    6.46    0.66
   6   3  -1    6.65    0.50
   5  -3  -1    2.00    0.39
  -5  -3   1    2.33    0.37
  -5  -3   1    2.15    0.31
  -5  -3   1    2.18    0.30
   5  -3  -1    2.69    0.39
   5  -3  -1    1.93    0.35
  -5  -3   1    1.96    0.37
   5   3  -1    2.55    0.47
  -5   3   1    1.90    0.39
  -5   3   1    2.82    0.44
   5   3  -1    2.53    0.39
   5   3  -1    1.89    0.30
   5   3  -1    2.11    0.35
  -5   3   1    2.52    0.37
  -4  -3   1   69.37    2.05
  -4  -3   1   68.54    2.39
   4  -3  -1   66.25    2.09
   4  -3  -1   72.01    2.08
   4  -3  -1   71.38    2.40
  -4  -3   1   70.19    2.00
  -4  -3   1   70.34    2.05
  -4   3   1   68.54    2.39
  -4   3   1   68.02    2.09
   4   3  -1   71.16    2.40
   4   3  -1   73.03    2.07
  -4   3   1   68.43    2.08
   4   3  -1   69.13    2.05
  -3  -3   1   24.31    0.88
  -3  -3   1   26.00    0.86
   3  -3  -1   25.51    0.92
   3  -3  -1   24.80    0.91
  -3  -3   1   26.11    0.98
  -3  -3   1   25.81    0.82
   3  -3  -1   26.74    1.00
   3   3  -1   25.32    0.97
  -3   3   1   25.45    0.72
   3   3  -1   26.39    0.87
  -3   3   1   25.76    0.89
   3   3  -1   24.97    0.88
  -3   3   1   27.47    0.93
  -3   3   1   24.56    0.99
  -2  -3   1    3.72    0.35
   2  -3  -1    4.34    0.29
  -2  -3   1    4.24    0.33
   2  -3  -1    3.87    0.30
   2  -3  -1    4.26    0.38
  -2  -3   1    4.34    0.35
   2   3  -1    4.12    0.36
   2   3  -1    4.15    0.32
   2   3  -1    3.69    0.35
  -2   3   1    3.94    0.31
  -2   3   1    4.22    0.30
  -2   3   1    4.16    0.23
  -2   3   1    3.52    0.37
  -1  -3   1   61.00    1.79
  -1  -3   1   59.29    1.79
   1  -3  -1   61.50    1.66
   1  -3  -1   58.42    1.77
   1  -3  -1   62.47    1.95
   1  -3  -1   62.85    1.79
  -1   3   1   65.74    1.80
  -1   3   1   60.98    1.95
   1   3  -1   58.83    1.77
   1   3  -1   60.43    1.79
   1   3  -1   61.64    2.00
  -1   3   1   60.92    1.77
   0  -3  -1   17.01    0.63
   0  -3   1   17.96    0.67
   0  -3  -1   16.54    0.63
   0  -3   1   16.98    0.67
   0   3  -1   16.45    0.66
   0   3   1   16.13    0.62
   0   3   1   17.59    0.64
   0   3  -1   17.90    0.67
  -1  -3  -1    2.10    0.22
   1  -3   1    2.06    0.27
  -1  -3  -1    2.15    0.27
   1  -3   1    2.39    0.35
   1  -3   1    2.28    0.16
  -1  -3  -1    1.77    0.15
   1   3   1    2.38    0.16
   1   3   1    2.01    0.21
  -1   3  -1    2.17    0.34
   1   3   1    2.23    0.28
  -1   3  -1    1.64    0.28
  -1   3  -1    2.54    0.27
  -2  -3  -1   53.26    1.55
  -2  -3  -1   53.81    1.77
   2  -3   1   55.35    1.85
   2  -3   1   50.73    1.61
   2  -3   1   56.57    1.63
  -2  -3  -1   52.23    1.54
  -2  -3  -1   53.57    1.58
   2  -3   1   51.96    1.49
   2   3   1   54.32    1.78
  -2   3  -1   53.55    1.50
  -2   3  -1   53.14    1.62
  -2   3  -1   52.79    1.83
   2   3   1   52.51    1.62
   2   3   1   53.42    1.56
  -2   3  -1   55.53    1.63
   2   3   1   52.49    1.55
  -3  -3  -1   29.66    1.13
  -3  -3  -1   32.28    0.98
   3  -3   1   28.56    1.05
   3  -3   1   30.55    1.03
  -3  -3  -1   29.97    0.96
  -3  -3  -1   31.60    1.02
   3  -3   1   31.39    1.22
  -3   3  -1   31.01    0.93
   3   3   1   32.03    1.07
  -3   3  -1   29.73    1.18
   3   3   1   32.33    1.13
   3   3   1   29.89    0.96
  -3   3  -1   29.61    1.05
   3   3   1   31.92    0.98
  -3   3  -1   29.62    1.02
   4  -3   1   87.04    2.95
  -4  -3  -1   85.71    2.43
  -4  -3  -1   87.50    2.88
   4  -3   1   81.84    2.50
  -4  -3  -1   84.98    2.43
   4  -3   1   88.86    2.51
  -4  -3  -1   87.27    2.47
  -4   3  -1   84.99    2.32
   4   3   1   85.36    2.43
   4   3   1   83.79    2.48
  -4   3  -1   82.42    2.92
   4   3   1   86.20    2.44
  -4   3  -1   85.48    2.42
  -4   3  -1   84.64    2.51
  -4   3  -1   84.90    2.51
   4   3   1   87.40    2.89
   4   3   1   81.63    2.51
  -5  -3  -1    5.30    0.38
  -5  -3  -1    5.02    0.45
   5  -3   1    5.26    0.58
   5  -3   1    4.96    0.49
  -5  -3  -1    5.62    0.39
   5  -3   1    5.04    0.40
  -5  -3  -1    4.78    0.44
  -5   3  -1    4.66    0.39
   5   3   1    5.70    0.39
   5   3   1    5.46    0.45
  -5   3  -1    5.46    0.36
  -5   3  -1    5.40    0.51
   5   3   1    5.22    0.39
   5   3   1    5.29    0.49
   5   3   1    5.26    0.54
  -5   3  -1    5.79    0.48
  -5   3  -1    5.62    0.24
  -6  -3  -1    1.52    0.26
  -6  -3  -1    0.82    0.36
  -6  -3  -1    1.40    0.22
   6  -3   1    1.01    0.27
   6  -3   1    1.00    0.25
  -6  -3  -1    0.89    0.31
   6  -3   1    1.20    0.34
   6   3   1    0.77    0.38
  -6   3  -1    1.17    0.26
  -6   3  -1    1.58    0.16
  -6   3  -1    1.22    0.34
   6   3   1    1.63    0.37
   6   3   1    1.12    0.21
   6   3   1    1.24    0.27
  -6   3  -1    1.20    0.25
   6   3   1    1.19    0.25
   7  -3   1    6.00    0.57
  -7  -3  -1    5.67    0.53
  -7  -3  -1    7.27    0.47
  -7  -3  -1    6.82    0.70
   7  -3   1    5.82    0.57
   7   3   1    5.67    0.56
   7   3   1    5.66    0.56
   7   3   1    6.08    0.42
   7   3   1    7.23    0.56
   7   3   1    5.91    0.46
  -7   3  -1    6.46    0.76
  -7   3  -1    6.21    0.48
  -7   3  -1    6.02    0.47
  -8  -3  -1    2.23    0.44
   8  -3   1    1.92    0.34
   8  -3   1    2.16    0.38
  -8  -3  -1    2.32    0.36
   8   3   1    2.19    0.36
   8   3   1    1.62    0.34
  -8   3  -1    1.74    0.41
   8   3   1    2.52    0.46
  -8   3  -1    2.45    0.49
  -8   3  -1    1.88    0.34
   8   3   1    1.55    0.28
   9  -3   1   22.54    1.02
  -9  -3  -1   22.15    1.33
   9  -3   1   23.70    1.08
  -9  -3  -1   22.96    0.97
   9   3   1   22.51    1.00
   9   3   1   23.42    1.06
   9   3   1   23.55    0.98
  -9   3  -1   21.34    1.37
   9   3   1   20.97    0.97
  -9   3  -1   23.99    1.09
  10  -3   1    3.99    0.61
 -10  -3  -1    3.72    0.55
 -10  -3  -1    4.87    0.88
  10  -3   1    4.43    0.63
 -10   3  -1    2.90    0.73
  10   3   1    2.99    0.54
  10   3   1    3.54    0.42
  10   3   1    3.98    0.56
  10   3   1    3.45    0.54
 -10   3  -1    3.17    0.54
  11  -3   1    5.80    0.72
  11  -3   1    6.63    0.68
 -11  -3  -1    7.03    0.84
 -11  -3  -1    5.70    0.64
  11   3   1    6.82    0.64
 -11   3  -1    6.47    0.76
 -11   3  -1    6.80    1.05
  11   3   1    6.12    0.73
  11   3   1    5.47    0.71
  12  -3   1   -0.44    0.49
  12  -3   1    0.34    0.44
 -12  -3  -1    0.08    0.45
  12   3   1    0.26    0.45
  12   3   1    0.31    0.35
 -12   3  -1    0.31    0.34
 -12   3  -1    0.63    0.52
  12   3   1   -0.02    0.37
  13  -3   1    2.46    0.68
  13  -3   1    2.09    0.47
 -13  -3  -1    3.44    0.89
  13   3   1    2.43    0.62
  13   3   1    3.60    0.64
 -13   3  -1    3.57    0.77
  13   3   1    2.88    0.48
 -14  -3  -1    0.39    0.83
  14  -3   1    0.83    0.56
  14  -3   1    0.42    0.44
  14   3   1    1.22    0.61
 -14   3  -1    0.32    0.61
  14   3   1    0.50    0.46
  14   3   1    0.13    0.52
  15  -3   1   -0.21    0.63
 -15  -3  -1   -0.09    0.86
  15  -3   1    0.76    0.58
  15   3   1    1.71    0.68
  15   3   1    0.81    0.52
  15  -4  -1   -0.27    0.37
  15  -4  -1    0.44    0.69
 -15  -4   1   -1.61    0.72
  15   4  -1    0.74    0.52
  15   4  -1    0.83    0.58
 -15   4   1    0.31    0.60
  14  -4  -1    1.21    0.49
  14  -4  -1    1.58    0.62
 -14  -4   1    1.48    0.79
  14   4  -1    1.38    0.58
  14   4  -1    1.26    0.51
  14   4  -1    1.46    0.51
 -14   4   1    0.23    0.67
 -14   4   1    2.84    0.73
  13  -4  -1   -0.02    0.36
  13  -4  -1    0.60    0.53
 -13  -4   1    0.21    0.65
  13   4  -1    0.20    0.33
 -13   4   1   -0.02    0.56
 -13   4   1   -0.31    0.69
  13   4  -1   -0.09    0.42
  13   4  -1   -0.36    0.42
 -12  -4   1    0.61    0.49
  12  -4  -1    1.26    0.50
 -12  -4   1    0.71    0.67
  12   4  -1    0.55    0.44
 -12   4   1    0.14    0.68
  12   4  -1    0.34    0.48
 -12   4   1    0.26    0.38
  12   4  -1    0.37    0.41
  11  -4  -1    9.26    0.85
 -11  -4   1   10.35    0.80
 -11  -4   1    9.83    0.93
 -11   4   1   10.28    0.91
 -11   4   1    9.91    1.14
  11   4  -1   11.07    0.75
  11   4  -1    9.79    0.71
  11   4  -1    9.10    0.76
 -10  -4   1    0.15    0.38
  10  -4  -1   -0.46    0.41
 -10  -4   1    0.72    0.42
 -10   4   1   -0.41    0.55
  10   4  -1   -0.88    0.31
  10   4  -1   -0.42    0.33
 -10   4   1    0.51    0.47
  10   4  -1   -0.26    0.42
  10   4  -1    0.47    0.41
  -9  -4   1    4.82    0.65
   9  -4  -1    3.60    0.55
  -9  -4   1    4.24    0.53
  -9  -4   1    3.82    0.43
   9   4  -1    4.10    0.48
  -9   4   1    4.72    0.68
   9   4  -1    3.23    0.58
   9   4  -1    3.71    0.50
  -9   4   1    3.55    0.44
   9   4  -1    3.36    0.42
  -9   4   1    3.74    0.70
   8  -4  -1   18.98    0.97
  -8  -4   1   18.29    1.03
  -8  -4   1   19.20    0.84
   8   4  -1   18.50    0.83
   8   4  -1   18.76    0.84
  -8   4   1   19.34    0.79
  -8   4   1   18.55    1.06
  -8   4   1   19.56    0.97
   8   4  -1   18.80    0.93
   8   4  -1   20.67    0.85
   7  -4  -1   18.39    1.06
   7  -4  -1   17.76    0.91
   7  -4  -1   17.49    0.91
  -7  -4   1   18.44    0.78
  -7  -4   1   18.91    0.79
  -7  -4   1   19.87    1.04
   7   4  -1   19.56    0.81
   7   4  -1   18.90    0.75
  -7   4   1   19.06    1.00
  -7   4   1   17.63    0.71
   7   4  -1   17.56    0.78
   7   4  -1   18.63    1.02
  -7   4   1   20.04    0.92
  -6  -4   1    4.56    0.56
  -6  -4   1    4.46    0.42
  -6  -4   1    4.52    0.44
   6  -4  -1    3.61    0.42
  -6  -4   1    4.69    0.46
   6  -4  -1    5.13    0.59
   6  -4  -1    5.10    0.57
  -6   4   1    4.29    0.43
  -6   4   1    4.50    0.49
   6   4  -1    4.26    0.50
  -6   4   1    4.48    0.35
   6   4  -1    4.97    0.59
   6   4  -1    4.61    0.45
  -5  -4   1   11.88    0.57
  -5  -4   1   11.67    0.56
   5  -4  -1   12.06    0.69
   5  -4  -1   11.91    0.68
  -5  -4   1   11.88    0.55
   5  -4  -1   11.79    0.66
  -5  -4   1    9.99    0.70
  -5   4   1   12.18    0.46
  -5   4   1   12.50    0.70
  -5   4   1   12.65    0.75
   5   4  -1   12.29    0.58
  -5   4   1   12.85    0.69
   5   4  -1   12.65    0.71
   5   4  -1   11.72    0.56
  -4  -4   1   26.64    0.90
   4  -4  -1   26.77    1.02
  -4  -4   1   26.46    0.97
   4  -4  -1   27.10    1.03
  -4  -4   1   24.82    0.93
   4  -4  -1   28.00    1.10
  -4  -4   1   26.41    1.09
   4   4  -1   24.55    0.93
  -4   4   1   27.43    1.03
  -4   4   1   25.74    0.78
  -4   4   1   26.78    1.03
   4   4  -1   26.80    1.08
   4   4  -1   27.33    0.98
  -4   4   1   26.41    0.75
  -4   4   1   27.35    1.11
   3  -4  -1   13.45    0.62
   3  -4  -1   14.89    0.63
   3  -4  -1   13.80    0.65
  -3  -4   1   15.05    0.64
  -3  -4   1   14.83    0.65
  -3  -4   1   13.15    0.66
  -3   4   1   14.50    0.63
   3   4  -1   13.70    0.64
   3   4  -1   14.26    0.65
  -3   4   1   12.65    0.65
   3   4  -1   15.10    0.66
  -3   4   1   14.35    0.48
  -3   4   1   14.00    0.63
   2  -4  -1  108.38    3.15
  -2  -4   1  114.01    3.14
   2  -4  -1  112.87    3.56
  -2  -4   1  112.58    3.14
   2  -4  -1  109.18    3.14
   2   4  -1  109.00    3.57
  -2   4   1  107.62    3.14
  -2   4   1  113.21    3.16
  -2   4   1  107.43    3.55
   2   4  -1  115.56    3.15
   2   4  -1  109.62    3.13
   1  -4  -1    3.14    0.37
   1  -4  -1    2.84    0.30
  -1  -4   1    2.94    0.30
   1  -4  -1    2.80    0.14
  -1  -4   1    2.90    0.39
  -1   4   1    2.97    0.19
   1   4  -1    3.23    0.38
   1   4  -1    2.81    0.38
  -1   4   1    2.67    0.30
   1   4  -1    3.42    0.31
   0  -4  -1   38.06    1.18
   0  -4  -1   35.69    1.15
   0  -4   1   37.04    1.18
   0   4  -1   34.31    1.17
   0   4   1   35.16    1.15
   0   4   1   37.24    1.18
   0   4  -1   37.34    1.19
   1  -4   1   16.25    0.69
  -1  -4  -1   16.38    0.61
  -1  -4  -1   15.44    0.64
   1  -4   1   15.31    0.69
  -1   4  -1   15.35    0.66
   1   4   1   16.56    0.55
  -1   4  -1   14.93    0.68
   1   4   1   14.39    0.62
   1   4   1   16.84    0.61
  -1   4  -1   15.69    0.65
   2  -4   1  119.45    3.36
   2  -4   1  114.79    3.35
  -2  -4  -1  122.08    3.30
   2  -4   1  118.53    3.20
  -2  -4  -1  119.10    3.30
  -2  -4  -1  111.83    3.76
  -2   4  -1  112.43    3.83
  -2   4  -1  118.12    3.36
   2   4   1  114.28    3.30
   2   4   1  121.99    3.31
   2   4   1  121.54    3.76
  -2   4  -1  121.24    3.37
   3  -4   1    9.81    0.53
  -3  -4  -1    9.41    0.50
  -3  -4  -1    9.56    0.49
  -3  -4  -1   10.05    0.50
  -3  -4  -1   10.46    0.54
   3  -4   1    9.85    0.55
   3  -4   1    8.72    0.58
   3   4   1    9.94    0.51
   3   4   1   10.54    0.51
  -3   4  -1    9.30    0.59
   3   4   1   10.23    0.59
  -3   4  -1    9.80    0.37
  -3   4  -1    9.49    0.53
  -3   4  -1    8.32    0.53
   3   4   1    9.66    0.50
   4  -4   1    6.67    0.45
   4  -4   1    6.92    0.58
  -4  -4  -1    6.43    0.43
  -4  -4  -1    6.67    0.49
   4  -4   1    6.61    0.54
  -4  -4  -1    5.76    0.42
   4   4   1    6.37    0.42
  -4   4  -1    7.50    0.54
  -4   4  -1    6.31    0.58
   4   4   1    6.29    0.49
   4   4   1    7.72    0.54
  -4   4  -1    7.06    0.35
   4   4   1    7.52    0.45
  -4   4  -1    6.31    0.45
   5  -4   1    0.04    0.23
   5  -4   1    0.56    0.32
  -5  -4  -1    0.07    0.21
  -5  -4  -1    0.48    0.27
  -5  -4  -1    0.36    0.23
   5  -4   1    0.01    0.23
  -5  -4  -1    0.00    0.23
  -5   4  -1    0.02    0.20
   5   4   1    0.07    0.22
  -5   4  -1    0.09    0.24
  -5   4  -1   -0.29    0.29
   5   4   1   -0.24    0.30
   5   4   1    0.07    0.22
  -5   4  -1    0.26    0.09
   5   4   1    0.22    0.30
  -6  -4  -1    0.87    0.34
  -6  -4  -1    2.41    0.41
   6  -4   1    1.81    0.39
   6  -4   1    1.64    0.38
  -6  -4  -1    1.30    0.23
  -6  -4  -1    0.97    0.22
   6  -4   1    1.45    0.34
  -6   4  -1    1.30    0.23
   6   4   1    1.10    0.30
   6   4   1    1.10    0.33
   6   4   1    1.31    0.24
  -6   4  -1    0.89    0.35
   6   4   1    1.21    0.30
  -6   4  -1    1.15    0.13
  -6   4  -1    2.04    0.50
   6   4   1    0.99    0.39
  -7  -4  -1    1.15    0.29
  -7  -4  -1    0.77    0.33
   7  -4   1    0.90    0.29
  -7  -4  -1    1.30    0.43
   7  -4   1    0.73    0.39
   7   4   1    1.32    0.24
   7   4   1    1.20    0.34
  -7   4  -1    1.39    0.31
  -7   4  -1    0.89    0.25
   7   4   1    0.54    0.33
  -7   4  -1    1.57    0.48
   7   4   1    0.98    0.41
   7   4   1    1.78    0.34
   8  -4   1    1.96    0.47
  -8  -4  -1    2.91    0.55
  -8  -4  -1    3.02    0.37
   8   4   1    3.51    0.52
   8   4   1    2.38    0.37
   8   4   1    3.47    0.52
   8   4   1    2.77    0.44
  -8   4  -1    3.14    0.50
  -8   4  -1    2.87    0.42
  -8   4  -1    2.42    0.61
   9  -4   1   -0.30    0.39
  -9  -4  -1   -0.12    0.48
  -9  -4  -1    0.21    0.24
   9   4   1   -0.57    0.37
   9   4   1    0.03    0.23
  -9   4  -1    0.08    0.39
  -9   4  -1    0.14    0.29
   9   4   1   -0.16    0.22
   9   4   1    0.01    0.31
  10  -4   1    2.35    0.42
 -10  -4  -1    1.66    0.63
 -10  -4  -1    2.30    0.44
 -10   4  -1    2.97    0.73
 -10   4  -1    2.39    0.45
  10   4   1    3.09    0.53
  10   4   1    3.02    0.52
  10   4   1    3.34    0.57
 -11  -4  -1   14.36    1.10
  11   4   1   14.96    0.87
  11   4   1   14.68    0.94
  11   4   1   14.15    0.99
 -11   4  -1   14.06    0.89
 -11   4  -1   15.28    1.30
  12  -4   1    0.13    0.32
  12  -4   1   -0.97    0.52
 -12  -4  -1   -0.54    0.61
 -12   4  -1    0.83    0.75
  12   4   1    0.55    0.38
 -12   4  -1   -0.13    0.49
  12   4   1    0.20    0.49
  12   4   1   -0.33    0.45
  13  -4   1    2.20    0.55
  13  -4   1    1.98    0.60
 -13  -4  -1    2.39    0.79
 -13   4  -1    2.74    0.73
  13   4   1    3.01    0.67
  13   4   1    1.28    0.58
  13   4   1    1.75    0.50
 -13   4  -1    1.12    0.62
 -14  -4  -1    0.38    0.59
  14  -4   1   -0.16    0.61
  14  -4   1    0.82    0.61
  14   4   1    0.75    0.38
  14   4   1   -0.02    0.58
 -14   4  -1    0.82    0.66
  14   4   1    0.83    0.58
 -15  -4  -1    0.21    0.88
  15   4   1    1.19    0.54
  15   4   1    0.57    0.61
  15   4   1    1.45    0.51
  15  -5  -1    0.61    0.65
 -15  -5   1    0.54    0.81
 -15   5   1   -0.13    0.65
  15   5  -1   -0.12    0.52
  15   5  -1   -0.57    0.59
 -14  -5   1    0.07    0.76
  14  -5  -1    0.88    0.66
  14  -5  -1   -0.29    0.57
 -14   5   1    0.79    0.60
  14   5  -1    0.38    0.35
 -14   5   1    0.40    0.61
  14   5  -1   -0.13    0.38
  13  -5  -1    6.12    0.73
 -13  -5   1    4.05    0.89
  13   5  -1    6.68    0.81
 -13   5   1    4.49    0.72
  13   5  -1    5.31    0.60
  13   5  -1    5.29    0.92
 -13   5   1    3.56    0.91
 -12  -5   1    0.71    0.48
  12  -5  -1    0.33    0.48
 -12   5   1    1.11    0.60
  12   5  -1    1.58    0.47
  12   5  -1    1.40    0.44
 -12   5   1    0.41    0.74
  12   5  -1    1.13    0.48
  11  -5  -1    1.78    0.56
 -11  -5   1    1.51    0.51
 -11  -5   1    1.41    0.37
  11   5  -1    2.01    0.56
  11   5  -1    1.75    0.40
 -11   5   1    2.41    0.59
 -11   5   1    1.67    0.68
  11   5  -1    1.48    0.44
 -10  -5   1   15.04    0.88
 -10  -5   1   14.07    1.00
  10  -5  -1   13.39    0.96
  10   5  -1   12.02    0.90
 -10   5   1   11.11    0.68
  10   5  -1   13.80    0.84
 -10   5   1   12.58    1.17
 -10   5   1   14.99    1.00
  10   5  -1   12.96    0.84
  10   5  -1   14.84    0.82
  -9  -5   1   16.30    1.14
   9  -5  -1   17.61    1.03
  -9  -5   1   18.19    0.92
  -9   5   1   16.57    1.20
   9   5  -1   16.42    0.97
  -9   5   1   17.31    0.79
  -9   5   1   18.08    1.05
   9   5  -1   16.69    0.85
   9   5  -1   17.65    0.91
  -8  -5   1    1.31    0.39
  -8  -5   1    1.59    0.51
  -8  -5   1    1.01    0.34
   8  -5  -1    1.41    0.45
   8   5  -1    2.10    0.34
   8   5  -1    1.48    0.34
  -8   5   1    1.15    0.24
  -8   5   1    1.21    0.46
   8   5  -1    2.49    0.50
  -8   5   1    1.94    0.43
   7  -5  -1    0.14    0.37
  -7  -5   1    0.10    0.29
  -7  -5   1    0.59    0.32
  -7  -5   1    0.06    0.36
   7   5  -1    0.18    0.36
  -7   5   1    0.62    0.39
   7   5  -1   -0.04    0.30
   7   5  -1    0.42    0.34
  -7   5   1    0.30    0.30
  -7   5   1   -0.12    0.18
  -6  -5   1   -0.02    0.20
  -6  -5   1   -0.05    0.24
  -6  -5   1    0.07    0.27
   6  -5  -1   -0.15    0.23
   6  -5  -1    0.20    0.32
  -6   5   1    0.12    0.35
   6   5  -1   -0.03    0.20
  -6   5   1    0.27    0.15
   6   5  -1    0.00    0.28
   6   5  -1    0.11    0.31
  -6   5   1    0.24    0.26
  -5  -5   1    5.04    0.46
  -5  -5   1    4.59    0.52
   5  -5  -1    6.32    0.50
   5  -5  -1    5.64    0.56
   5  -5  -1    5.35    0.52
  -5  -5   1    6.74    0.51
  -5   5   1    6.01    0.58
   5   5  -1    4.23    0.52
  -5   5   1    5.42    0.20
   5   5  -1    5.72    0.45
  -5   5   1    5.41    0.56
  -5   5   1    5.76    0.27
   5   5  -1    5.72    0.49
  -4  -5   1    9.47    0.56
  -4  -5   1   11.12    0.61
  -4  -5   1   11.53    0.55
  -4  -5   1   10.13    0.54
   4  -5  -1   10.73    0.67
   4  -5  -1   10.89    0.62
   4  -5  -1   10.90    0.67
   4   5  -1    9.61    0.60
   4   5  -1   10.68    0.60
  -4   5   1   11.56    0.64
   4   5  -1    9.98    0.55
  -4   5   1   11.07    0.67
  -4   5   1   10.28    0.38
  -4   5   1    9.71    0.58
   3  -5  -1  140.24    4.11
  -3  -5   1  145.71    4.69
  -3  -5   1  147.43    4.11
  -3  -5   1  145.45    4.10
   3  -5  -1  148.31    4.68
   3  -5  -1  144.05    4.14
  -3   5   1  141.94    3.95
   3   5  -1  144.10    4.10
   3   5  -1  142.65    4.67
  -3   5   1  149.72    4.14
   3   5  -1  148.98    4.11
  -3   5   1  142.71    4.68
  -3   5   1  145.39    4.14
   2  -5  -1    0.58    0.23
  -2  -5   1    0.77    0.29
   2  -5  -1    0.46    0.23
  -2  -5   1    0.35    0.22
  -2   5   1    0.76    0.25
   2   5  -1    0.47    0.22
   2   5  -1    0.46    0.31
  -2   5   1    0.98    0.25
  -2   5   1    0.71    0.19
   1  -5  -1    2.20    0.14
  -1  -5   1    2.25    0.32
   1  -5  -1    2.00    0.34
   1  -5  -1    2.18    0.34
  -1  -5   1    1.96    0.32
   1   5  -1    1.75    0.32
  -1   5   1    2.60    0.43
   1   5  -1    2.19    0.32
  -1   5   1    2.07    0.34
  -1   5   1    2.10    0.19
   0  -5   1    8.22    0.55
   0  -5  -1    7.81    0.46
   0  -5   1    7.91    0.48
   0  -5  -1    8.33    0.51
   0   5   1    7.40    0.45
   0   5  -1    6.65    0.45
   0   5  -1    7.34    0.56
   0   5   1    7.94    0.52
  -1  -5  -1    4.74    0.36
   1  -5   1    4.62    0.41
  -1  -5  -1    4.85    0.44
   1  -5   1    4.06    0.39
  -1   5  -1    4.75    0.36
   1   5   1    4.72    0.21
   1   5   1    5.60    0.44
  -1   5  -1    4.51    0.41
  -1   5  -1    5.14    0.41
   1   5   1    5.15    0.38
  -2  -5  -1   29.57    1.05
  -2  -5  -1   31.10    1.06
  -2  -5  -1   32.93    1.07
   2  -5   1   30.32    0.86
   2  -5   1   28.67    1.11
   2  -5   1   31.04    1.13
   2   5   1   30.47    1.05
  -2   5  -1   27.90    1.07
  -2   5  -1   29.85    1.13
   2   5   1   28.91    1.05
   2   5   1   30.61    1.06
  -2   5  -1   28.15    1.14
  -3  -5  -1   57.40    1.76
  -3  -5  -1   57.61    1.77
   3  -5   1   58.90    1.86
  -3  -5  -1   55.96    1.94
  -3  -5  -1   58.15    1.77
   3   5   1   55.91    1.83
   3   5   1   58.18    1.77
  -3   5  -1   54.42    2.03
   3   5   1   58.03    1.95
   3   5   1   56.50    1.76
  -3   5  -1   58.41    1.85
  -3   5  -1   57.28    1.86
  -4  -5  -1   20.74    0.78
  -4  -5  -1   20.67    0.90
   4  -5   1   18.29    0.91
  -4  -5  -1   19.56    0.81
   4  -5   1   21.10    0.98
  -4  -5  -1   20.64    0.85
   4  -5   1   20.29    0.93
   4   5   1   20.66    0.88
  -4   5  -1   20.51    0.66
   4   5   1   21.43    0.80
  -4   5  -1   23.00    0.97
  -4   5  -1   21.67    0.94
  -4   5  -1   20.97    0.94
   4   5   1   19.70    0.78
   4   5   1   20.72    0.91
   5  -5   1    6.34    0.59
  -5  -5  -1    5.61    0.40
   5  -5   1    5.28    0.58
  -5  -5  -1    5.24    0.50
  -5  -5  -1    6.20    0.46
  -5  -5  -1    6.58    0.52
   5  -5   1    5.86    0.60
  -5   5  -1    6.26    0.56
   5   5   1    4.84    0.57
   5   5   1    6.44    0.41
   5   5   1    5.11    0.47
  -5   5  -1    5.17    0.33
   5   5   1    5.69    0.51
  -5   5  -1    4.88    0.47
   6  -5   1   -0.21    0.36
  -6  -5  -1    0.07    0.29
  -6  -5  -1    0.33    0.32
  -6  -5  -1    0.15    0.25
   6  -5   1    0.49    0.37
   6  -5   1    0.22    0.40
   6   5   1   -0.16    0.25
  -6   5  -1    0.10    0.36
   6   5   1   -0.25    0.24
   6   5   1    0.12    0.32
  -6   5  -1    0.04    0.28
  -6   5  -1    0.19    0.08
   6   5   1    0.44    0.28
  -6   5  -1    0.28    0.17
   7  -5   1    1.15    0.31
  -7  -5  -1    0.77    0.39
  -7  -5  -1    0.80    0.24
  -7   5  -1    0.29    0.48
   7   5   1    1.05    0.34
   7   5   1    0.74    0.41
  -7   5  -1    0.38    0.29
  -7   5  -1    0.62    0.22
   7   5   1    0.97    0.26
   7   5   1    1.16    0.34
  -8  -5  -1   16.10    0.80
   8  -5   1   16.78    0.96
  -8  -5  -1   15.20    0.94
   8   5   1   16.14    0.82
   8   5   1   16.02    0.93
  -8   5  -1   15.18    1.01
  -8   5  -1   16.44    0.97
   8   5   1   14.87    0.79
  -9  -5  -1    1.16    0.37
   9  -5   1    0.79    0.46
  -9  -5  -1    0.90    0.38
   9   5   1    0.45    0.36
  -9   5  -1    1.36    0.40
   9   5   1    0.61    0.36
  -9   5  -1    0.91    0.47
  -9   5  -1    0.83    0.31
   9   5   1    0.58    0.47
   9   5   1    1.03    0.34
 -10  -5  -1    9.51    0.99
  10  -5   1    8.64    0.72
 -10  -5  -1    8.95    0.71
  10   5   1    9.65    0.78
 -10   5  -1    8.81    1.09
  10   5   1   11.06    0.91
 -10   5  -1    7.16    0.70
  10   5   1    9.18    0.69
  11  -5   1    2.51    0.49
 -11  -5  -1    2.83    0.72
 -11   5  -1    3.41    0.53
  11   5   1    2.47    0.48
  11   5   1    2.03    0.52
  11   5   1    3.88    0.66
 -11   5  -1    2.51    0.77
 -12  -5  -1    0.07    0.67
  12   5   1    0.90    0.47
  12   5   1    0.66    0.53
  12   5   1    0.48    0.41
 -12   5  -1    0.12    0.74
 -12   5  -1    0.62    0.44
  13  -5   1    0.01    0.63
  13  -5   1   -0.04    0.39
 -13  -5  -1    0.20    0.53
  13   5   1    0.27    0.53
 -13   5  -1   -0.04    0.52
 -13   5  -1   -1.16    0.57
  13   5   1   -0.08    0.43
  13   5   1   -0.40    0.58
 -14  -5  -1   -0.55    0.75
  14  -5   1   -0.16    0.44
  14  -5   1   -0.05    0.59
  14   5   1    0.66    0.60
 -14   5  -1   -0.18    0.57
  14   5   1    0.14    0.61
  14   5   1    0.15    0.42
 -15  -5  -1    0.68    0.61
  15   5   1   -0.14    0.47
  15   5   1   -0.27    0.44
 -15  -6   1    0.83    0.61
  15   6  -1    1.60    0.58
  15   6  -1    1.54    0.56
  14  -6  -1    0.22    0.58
 -14  -6   1    0.49    0.74
  14   6  -1   -0.53    0.63
 -14   6   1    0.93    0.86
 -14   6   1    0.58    0.53
  14   6  -1    0.08    0.48
 -13  -6   1   -1.03    0.58
  13  -6  -1    1.17    0.61
 -13   6   1    0.62    0.63
 -13   6   1    0.34    0.77
  13   6  -1    0.35    0.35
  13   6  -1   -0.24    0.41
 -12  -6   1    0.11    0.45
  12  -6  -1   -0.20    0.53
 -12   6   1   -0.56    0.55
  12   6  -1   -0.44    0.44
  12   6  -1    0.16    0.53
 -12   6   1    0.10    0.68
 -11  -6   1    4.31    0.74
 -11  -6   1    6.16    0.74
  11  -6  -1    5.49    0.68
  11   6  -1    5.53    0.69
 -11   6   1    5.51    1.04
  11   6  -1    6.50    0.84
 -11   6   1    6.15    0.72
  10  -6  -1    6.02    0.65
 -10  -6   1    4.11    0.71
 -10  -6   1    5.63    0.70
  10   6  -1    4.83    0.61
 -10   6   1    5.96    0.68
  10   6  -1    6.10    0.57
 -10   6   1    4.92    0.94
   9  -6  -1    6.24    0.63
  -9  -6   1    4.39    0.76
  -9  -6   1    4.48    0.52
   9   6  -1    4.53    0.50
  -9   6   1    4.18    0.61
   9   6  -1    5.58    0.74
   9   6  -1    5.55    0.66
  -9   6   1    4.77    0.68
  -9   6   1    4.97    0.44
  -8  -6   1    0.72    0.42
   8  -6  -1    1.37    0.39
  -8  -6   1    0.96    0.37
  -8  -6   1    1.57    0.34
  -8   6   1    0.86    0.38
   8   6  -1    0.95    0.42
  -8   6   1    0.75    0.50
   8   6  -1    0.70    0.30
   8   6  -1    0.98    0.47
  -7  -6   1    1.63    0.40
   7  -6  -1    1.25    0.36
  -7  -6   1    1.41    0.35
  -7  -6   1    1.23    0.41
  -7   6   1    1.29    0.36
   7   6  -1    1.63    0.39
  -7   6   1    0.70    0.45
   7   6  -1    1.09    0.40
   7   6  -1    0.69    0.38
  -7   6   1    0.97    0.18
  -6  -6   1    2.79    0.49
  -6  -6   1    2.61    0.44
   6  -6  -1    4.00    0.59
  -6  -6   1    2.45    0.37
   6  -6  -1    3.32    0.56
  -6   6   1    2.38    0.18
  -6   6   1    2.42    0.47
   6   6  -1    2.60    0.43
  -6   6   1    2.36    0.50
   6   6  -1    2.21    0.40
   6   6  -1    2.73    0.38
   5  -6  -1    3.37    0.44
   5  -6  -1    3.84    0.49
  -5  -6   1    3.39    0.42
  -5  -6   1    3.78    0.48
  -5  -6   1    3.49    0.48
   5   6  -1    3.45    0.41
   5   6  -1    3.79    0.48
  -5   6   1    3.61    0.22
  -5   6   1    3.37    0.44
   5   6  -1    3.33    0.44
  -5   6   1    2.91    0.48
  -4  -6   1    3.36    0.41
  -4  -6   1    3.71    0.50
  -4  -6   1    3.56    0.42
   4  -6  -1    3.77    0.54
   4  -6  -1    4.26    0.43
   4   6  -1    3.45    0.50
   4   6  -1    4.46    0.40
  -4   6   1    4.17    0.45
   4   6  -1    4.27    0.42
  -4   6   1    4.54    0.56
  -4   6   1    3.40    0.27
  -3  -6   1   34.92    1.24
   3  -6  -1   32.29    1.26
  -3   6   1   34.57    1.27
  -3   6   1   34.16    1.29
   3   6  -1   33.05    1.25
   3   6  -1   33.32    1.21
  -3   6   1   33.55    1.24
  -3   6   1   33.60    1.06
   3   6  -1   32.24    1.22
   2  -6  -1   18.91    0.87
  -2  -6   1   20.61    0.88
  -2  -6   1   19.00    0.81
   2  -6  -1   19.10    0.88
   2   6  -1   19.87    0.83
  -2   6   1   18.36    0.82
   2   6  -1   19.69    0.86
  -2   6   1   19.69    0.75
  -2   6   1   19.49    0.89
   2   6  -1   18.79    0.77
  -1  -6   1    0.46    0.24
   1  -6  -1    0.27    0.08
   1  -6  -1   -0.16    0.27
  -1  -6   1    0.39    0.24
   1  -6  -1   -0.01    0.30
   1   6  -1    0.37    0.24
   1   6  -1    0.61    0.23
  -1   6   1    0.58    0.33
  -1   6   1    0.41    0.11
  -1   6   1    0.50    0.31
   0  -6   1    3.36    0.49
   0  -6  -1    3.43    0.37
   0  -6  -1    3.03    0.44
   0  -6   1    3.14    0.38
   0   6   1    3.29    0.39
   0   6  -1    3.18    0.50
   0   6   1    3.69    0.46
   0   6  -1    3.20    0.38
   1  -6   1   24.06    0.94
  -1  -6  -1   21.33    0.87
   1  -6   1   24.53    0.99
  -1  -6  -1   22.26    0.88
   1   6   1   22.37    0.88
  -1   6  -1   22.77    0.90
  -1   6  -1   21.96    0.93
   1   6   1   23.16    0.94
  -1   6  -1   25.08    0.99
   2  -6   1    0.12    0.34
  -2  -6  -1    0.38    0.29
   2  -6   1    0.24    0.07
   2  -6   1   -0.32    0.31
  -2  -6  -1    0.18    0.29
  -2   6  -1    0.18    0.35
   2   6   1   -0.06    0.28
   2   6   1    0.17    0.12
  -2   6  -1   -0.05    0.20
  -2   6  -1    0.49    0.33
   2   6   1    0.24    0.27
  -3  -6  -1   14.80    0.65
   3  -6   1   14.85    0.72
  -3  -6  -1   14.07    0.70
   3  -6   1   13.75    0.74
   3   6   1   14.56    0.71
   3   6   1   13.42    0.76
  -3   6  -1   14.82    0.73
  -3   6  -1   15.22    0.77
   3   6   1   14.74    0.64
   3   6   1   14.00    0.72
  -4  -6  -1    0.51    0.21
  -4  -6  -1    0.67    0.28
   4  -6   1    0.27    0.24
  -4  -6  -1    0.52    0.30
   4   6   1    0.83    0.23
   4   6   1    0.49    0.22
  -4   6  -1    0.31    0.30
   4   6   1    0.51    0.29
   4   6   1    0.27    0.36
  -4   6  -1    0.35    0.27
   5  -6   1    5.84    0.63
  -5  -6  -1    6.11    0.44
  -5  -6  -1    5.86    0.46
  -5  -6  -1    6.39    0.53
   5   6   1    6.67    0.45
  -5   6  -1    6.14    0.64
   5   6   1    6.80    0.54
   5   6   1    5.20    0.60
  -5   6  -1    6.30    0.64
   5   6   1    5.91    0.51
  -6  -6  -1    2.27    0.41
  -6  -6  -1    2.14    0.35
   6  -6   1    3.12    0.48
  -6   6  -1    2.07    0.51
  -6   6  -1    2.46    0.17
   6   6   1    2.57    0.38
  -6   6  -1    2.27    0.50
   6   6   1    2.52    0.51
   6   6   1    1.88    0.37
  -6   6  -1    1.89    0.23
   6   6   1    2.15    0.34
  -7  -6  -1    0.31    0.25
   7  -6   1   -0.05    0.40
  -7  -6  -1    0.77    0.41
  -7   6  -1    0.26    0.17
   7   6   1    0.91    0.41
   7   6   1    0.48    0.24
   7   6   1    0.41    0.32
  -7   6  -1    0.90    0.47
   7   6   1   -0.18    0.30
  -7   6  -1    0.44    0.48
  -8  -6  -1    9.52    0.76
   8  -6   1    8.33    0.70
  -8  -6  -1   10.01    0.69
  -8   6  -1    9.27    0.83
   8   6   1   10.95    0.69
   8   6   1    9.59    0.60
   8   6   1   10.82    0.74
  -8   6  -1    9.59    0.72
   9  -6   1   10.66    0.78
  -9  -6  -1   10.95    0.75
  -9  -6  -1   11.40    1.01
   9   6   1   11.97    0.80
   9   6   1   10.15    0.72
  -9   6  -1   12.76    1.12
  -9   6  -1   10.51    0.94
 -10  -6  -1    1.20    0.60
  10  -6   1    0.92    0.52
 -10   6  -1    0.53    0.62
 -10   6  -1    0.58    0.54
  10   6   1    0.91    0.40
  10   6   1    0.93    0.40
 -11  -6  -1    0.47    0.44
  11  -6   1    0.89    0.55
  11   6   1   -0.03    0.50
 -11   6  -1    0.27    0.67
  11   6   1    0.50    0.31
 -11   6  -1    0.99    0.61
 -12  -6  -1    1.10    0.71
  12  -6   1    2.57    0.70
 -12   6  -1    1.49    0.66
 -12   6  -1    1.65    0.65
  12   6   1    2.15    0.52
  12   6   1    2.67    0.69
 -13  -6  -1   -0.04    0.70
  13  -6   1    0.09    0.58
  13   6   1   -0.04    0.63
 -13   6  -1   -0.09    0.46
 -13   6  -1    0.07    0.59
  13   6   1    0.28    0.45
 -14  -6  -1    0.25    0.74
  14   6   1    1.08    0.53
  14   6   1   -0.16    0.46
 -14   6  -1    0.60    0.63
 -15  -6  -1   -0.94    0.80
  15   6   1    1.21    0.52
 -15  -7   1   -1.37    0.82
 -14  -7   1   -0.60    0.74
  14   7  -1    0.73    0.56
 -14   7   1    0.07    0.52
 -14   7   1    0.54    0.82
  14   7  -1   -0.59    0.64
  13  -7  -1   -0.23    0.39
 -13  -7   1   -0.22    0.68
  13   7  -1    0.26    0.51
 -13   7   1   -1.02    0.71
  13   7  -1    0.23    0.45
 -13   7   1   -0.43    0.46
  12  -7  -1    1.43    0.67
 -12  -7   1    1.38    0.66
  12   7  -1    2.56    0.59
 -12   7   1    2.82    0.75
 -12   7   1    1.68    0.61
  12   7  -1    2.14    0.70
 -11  -7   1   -0.38    0.55
  11  -7  -1   -0.29    0.57
 -11   7   1    0.65    0.62
  11   7  -1    0.26    0.33
 -11   7   1    0.25    0.40
  11   7  -1    0.29    0.56
 -10  -7   1    1.30    0.51
  10  -7  -1    1.76    0.60
 -10  -7   1    1.21    0.46
 -10   7   1    0.73    0.58
  10   7  -1    1.68    0.48
  10   7  -1    1.36    0.57
 -10   7   1    1.53    0.63
  -9  -7   1   11.74    1.01
   9  -7  -1   12.76    1.01
  -9  -7   1   13.08    0.87
   9   7  -1   14.68    0.88
  -9   7   1   12.76    0.89
   9   7  -1   12.43    0.84
  -9   7   1   12.63    1.08
   8  -7  -1   -0.14    0.32
  -8  -7   1    0.11    0.39
  -8  -7   1   -0.80    0.37
   8   7  -1    0.24    0.32
   8   7  -1    0.05    0.37
  -8   7   1    0.13    0.34
  -8   7   1   -0.19    0.46
   8   7  -1    0.49    0.40
  -7  -7   1    0.98    0.43
  -7  -7   1    1.61    0.35
   7  -7  -1    1.64    0.51
  -7   7   1    1.80    0.41
  -7   7   1    1.76    0.41
   7   7  -1    1.55    0.46
   7   7  -1    1.61    0.36
   7   7  -1    1.33    0.40
  -6  -7   1    5.89    0.57
   6  -7  -1    6.03    0.65
   6  -7  -1    7.13    0.75
  -6  -7   1    7.41    0.66
  -6  -7   1    6.23    0.64
   6   7  -1    5.88    0.58
  -6   7   1    6.18    0.67
   6   7  -1    6.54    0.56
  -6   7   1    6.52    0.26
  -6   7   1    6.36    0.74
   6   7  -1    7.31    0.64
  -5  -7   1    1.20    0.27
  -5  -7   1    2.54    0.42
   5  -7  -1    1.02    0.44
  -5  -7   1    1.60    0.42
  -5   7   1    1.11    0.45
   5   7  -1    3.14    0.54
  -5   7   1    1.92    0.23
   5   7  -1    1.85    0.41
  -5   7   1    1.65    0.37
   5   7  -1    2.49    0.40
  -4  -7   1    3.29    0.47
   4  -7  -1    2.80    0.45
  -4   7   1    2.63    0.27
  -4   7   1    3.27    0.46
   4   7  -1    2.32    0.44
   4   7  -1    3.21    0.41
   4   7  -1    2.68    0.35
  -4   7   1    2.44    0.40
  -3  -7   1    2.30    0.36
   3  -7  -1    2.57    0.45
   3   7  -1    3.44    0.54
   3   7  -1    2.30    0.38
   3   7  -1    2.30    0.30
  -3   7   1    2.31    0.36
  -3   7   1    2.60    0.45
  -3   7   1    2.62    0.31
  -2  -7   1    0.58    0.35
   2  -7  -1    1.04    0.35
  -2   7   1    0.56    0.38
   2   7  -1    1.02    0.19
   2   7  -1    0.63    0.29
  -2   7   1    1.20    0.37
  -2   7   1    1.23    0.23
   2   7  -1    0.75    0.34
  -2   7   1    1.45    0.28
   1  -7  -1    5.14    0.46
  -1  -7   1    4.74    0.54
   1  -7  -1    4.92    0.23
   1   7  -1    4.49    0.38
  -1   7   1    4.84    0.23
  -1   7   1    5.05    0.48
  -1   7   1    4.73    0.46
  -1   7   1    4.42    0.44
   1   7  -1    3.97    0.55
   1   7  -1    4.84    0.58
   0  -7   1    0.23    0.34
   0  -7  -1   -0.12    0.21
   0  -7  -1    0.02    0.12
   0   7  -1   -0.49    0.32
   0   7   1    0.04    0.33
   0   7  -1    0.01    0.17
   0   7   1   -0.15    0.30
   0   7  -1   -0.57    0.34
   1  -7   1   20.92    0.93
  -1  -7  -1   20.15    0.93
  -1   7  -1   21.52    0.85
   1   7   1   20.25    0.91
   1   7   1   21.55    0.93
  -1   7  -1   21.00    0.92
   1   7   1   20.28    0.89
   2  -7   1    1.83    0.34
   2   7   1    1.44    0.17
   2   7   1    1.66    0.40
  -2   7  -1    1.71    0.34
  -2   7  -1    1.61    0.33
   2   7   1    1.98    0.41
   2   7   1    2.05    0.39
  -3  -7  -1    7.05    0.51
   3  -7   1    7.48    0.68
   3   7   1    8.20    0.62
  -3   7  -1    7.33    0.55
   3   7   1    8.04    0.64
   3   7   1    8.52    0.44
  -3   7  -1    7.69    0.69
   3   7   1    7.02    0.50
  -4  -7  -1    0.61    0.22
  -4  -7  -1    0.97    0.36
   4  -7   1    0.38    0.40
   4   7   1    0.62    0.41
   4   7   1    0.51    0.34
   4   7   1   -0.05    0.31
  -4   7  -1    0.97    0.44
   4   7   1    0.46    0.20
  -4   7  -1    0.14    0.30
   5  -7   1    1.75    0.39
  -5  -7  -1    2.99    0.50
  -5  -7  -1    2.10    0.42
  -5   7  -1    2.04    0.40
   5   7   1    2.13    0.39
   5   7   1    2.54    0.53
   5   7   1    2.26    0.39
  -5   7  -1    2.53    0.46
   5   7   1    3.57    0.53
   6  -7   1    7.73    0.79
  -6  -7  -1    8.22    0.65
  -6  -7  -1    7.20    0.63
   6   7   1    7.95    0.62
  -6   7  -1    6.77    0.64
   6   7   1    7.64    0.63
   6   7   1    7.78    0.66
   6   7   1    7.79    0.75
  -6   7  -1    7.21    0.78
  -7  -7  -1    5.56    0.61
  -7  -7  -1    5.75    0.62
   7  -7   1    5.64    0.76
   7   7   1    5.50    0.59
  -7   7  -1    6.72    0.81
   7   7   1    5.77    0.60
  -7   7  -1    6.18    0.80
   7   7   1    5.89    0.61
   7   7   1    5.85    0.66
   8  -7   1    2.17    0.45
  -8  -7  -1    3.59    0.67
  -8  -7  -1    2.82    0.47
  -8   7  -1    2.06    0.48
   8   7   1    1.75    0.43
   8   7   1    2.56    0.45
  -8   7  -1    2.70    0.65
  -9  -7  -1    1.08    0.49
   9  -7   1    0.85    0.39
   9   7   1    0.34    0.29
   9   7   1    0.69    0.39
  -9   7  -1    0.51    0.42
  -9   7  -1    1.54    0.51
 -10  -7  -1    0.96    0.55
  10  -7   1    0.56    0.40
 -10   7  -1    1.05    0.47
  10   7   1    0.50    0.36
  10   7   1   -0.01    0.39
 -10   7  -1    0.60    0.47
  11  -7   1    0.34    0.39
 -11  -7  -1    0.56    0.60
 -11   7  -1    0.24    0.46
  11   7   1   -0.62    0.34
  11   7   1    0.01    0.41
 -11   7  -1    0.85    0.69
 -12  -7  -1    1.29    0.69
  12  -7   1    1.65    0.53
 -12   7  -1    1.57    0.54
 -12   7  -1    1.84    0.84
  12   7   1    1.30    0.68
  12   7   1    2.23    0.52
 -13  -7  -1   -0.87    0.67
  13  -7   1    0.22    0.64
 -13   7  -1    0.41    0.52
 -13   7  -1    0.12    0.79
  13   7   1    0.08    0.33
  13   7   1    0.89    0.69
 -14  -7  -1   -1.43    0.68
  14   7   1   -0.27    0.33
 -14   8   1    1.36    0.79
 -14   8   1    1.14    0.83
  13  -8  -1    0.27    0.51
  13   8  -1    0.40    0.51
 -13   8   1    0.98    0.79
  13   8  -1    1.04    0.55
 -13   8   1    1.36    0.55
  12  -8  -1    1.30    0.70
 -12  -8   1   -0.61    0.59
 -12   8   1    0.67    0.73
  12   8  -1    0.68    0.66
 -12   8   1    0.29    0.70
  12   8  -1    0.30    0.50
 -11  -8   1    0.09    0.60
  11  -8  -1    1.27    0.69
  11   8  -1    0.86    0.38
 -11   8   1    1.05    0.68
  11   8  -1    1.70    0.66
 -11   8   1    1.45    0.70
  10  -8  -1    0.37    0.57
 -10  -8   1    0.03    0.52
  10   8  -1    1.24    0.50
 -10   8   1    0.62    0.46
  10   8  -1    1.63    0.58
 -10   8   1    0.47    0.45
  -9  -8   1    0.01    0.44
   9  -8  -1    0.23    0.37
  -9  -8   1   -0.02    0.46
   9   8  -1    0.19    0.40
   9   8  -1    0.33    0.54
  -9   8   1    0.11    0.55
  -9   8   1    0.39    0.44
   8  -8  -1    6.52    0.70
  -8  -8   1    5.31    0.72
  -8  -8   1    7.16    0.81
  -8   8   1    7.16    0.73
   8   8  -1    7.25    0.82
   8   8  -1    7.24    0.73
  -8   8   1    7.72    0.88
  -7  -8   1    0.87    0.41
  -7  -8   1    0.45    0.32
   7  -8  -1    0.23    0.37
  -7   8   1    0.64    0.44
   7   8  -1    0.20    0.29
   7   8  -1    0.51    0.36
   7   8  -1    1.50    0.53
  -7   8   1    0.76    0.39
   6  -8  -1    5.56    0.63
  -6  -8   1    5.65    0.70
  -6  -8   1    4.95    0.58
  -6   8   1    5.08    0.31
  -6   8   1    5.12    0.63
   6   8  -1    5.18    0.65
   6   8  -1    4.90    0.59
  -6   8   1    5.83    0.63
   5  -8  -1    0.25    0.33
  -5  -8   1    0.08    0.29
  -5   8   1   -0.14    0.18
   5   8  -1    0.31    0.28
  -5   8   1    0.36    0.37
  -5   8   1   -0.26    0.30
   5   8  -1    0.30    0.30
   4  -8  -1    1.84    0.51
  -4  -8   1    1.39    0.36
  -4   8   1    2.48    0.45
   4   8  -1    1.56    0.31
  -4   8   1    1.66    0.30
   4   8  -1    1.66    0.36
  -4   8   1    1.46    0.50
  -3  -8   1   31.29    1.28
   3  -8  -1   31.35    1.31
   3   8  -1   31.04    1.26
  -3   8   1   31.57    1.17
   3   8  -1   27.84    1.13
  -3   8   1   30.75    1.07
  -3   8   1   30.48    1.31
   2  -8  -1    7.28    0.59
  -2  -8   1    7.15    0.71
   2   8  -1    8.48    0.68
   2   8  -1    8.01    0.43
  -2   8   1    8.42    0.61
  -2   8   1    8.39    0.41
  -2   8   1    6.84    0.52
   1  -8  -1   13.09    0.42
   1  -8  -1   13.01    0.81
  -1  -8   1   12.47    0.73
   1   8  -1   11.59    0.71
   1   8  -1   10.94    0.57
  -1   8   1   12.95    0.81
  -1   8   1   11.72    0.67
   0  -8  -1   32.93    1.04
   0  -8  -1   31.08    1.25
   0  -8   1   34.61    1.36
   0   8   1   32.35    1.26
   0   8   1   34.35    1.35
   0   8   1   33.02    1.25
   0   8  -1   33.01    1.34
   0   8  -1   33.58    1.21
   0   8  -1   32.79    1.19
   1  -8   1    5.40    0.55
  -1  -8  -1    6.27    0.63
  -1   8  -1    6.25    0.56
   1   8   1    4.68    0.63
   1   8   1    6.39    0.62
  -1   8  -1    6.42    0.41
   1   8   1    6.52    0.60
   2  -8   1    1.79    0.45
  -2  -8  -1    0.83    0.40
  -2   8  -1    1.15    0.27
   2   8   1    1.72    0.41
   2   8   1    1.71    0.34
   2   8   1    1.49    0.40
  -2   8  -1    1.24    0.44
  -3  -8  -1    6.12    0.51
   3  -8   1    6.46    0.70
   3   8   1    5.41    0.31
   3   8   1    5.34    0.49
  -3   8  -1    5.84    0.57
   3   8   1    5.50    0.65
   3   8   1    6.18    0.65
  -3   8  -1    5.38    0.57
  -4  -8  -1   11.06    0.66
   4  -8   1    9.61    0.71
  -4   8  -1   10.20    0.71
   4   8   1    9.83    0.62
   4   8   1    8.77    0.78
   4   8   1   10.63    0.54
  -4   8  -1   11.00    0.74
   4   8   1    9.54    0.63
  -5  -8  -1   -0.27    0.23
  -5  -8  -1   -0.02    0.29
   5  -8   1   -0.28    0.47
  -5   8  -1    0.11    0.35
   5   8   1    0.03    0.30
   5   8   1    0.56    0.39
  -5   8  -1   -0.23    0.45
   5   8   1    0.16    0.22
   5   8   1    0.41    0.27
  -6  -8  -1    4.01    0.55
  -6  -8  -1    3.28    0.53
   6  -8   1    5.74    0.76
  -6   8  -1    4.19    0.28
   6   8   1    3.03    0.48
   6   8   1    3.84    0.59
  -6   8  -1    4.91    0.70
   6   8   1    4.96    0.50
  -6   8  -1    3.57    0.57
   6   8   1    4.18    0.65
  -7  -8  -1    1.66    0.44
  -7  -8  -1    1.60    0.46
   7  -8   1    2.12    0.46
   7   8   1    1.07    0.40
   7   8   1    2.26    0.57
  -7   8  -1    1.82    0.57
  -7   8  -1    1.77    0.44
  -8  -8  -1   -0.04    0.40
  -8  -8  -1    0.45    0.43
   8  -8   1    0.75    0.41
  -8   8  -1    1.48    0.60
   8   8   1    0.61    0.41
  -8   8  -1    0.94    0.45
   8   8   1   -0.26    0.38
   9  -8   1    2.27    0.52
  -9  -8  -1    2.08    0.45
   9   8   1    1.68    0.49
   9   8   1    2.21    0.48
  -9   8  -1    2.50    0.53
  -9   8  -1    2.41    0.68
 -10  -8  -1    0.49    0.52
  10  -8   1    0.04    0.40
 -10   8  -1   -0.43    0.60
 -10   8  -1    0.07    0.40
  10   8   1   -0.47    0.36
  10   8   1   -0.23    0.39
  11  -8   1    3.45    0.64
 -11  -8  -1    2.03    0.66
  11   8   1    2.74    0.61
 -11   8  -1    2.49    0.83
  11   8   1    3.07    0.59
 -11   8  -1    2.84    0.66
  12  -8   1    0.82    0.54
 -12   8  -1    0.49    0.50
  12   8   1    0.32    0.43
 -12   8  -1    1.90    0.68
  12   8   1    1.11    0.53
  13   8   1    2.88    0.61
 -13   8  -1    2.55    0.74
 -13   9   1    1.51    0.89
  13   9  -1    2.24    0.52
 -13   9   1   -0.13    0.75
  12  -9  -1    1.43    0.71
 -12   9   1    0.98    0.75
  12   9  -1    0.32    0.52
  12   9  -1    1.11    0.58
 -12   9   1    0.06    0.74
  11  -9  -1    0.77    0.52
  11   9  -1    0.55    0.53
  11   9  -1    0.44    0.44
 -11   9   1    0.43    0.54
 -11   9   1    0.40    0.64
  10  -9  -1    2.19    0.58
  10   9  -1    2.64    0.58
 -10   9   1    2.15    0.59
 -10   9   1    1.02    0.50
   9  -9  -1    1.11    0.61
   9   9  -1    0.22    0.40
  -9   9   1   -0.14    0.52
  -9   9   1    0.16    0.64
   9   9  -1    0.10    0.46
   8  -9  -1    3.25    0.71
  -8  -9   1    1.44    0.52
  -8  -9   1    1.46    0.47
  -8   9   1    2.44    0.67
  -8   9   1    1.70    0.55
   8   9  -1    2.29    0.52
   8   9  -1    2.61    0.55
  -7  -9   1    1.08    0.51
   7  -9  -1    0.79    0.55
   7   9  -1    0.18    0.43
   7   9  -1    0.40    0.37
  -7   9   1    0.33    0.55
  -7   9   1   -0.01    0.41
  -6  -9   1    1.77    0.43
   6  -9  -1    1.00    0.56
  -6   9   1    2.35    0.45
   6   9  -1    1.99    0.42
  -6   9   1    2.62    0.59
   5  -9  -1    0.73    0.49
  -5  -9   1    0.21    0.43
  -5   9   1    0.29    0.51
  -5   9   1    0.63    0.24
   5   9  -1    0.56    0.43
  -5   9   1    0.60    0.30
  -4  -9   1    4.40    0.70
   4  -9  -1    4.22    0.64
  -4   9   1    3.66    0.62
   4   9  -1    3.74    0.57
  -4   9   1    3.79    0.45
  -4   9   1    3.70    0.44
   4   9  -1    3.58    0.37
  -3  -9   1    2.32    0.44
   3  -9  -1    2.55    0.56
  -3   9   1    1.88    0.35
  -3   9   1    2.10    0.31
   3   9  -1    2.61    0.52
   3   9  -1    1.97    0.27
  -3   9   1    1.61    0.51
   2  -9  -1    7.44    0.79
  -2  -9   1    6.36    0.62
  -2   9   1    6.93    0.57
  -2   9   1    7.97    0.78
   2   9  -1    6.63    0.39
   2   9  -1    6.91    0.60
  -2   9   1    8.23    0.35
  -1  -9   1    7.79    0.78
   1  -9  -1    7.13    0.63
   1  -9  -1    7.90    0.28
   1   9  -1    8.06    0.45
   1   9  -1    7.90    0.40
  -1   9   1    8.65    0.75
   1   9  -1    7.66    0.74
  -1   9   1    7.58    0.62
   0  -9  -1    1.00    0.36
   0  -9   1    1.05    0.48
   0  -9  -1    1.41    0.25
   0   9   1    1.75    0.43
   0   9  -1    0.96    0.46
   0   9  -1    0.17    0.23
   0   9  -1    1.16    0.21
   0   9   1    1.23    0.36
   1  -9   1    2.77    0.56
  -1  -9  -1    2.31    0.40
  -1  -9  -1    1.92    0.30
   1  -9   1    1.77    0.17
  -1   9  -1    1.97    0.32
  -1   9  -1    2.77    0.55
   1   9   1    1.93    0.38
   1   9   1    2.15    0.39
  -2  -9  -1    0.08    0.26
   2  -9   1    0.27    0.32
  -2  -9  -1   -0.07    0.28
   2   9   1   -0.26    0.40
  -2   9  -1    0.22    0.22
  -2   9  -1    0.23    0.32
   2   9   1    0.24    0.29
   3  -9   1    0.28    0.35
  -3  -9  -1    0.14    0.29
   3   9   1    0.81    0.33
  -3   9  -1    0.72    0.29
   3   9   1    1.12    0.48
  -3   9  -1    1.03    0.38
   4  -9   1    5.77    0.76
  -4  -9  -1    5.09    0.54
   4   9   1    4.88    0.57
   4   9   1    4.31    0.51
   4   9   1    3.47    0.59
  -4   9  -1    4.54    0.55
  -4   9  -1    6.33    0.78
   5  -9   1    0.95    0.52
  -5  -9  -1    1.06    0.47
  -5   9  -1    1.28    0.28
  -5   9  -1    1.84    0.60
   5   9   1    2.24    0.47
  -5   9  -1    1.69    0.50
   5   9   1    1.21    0.54
  -6  -9  -1    0.20    0.42
   6  -9   1   -0.06    0.54
   6   9   1   -0.36    0.27
  -6   9  -1   -0.23    0.39
  -6   9  -1   -0.05    0.52
   6   9   1    0.54    0.37
  -7  -9  -1    0.45    0.43
   7  -9   1   -0.26    0.49
   7   9   1    0.33    0.41
  -7   9  -1    0.31    0.47
   7   9   1    1.07    0.57
  -7   9  -1   -0.26    0.60
   8  -9   1    2.42    0.64
  -8   9  -1    0.99    0.63
  -8   9  -1    1.73    0.61
   8   9   1    0.60    0.60
   8   9   1    1.33    0.46
   9  -9   1   -0.64    0.57
  -9   9  -1    0.72    0.65
   9   9   1   -0.44    0.42
   9   9   1    0.58    0.61
  -9   9  -1    0.17    0.57
  10  -9   1   -0.21    0.60
  10   9   1   -0.17    0.43
  10   9   1    0.65    0.62
 -10   9  -1   -0.50    0.59
 -10   9  -1    0.05    0.67
  11  -9   1    2.26    0.75
  11   9   1    2.37    0.77
  11   9   1    1.73    0.55
 -11   9  -1    1.93    0.82
 -11   9  -1    1.58    0.78
 -12   9  -1    3.02    0.92
 -12   9  -1    2.44    0.88
  12   9   1    2.00    0.60
  13   9   1   -0.63    0.48
 -13   9  -1    0.35    0.83
 -12  10   1    1.06    0.64
  12  10  -1    0.09    0.43
  11 -10  -1    1.74    0.74
  11  10  -1    0.68    0.56
 -11  10   1   -0.90    0.69
  10 -10  -1    6.34    1.04
  10  10  -1    8.57    1.06
 -10  10   1    8.31    1.20
  10  10  -1    6.38    0.71
   9 -10  -1    0.77    0.50
  -9  10   1    1.31    0.56
   9  10  -1    1.41    0.65
   9  10  -1    0.68    0.41
   8 -10  -1    0.13    0.44
  -8  10   1    0.05    0.43
   8  10  -1    0.33    0.36
   8  10  -1    0.79    0.57
  -7 -10   1    0.03    0.34
   7 -10  -1    1.02    0.59
  -7  10   1   -0.91    0.51
   7  10  -1    0.52    0.37
   7  10  -1    0.57    0.56
   6 -10  -1    0.49    0.55
  -6 -10   1    2.02    0.56
  -6  10   1    0.71    0.58
   6  10  -1    0.95    0.40
   6  10  -1    0.92    0.48
  -5 -10   1   11.78    0.95
   5 -10  -1   11.94    1.01
   5  10  -1   11.00    0.94
   5  10  -1   11.92    0.90
  -5  10   1   11.94    0.99
  -4 -10   1    2.32    0.56
   4 -10  -1    1.38    0.58
   4  10  -1    1.66    0.52
  -4  10   1    1.73    0.58
  -4  10   1    1.74    0.39
   3 -10  -1   -0.20    0.36
  -3 -10   1    1.12    0.38
  -3  10   1    0.25    0.32
   3  10  -1   -0.75    0.26
  -3  10   1   -0.43    0.32
   2 -10  -1    4.74    0.61
  -2 -10   1    3.97    0.65
   2  10  -1    4.22    0.63
  -2  10   1    4.60    0.60
  -2  10   1    3.84    0.54
  -1 -10   1   42.76    1.72
   1 -10  -1   39.93    1.63
  -1  10   1   40.88    1.56
  -1  10   1   42.59    1.64
   1  10  -1   44.24    1.72
   0 -10  -1    1.47    0.41
   0 -10   1    1.02    0.53
   0  10   1    1.56    0.45
   0  10   1    0.82    0.37
   0  10  -1    0.78    0.49
   1 -10   1   10.73    0.92
  -1 -10  -1   11.65    0.88
  -1  10  -1    9.83    0.90
   1  10   1   11.32    0.87
  -1  10  -1    8.73    0.50
   1  10   1    9.46    0.69
   2 -10   1   -0.59    0.46
  -2 -10  -1   -0.45    0.45
   2  10   1    0.85    0.36
  -2  10  -1    0.00    0.22
   2  10   1   -0.31    0.43
  -2  10  -1    0.13    0.50
   3 -10   1    2.17    0.60
  -3 -10  -1    2.92    0.59
   3  10   1    2.18    0.58
  -3  10  -1    2.15    0.61
  -3  10  -1    3.17    0.47
   3  10   1    3.39    0.58
   4 -10   1    1.00    0.58
  -4 -10  -1    1.43    0.39
   4  10   1    1.40    0.55
  -4  10  -1    0.51    0.36
   4  10   1    0.47    0.33
  -4  10  -1    0.67    0.36
  -4  10  -1    0.33    0.55
   5 -10   1    0.41    0.56
   5  10   1    0.31    0.36
   5  10   1    0.00    0.39
  -5  10  -1    0.02    0.34
  -5  10  -1    0.22    0.53
   6 -10   1    0.99    0.60
   6  10   1    0.62    0.45
  -6  10  -1    0.33    0.58
  -6  10  -1    0.74    0.45
   6  10   1    1.09    0.59
   7 -10   1    0.18    0.55
   7  10   1    0.60    0.35
  -7  10  -1    0.06    0.45
   7  10   1    0.01    0.59
  -7  10  -1    0.29    0.65
   8 -10   1    2.01    0.67
   8  10   1    0.98    0.51
  -8  10  -1    1.22    0.58
   8  10   1    0.98    0.49
  -8  10  -1    1.93    0.74
   9 -10   1    0.60    0.48
  -9  10  -1    1.02    0.63
   9  10   1    0.50    0.35
  -9  10  -1    0.85    0.58
   9  10   1    0.35    0.67
  10 -10   1    0.45    0.49
  10  10   1    0.07    0.35
 -10  10  -1    0.14    0.55
  10  10   1    0.01    0.69
 -10  10  -1    0.16    0.70
  11  10   1    1.91    0.58
 -11  10  -1    3.83    0.75
 -12  10  -1    0.69    0.90
  12  10   1    0.36    0.56
 -11  11   1    3.25    0.79
  10 -11  -1    3.74    0.87
  10  11  -1    2.68    0.70
 -10  11   1    2.25    0.90
   9 -11  -1    0.04    0.66
  -9  11   1    0.19    0.78
   9  11  -1    0.69    0.67
   9  11  -1   -0.19    0.56
   8 -11  -1    0.64    0.49
  -8  11   1    0.20    0.48
   8  11  -1   -0.43    0.59
   8  11  -1    0.53    0.55
   7 -11  -1    0.12    0.41
  -7  11   1   -0.11    0.65
   7  11  -1   -0.18    0.53
   7  11  -1    0.53    0.53
   6 -11  -1    2.35    0.75
  -6 -11   1    1.72    0.63
   6  11  -1    2.54    0.62
  -6  11   1    2.19    0.69
   6  11  -1    1.41    0.50
   5 -11  -1    0.73    0.65
   5  11  -1   -0.20    0.53
   5  11  -1    0.53    0.50
  -5  11   1   -0.16    0.39
  -4 -11   1    0.07    0.37
   4 -11  -1    0.07    0.39
   4  11  -1    0.30    0.39
   4  11  -1   -0.27    0.33
  -4  11   1   -0.61    0.35
   3 -11  -1    5.73    0.86
  -3 -11   1    3.73    0.67
   3  11  -1    3.58    0.65
  -3  11   1    3.24    0.53
  -3  11   1    4.08    0.70
   3  11  -1    3.64    0.65
  -2 -11   1   -0.50    0.51
   2 -11  -1   -0.41    0.54
  -2  11   1    0.44    0.52
   2  11  -1   -0.72    0.43
  -2  11   1    0.06    0.36
  -1 -11   1   -0.22    0.35
   1 -11  -1    0.23    0.39
  -1  11   1   -0.28    0.34
   1  11  -1   -0.74    0.32
  -1  11   1   -0.16    0.42
   0 -11   1    0.01    0.56
   0 -11  -1    1.22    0.43
   0  11   1    0.74    0.38
   0  11  -1    0.84    0.53
   0  11   1    0.56    0.47
   1 -11   1    4.48    0.72
  -1 -11  -1    4.99    0.71
   1  11   1    4.45    0.69
   1  11   1    4.07    0.57
  -1  11  -1    4.73    0.83
  -2 -11  -1    1.35    0.42
   2 -11   1    0.78    0.63
   2  11   1    0.84    0.40
  -2  11  -1    1.46    0.59
   2  11   1    0.37    0.36
  -2  11  -1    1.67    0.45
   3 -11   1    0.40    0.39
  -3 -11  -1    0.04    0.49
   3  11   1    0.43    0.49
  -3  11  -1    0.24    0.40
  -3  11  -1    0.09    0.34
   3  11   1    0.10    0.52
  -4 -11  -1    0.97    0.53
   4 -11   1    0.50    0.44
   4  11   1    2.08    0.64
  -4  11  -1    1.95    0.52
   4  11   1    1.00    0.41
   5 -11   1   -0.06    0.58
   5  11   1   -0.48    0.46
  -5  11  -1    0.20    0.41
   5  11   1   -0.99    0.55
   6 -11   1    0.86    0.62
  -6  11  -1    1.65    0.69
   6  11   1    1.09    0.63
   6  11   1    2.64    0.59
   7 -11   1    0.79    0.63
   7  11   1   -0.89    0.43
   7  11   1    0.11    0.46
  -7  11  -1   -0.17    0.69
   8 -11   1    0.62    0.47
   8  11   1    0.59    0.67
   8  11   1    0.47    0.52
  -8  11  -1   -0.39    0.72
   9 -11   1    0.68    0.53
   9  11   1   -0.44    0.49
  -9  11  -1    0.84    0.59
  10  11   1    0.51    0.56
 -10  11  -1    0.37    0.59
 -11  11  -1   -0.10    0.90
   8 -12  -1    0.90    0.60
  -8  12   1    0.22    0.54
   8  12  -1   -0.59    0.50
   7 -12  -1    1.07    0.73
   7  12  -1   -0.91    0.61
   7  12  -1    0.23    0.57
  -7  12   1    0.48    0.73
   6 -12  -1    1.03    0.71
  -6  12   1    0.38    0.68
   6  12  -1    1.83    0.63
   6  12  -1    0.79    0.46
   5 -12  -1    1.46    0.56
  -5 -12   1    1.71    0.67
   5  12  -1    0.74    0.60
  -5  12   1    0.72    0.47
   5  12  -1    1.53    0.66
  -4 -12   1    0.86    0.45
   4 -12  -1    0.60    0.64
  -4  12   1    0.14    0.62
   4  12  -1   -0.06    0.40
   4  12  -1   -0.25    0.38
  -3 -12   1    5.98    0.94
   3 -12  -1    5.67    0.78
  -3  12   1    6.69    0.79
   3  12  -1    5.20    0.85
   3  12  -1    5.88    0.89
  -2 -12   1    0.33    0.60
   2 -12  -1    2.23    0.68
   2  12  -1    0.46    0.53
   2  12  -1    1.43    0.62
  -2  12   1    0.92    0.57
  -2  12   1    0.22    0.42
   1 -12  -1    0.51    0.59
  -1 -12   1    0.25    0.41
  -1  12   1    0.09    0.47
   1  12  -1    0.44    0.48
   1  12  -1    0.27    0.40
  -1  12   1    0.43    0.54
   0 -12  -1    0.40    0.42
   0 -12   1    0.62    0.62
   0  12  -1   -0.20    0.48
   0  12   1    0.21    0.41
   0  12   1   -0.21    0.47
   0  12  -1   -0.20    0.35
   1 -12   1    0.34    0.62
  -1 -12  -1   -0.18    0.55
   1  12   1    0.42    0.58
  -1  12  -1    0.09    0.58
  -1  12  -1    0.78    0.49
   1  12   1    0.26    0.51
   2 -12   1    0.25    0.46
  -2 -12  -1    0.40    0.57
   2  12   1    0.43    0.42
  -2  12  -1   -0.18    0.40
   2  12   1    0.55    0.50
  -2  12  -1   -0.06    0.38
  -3 -12  -1    1.28    0.46
   3 -12   1    0.41    0.62
  -3  12  -1    0.60    0.62
   3  12   1    0.31    0.41
   3  12   1   -0.02    0.55
   4 -12   1    1.34    0.76
  -4  12  -1    1.61    0.70
   4  12   1    1.39    0.59
   4  12   1    1.59    0.66
   5 -12   1   -0.14    0.46
   5  12   1    0.24    0.62
  -5  12  -1   -0.34    0.40
   5  12   1    0.27    0.52
   6 -12   1    0.15    0.48
   6  12   1   -0.25    0.51
  -6  12  -1   -0.32    0.44
   6  12   1    1.38    0.56
   7 -12   1    0.26    0.69
   7  12   1   -0.11    0.72
   7  12   1    0.33    0.54
  -7  12  -1    0.28    0.75
  -8  12  -1    1.39    0.77
   8  12   1    1.85    0.58
   7 -13  -1    0.04    0.76
   6 -13  -1    3.71    0.72
   5 -13  -1    1.05    0.76
   5  13  -1    0.93    0.64
   5  13  -1    0.16    0.65
  -5  13   1    0.73    0.69
   4 -13  -1    0.25    0.50
   4  13  -1    0.48    0.60
  -4  13   1    0.14    0.43
   4  13  -1   -0.61    0.58
  -3 -13   1    0.34    0.47
   3 -13  -1   -0.20    0.69
  -3  13   1   -0.73    0.58
   3  13  -1    0.05    0.64
   3  13  -1   -0.59    0.42
   2 -13  -1    0.55    0.49
  -2 -13   1    0.81    0.51
  -2  13   1    0.63    0.47
   2  13  -1   -0.32    0.36
   2  13  -1    0.42    0.47
  -1 -13   1    0.73    0.69
   1 -13  -1    2.27    0.79
   1  13  -1    0.30    0.61
  -1  13   1    2.33    0.56
   1  13  -1    0.84    0.47
  -1  13   1    1.48    0.66
   0 -13   1    0.53    0.49
   0 -13  -1    0.01    0.64
   0  13   1    0.54    0.64
   0  13   1    0.13    0.55
   0  13  -1    0.32    0.52
   0  13  -1    0.56    0.47
  -1 -13  -1   -0.19    0.39
   1 -13   1    0.26    0.70
   1  13   1    0.53    0.60
  -1  13  -1   -0.10    0.59
  -1  13  -1    0.11    0.51
   1  13   1    0.33    0.44
   2 -13   1    3.86    0.70
   2  13   1    1.85    0.68
  -2  13  -1    3.25    0.65
   2  13   1    3.03    0.72
   3 -13   1   -0.10    0.67
   3  13   1    1.44    0.60
   3  13   1    0.46    0.64
  -3  13  -1    0.94    0.71
   4 -13   1    0.58    0.58
   4  13   1    1.23    0.49
  -4  13  -1    0.81    0.55
   4  13   1    0.58    0.66
   5 -13   1    0.21    0.77
   5  13   1    0.06    0.72
   5  13   1    0.49    0.39
  -5  13  -1    1.04    0.74
   6 -13   1    0.98    0.63
   5 -14  -1   -0.03    0.55
   4 -14  -1   -0.40    0.76
   3 -14  -1    3.63    0.87
   3  14  -1    1.42    0.72
   2 -14  -1    1.01    0.57
   2  14  -1    2.11    0.73
   1 -14  -1   -0.05    0.75
  -1 -14   1    0.36    0.77
   1  14  -1   -0.14    0.60
   0 -14   1    0.57    0.54
   0  14   1    0.04    0.60
   1 -14   1    1.20    0.82
   1  14   1    1.20    0.66
   2 -14   1    1.35    0.62
   2  14   1    2.20    0.74
   3 -14   1   -0.79    0.73
   3  14   1    0.81    0.70
   4 -14   1    1.33    0.92
 -16   0   2   -0.63    0.89
  16   0  -2    0.44    0.60
  16   0  -2   -0.17    0.53
  15   0  -2    0.11    0.50
 -15   0   2    0.25    0.85
  15   0  -2   -0.38    0.51
 -14   0   2    5.83    0.69
  14   0  -2    5.04    0.63
 -14   0   2    6.30    0.96
  14   0  -2    5.37    0.64
  13   0  -2   -0.36    0.42
 -13   0   2    0.00    0.34
  13   0  -2    0.19    0.31
 -13   0   2    0.25    0.71
  13   0  -2   -0.37    0.28
 -12   0   2    9.22    0.70
  12   0  -2    8.85    0.68
  12   0  -2    8.77    0.75
 -12   0   2    9.49    1.14
  12   0  -2    8.83    0.59
  11   0  -2    0.39    0.27
  11   0  -2    0.03    0.36
  11   0  -2   -0.39    0.23
 -11   0   2    0.27    0.31
 -11   0   2   -0.36    0.38
  10   0  -2   12.71    0.82
  10   0  -2   11.63    0.77
  10   0  -2   11.12    0.65
 -10   0   2   12.53    0.80
 -10   0   2   12.20    1.07
  10   0  -2   11.85    0.65
   9   0  -2   -0.35    0.27
   9   0  -2   -0.63    0.34
  -9   0   2   -0.12    0.34
   9   0  -2    0.06    0.22
  -9   0   2   -0.25    0.43
   9   0  -2   -0.48    0.28
  -8   0   2   28.81    1.34
   8   0  -2   26.72    1.09
   8   0  -2   29.46    1.15
   8   0  -2   28.04    1.06
  -8   0   2   29.32    1.11
   8   0  -2   28.80    0.98
  -7   0   2    0.07    0.20
   7   0  -2   -0.49    0.19
   7   0  -2   -0.16    0.27
   7   0  -2   -0.11    0.18
   7   0  -2    0.11    0.24
  -7   0   2    0.16    0.25
  -7   0   2   -0.11    0.20
   6   0  -2    6.86    0.51
  -6   0   2    6.49    0.49
   6   0  -2    5.28    0.52
   6   0  -2    5.71    0.46
  -6   0   2    5.59    0.48
  -6   0   2    5.30    0.63
   5   0  -2    0.19    0.16
   5   0  -2    0.48    0.31
  -4   0   2  115.32    3.17
   4   0  -2  120.06    3.74
   4   0  -2  107.26    3.15
  -4   0   2  111.94    3.15
  -4   0   2  107.85    3.73
   4   0  -2  116.63    3.17
   3   0  -2   -0.04    0.21
  -3   0   2   -0.23    0.29
  -3   0   2    0.22    0.23
   3   0  -2   -0.07    0.20
  -3   0   2   -0.03    0.21
   3   0  -2   -0.24    0.22
  -2   0   2   55.85    1.54
   2   0  -2   54.21    1.53
  -2   0   2   52.61    1.53
  -2   0   2   53.07    1.80
   2   0  -2   54.21    1.81
   2   0  -2   56.57    1.54
   1   0  -2   -0.03    0.05
  -1   0   2   -0.03    0.06
  -1   0   2   -0.03    0.04
   1   0  -2   -0.07    0.06
   0   0  -2   -0.08    0.05
   0   0  -2   -0.10    0.04
   0   0   2   -0.06    0.04
   0   0  -2   -0.25    0.06
   0   0   2   -0.07    0.09
   0   0   2    0.03    0.08
   0   0  -2   -0.12    0.08
   1   0   2   -0.06    0.16
  -1   0  -2   -0.17    0.05
  -1   0  -2   -0.11    0.13
   1   0   2   -0.14    0.06
   1   0   2   -0.14    0.11
  -1   0  -2   -0.09    0.05
   1   0   2   -0.08    0.15
  -1   0  -2   -0.11    0.12
   1   0   2   -0.21    0.02
  -1   0  -2    0.06    0.14
   2   0   2  164.59    5.27
   2   0   2  161.02    4.53
  -2   0  -2  162.66    4.53
   2   0   2  164.89    4.46
  -2   0  -2  167.41    4.49
  -2   0  -2  169.19    4.46
   2   0   2  163.71    4.42
  -2   0  -2  170.95    4.42
  -2   0  -2  164.89    4.42
  -2   0  -2  157.81    5.26
   2   0   2  165.77    4.50
   3   0   2    0.19    0.20
   3   0   2    0.01    0.13
  -3   0  -2   -0.13    0.14
   3   0   2   -0.05    0.15
  -3   0  -2    0.27    0.17
  -3   0  -2    0.26    0.21
   3   0   2    0.23    0.18
   3   0   2    0.08    0.13
  -3   0  -2   -0.14    0.26
  -3   0  -2   -0.09    0.13
  -3   0  -2    0.11    0.13
   4   0   2    1.65    0.25
  -4   0  -2    2.11    0.36
  -4   0  -2    1.73    0.21
   4   0   2    1.60    0.28
  -4   0  -2    1.35    0.24
  -4   0  -2    1.97    0.25
   4   0   2    2.21    0.33
   4   0   2    2.09    0.39
   4   0   2    1.30    0.23
  -4   0  -2    1.66    0.38
  -5   0  -2   -0.12    0.19
  -5   0  -2    0.02    0.20
  -5   0  -2    0.00    0.36
  -5   0  -2    0.06    0.14
   5   0   2    0.12    0.21
   5   0   2   -0.08    0.18
   5   0   2   -0.04    0.14
  -5   0  -2   -0.04    0.19
   5   0   2    0.17    0.28
   5   0   2   -0.26    0.23
   6   0   2    6.23    0.44
  -6   0  -2    6.91    0.44
   6   0   2    6.67    0.59
  -6   0  -2    7.59    0.71
  -6   0  -2    6.18    0.54
   6   0   2    6.87    0.47
   6   0   2    6.80    0.44
   6   0   2    7.05    0.45
  -6   0  -2    7.41    0.45
   7   0   2   -0.09    0.23
   7   0   2    0.00    0.30
  -7   0  -2    0.16    0.23
   7   0   2   -0.47    0.23
  -7   0  -2    0.08    0.24
  -7   0  -2   -0.22    0.28
   7   0   2   -0.45    0.24
   8   0   2    0.62    0.31
  -8   0  -2    0.48    0.21
   8   0   2    0.51    0.27
  -8   0  -2    0.85    0.48
   8   0   2    0.54    0.27
   8   0   2    1.15    0.38
   9   0   2   -0.29    0.26
  -9   0  -2    0.06    0.30
   9   0   2    0.06    0.27
   9   0   2    0.25    0.27
   9   0   2   -0.19    0.21
  -9   0  -2    0.07    0.37
 -10   0  -2    9.85    0.91
 -10   0  -2    8.99    0.68
  10   0   2    8.74    0.66
  10   0   2   10.12    0.72
  10   0   2    8.27    0.58
 -11   0  -2    0.37    0.63
 -11   0  -2    0.03    0.27
  11   0   2    0.25    0.34
  11   0   2    0.76    0.48
  11   0   2   -0.24    0.25
  12   0   2    0.30    0.43
  12   0   2    0.91    0.55
 -12   0  -2    1.43    0.74
  12   0   2    0.55    0.40
  13   0   2   -0.84    0.49
 -13   0  -2    1.03    0.78
  13   0   2   -0.23    0.43
  14   0   2    0.23    0.32
  14   0   2    0.59    0.61
 -14   0  -2    0.90    0.87
  15   0   2    0.07    0.48
  15   0   2    0.28    0.63
  17  -1  -2    0.62    0.70
  16  -1  -2    0.03    0.53
 -16  -1   2   -0.59    0.91
  16  -1  -2   -0.37    0.40
  16   1  -2   -0.18    0.37
  16   1  -2    0.14    0.55
  15  -1  -2   -0.21    0.52
  15  -1  -2    0.92    0.55
 -15  -1   2    0.35    0.78
  15   1  -2    0.28    0.37
 -15   1   2    0.21    0.58
  15   1  -2   -0.18    0.49
 -14  -1   2   -0.26    0.48
  14  -1  -2    0.79    0.49
 -14  -1   2    0.16    0.36
  14  -1  -2   -0.52    0.48
  14   1  -2    0.44    0.41
  14   1  -2    0.15    0.36
  14   1  -2   -0.18    0.31
 -14   1   2   -0.04    0.56
 -14   1   2    0.91    0.74
  13  -1  -2    3.40    0.52
  13  -1  -2    3.25    0.60
 -13  -1   2    2.79    0.61
 -13  -1   2    2.73    0.82
  13   1  -2    2.64    0.56
  13   1  -2    2.67    0.48
 -13   1   2    3.27    0.64
 -13   1   2    3.67    0.82
  13   1  -2    2.92    0.51
  12  -1  -2    1.10    0.46
  12  -1  -2   -0.02    0.27
 -12  -1   2    0.82    0.67
 -12  -1   2    0.64    0.45
  12  -1  -2    0.97    0.29
  12   1  -2    1.07    0.44
  12   1  -2    0.65    0.32
 -12   1   2    0.33    0.48
  12   1  -2    1.14    0.37
 -12   1   2    0.93    0.38
 -11  -1   2   -0.18    0.57
  11  -1  -2    0.01    0.26
  11  -1  -2    0.13    0.26
  11  -1  -2    0.03    0.27
 -11  -1   2    0.31    0.42
  11   1  -2   -0.36    0.29
 -11   1   2    0.37    0.61
 -11   1   2    0.03    0.44
  11   1  -2    0.00    0.38
  11   1  -2   -0.48    0.34
 -10  -1   2    0.31    0.39
  10  -1  -2    0.42    0.35
  10  -1  -2    0.08    0.35
 -10  -1   2    0.83    0.41
  10  -1  -2    0.92    0.27
  10   1  -2    1.29    0.43
  10   1  -2    0.79    0.31
  10   1  -2    0.66    0.29
 -10   1   2    1.09    0.44
  10   1  -2    1.00    0.35
 -10   1   2    0.75    0.43
  -9  -1   2    2.48    0.59
   9  -1  -2    1.85    0.41
   9  -1  -2    1.64    0.42
  -9  -1   2    1.91    0.41
   9  -1  -2    2.19    0.28
  -9   1   2    3.10    0.60
  -9   1   2    2.49    0.45
   9   1  -2    1.90    0.34
   9   1  -2    2.08    0.36
   9   1  -2    2.14    0.45
   9   1  -2    2.59    0.41
   8  -1  -2   21.75    0.75
  -8  -1   2   22.26    0.93
   8  -1  -2   21.22    0.97
  -8  -1   2   21.87    1.20
   8  -1  -2   21.51    0.94
   8   1  -2   21.75    0.93
  -8   1   2   21.75    1.12
   8   1  -2   21.46    0.86
   8   1  -2   22.56    0.91
  -8   1   2   20.12    0.94
   7  -1  -2    9.83    0.40
   7  -1  -2    9.69    0.54
   7  -1  -2    9.55    0.77
  -7  -1   2   10.48    0.80
  -7  -1   2    9.43    0.58
   7  -1  -2   10.41    0.55
  -7  -1   2    9.57    0.53
   7   1  -2    9.98    0.78
  -7   1   2    8.89    0.53
   7   1  -2    9.51    0.47
   7   1  -2    8.57    0.57
   7   1  -2    9.44    0.53
  -7   1   2    9.90    0.55
  -7   1   2    8.52    0.78
   6  -1  -2    5.54    0.40
  -6  -1   2    5.33    0.39
   6  -1  -2    5.02    0.49
   6  -1  -2    4.70    0.40
  -6  -1   2    5.24    0.51
  -6  -1   2    5.44    0.46
   6   1  -2    5.13    0.36
   6   1  -2    5.10    0.60
   6   1  -2    5.63    0.46
  -6   1   2    4.70    0.48
   6   1  -2    5.14    0.40
  -6   1   2    5.80    0.64
  -6   1   2    5.36    0.41
   5  -1  -2   28.08    0.97
   5  -1  -2   27.46    0.98
  -5  -1   2   27.16    0.97
  -5  -1   2   27.65    1.19
   5  -1  -2   29.08    1.16
  -5  -1   2   29.70    0.98
   5   1  -2   29.16    0.99
   5   1  -2   24.79    0.96
  -5   1   2   27.53    1.15
  -5   1   2   28.12    0.99
   5   1  -2   30.26    0.90
  -5   1   2   27.89    0.96
   5   1  -2   26.85    1.14
   4  -1  -2    6.40    0.44
  -4  -1   2    6.38    0.42
  -4  -1   2    6.12    0.36
   4  -1  -2    8.87    0.55
  -4  -1   2    6.58    0.54
   4   1  -2    6.19    0.52
   4   1  -2    6.32    0.41
   4   1  -2    6.40    0.30
   4   1  -2    6.31    0.37
  -3  -1   2    4.30    0.37
   3  -1  -2    4.19    0.31
  -3  -1   2    4.51    0.30
  -3  -1   2    4.32    0.37
   3  -1  -2    4.15    0.31
   3  -1  -2    4.53    0.35
   3   1  -2    5.28    0.31
   3   1  -2    4.49    0.20
   3   1  -2    4.18    0.37
  -3   1   2    4.42    0.31
   3   1  -2    4.19    0.29
  -3   1   2    4.14    0.45
  -3   1   2    4.13    0.31
   2  -1  -2   53.49    1.56
  -2  -1   2   57.25    1.57
  -2  -1   2   53.24    1.84
   2  -1  -2   56.28    1.83
  -2  -1   2   53.80    1.56
   2  -1  -2   55.83    1.56
  -2   1   2   54.58    1.82
  -2   1   2   57.93    1.56
  -2   1   2   53.23    1.56
   2   1  -2   55.66    1.57
   2   1  -2   52.93    1.56
   2   1  -2   54.54    1.47
   2   1  -2   54.93    1.83
   1  -1  -2   31.66    0.88
  -1  -1   2   30.13    0.89
   1  -1  -2   30.00    1.02
   1  -1  -2   29.93    0.87
  -1   1   2   29.87    1.02
   1   1  -2   30.34    0.89
  -1   1   2   29.84    0.87
  -1   1   2   30.08    0.88
   0  -1  -2   10.62    0.32
   0  -1  -2   11.13    0.32
   0  -1  -2   10.55    0.38
   0  -1  -2    8.47    0.37
   0  -1   2   10.41    0.38
   0   1   2   10.86    0.32
   0   1   2   10.21    0.38
   0   1  -2   10.65    0.36
   0   1   2   10.19    0.40
   0   1  -2   10.40    0.36
  -1  -1  -2    3.82    0.24
   1  -1   2    3.62    0.23
   1  -1   2    3.78    0.21
  -1  -1  -2    3.86    0.31
  -1  -1  -2    3.89    0.29
   1  -1   2    3.79    0.25
  -1  -1  -2    3.66    0.14
  -1  -1  -2    3.82    0.14
  -1   1  -2    3.76    0.25
  -1   1  -2    4.01    0.22
  -1   1  -2    3.42    0.25
   1   1   2    3.57    0.25
   1   1   2    3.63    0.14
   1   1   2    3.61    0.30
  -1   1  -2    3.62    0.31
   1   1   2    3.45    0.14
   1   1   2    4.40    0.32
   1   1   2    4.44    0.32
   1   1   2    3.83    0.32
  -2  -1  -2  100.10    2.80
  -2  -1  -2   99.49    2.68
  -2  -1  -2  100.99    2.77
   2  -1   2   99.50    3.26
   2  -1   2   98.71    2.73
  -2  -1  -2  101.29    2.76
   2  -1   2   95.06    2.77
  -2  -1  -2   99.22    3.24
   2  -1   2  102.23    2.73
  -2  -1  -2   99.86    2.68
  -2   1  -2   98.90    2.78
   2   1   2   96.76    2.78
  -2   1  -2  100.18    3.27
   2   1   2   97.89    2.76
  -2   1  -2  100.88    2.73
   2   1   2   99.73    2.68
  -2   1  -2   98.78    2.73
   2   1   2  101.50    3.24
  -2   1  -2   98.42    2.71
  -3  -1  -2    0.40    0.24
  -3  -1  -2    0.73    0.13
  -3  -1  -2    0.52    0.21
   3  -1   2    0.81    0.24
   3  -1   2    0.44    0.16
  -3  -1  -2    0.90    0.22
  -3  -1  -2    0.81    0.13
   3  -1   2    0.84    0.15
   3  -1   2    0.81    0.19
  -3  -1  -2    0.53    0.19
   3   1   2    0.98    0.24
   3   1   2    0.86    0.14
   3   1   2    0.65    0.27
  -3   1  -2    0.82    0.19
  -3   1  -2    0.84    0.16
  -3   1  -2    0.77    0.31
  -3   1  -2    0.81    0.15
   3   1   2    0.78    0.23
   3   1   2    0.45    0.11
  -3   1  -2    0.72    0.21
   4  -1   2   24.05    0.89
   4  -1   2   24.26    1.11
  -4  -1  -2   24.04    1.07
   4  -1   2   25.06    0.80
  -4  -1  -2   26.45    0.88
   4  -1   2   25.82    0.85
   4  -1   2   23.75    0.82
  -4  -1  -2   25.46    0.91
  -4  -1  -2   24.20    0.79
  -4  -1  -2   24.09    0.78
  -4   1  -2   24.20    1.06
   4   1   2   24.63    0.88
  -4   1  -2   25.22    0.80
   4   1   2   23.67    0.79
   4   1   2   25.57    1.09
   4   1   2   24.21    0.87
   4   1   2   26.77    0.81
  -4   1  -2   24.25    0.86
  -4   1  -2   24.28    0.82
  -4   1  -2   25.70    0.84
   5  -1   2    0.64    0.24
  -5  -1  -2    0.98    0.37
  -5  -1  -2    0.51    0.31
  -5  -1  -2    1.16    0.22
  -5  -1  -2    1.17    0.22
   5  -1   2    1.32    0.42
   5  -1   2    1.20    0.26
   5  -1   2    0.66    0.20
   5  -1   2    1.00    0.20
   5   1   2    1.05    0.22
  -5   1  -2    1.11    0.20
   5   1   2    0.60    0.21
  -5   1  -2    1.13    0.24
   5   1   2    0.97    0.34
  -5   1  -2    0.35    0.18
  -5   1  -2    0.67    0.40
   5   1   2    0.99    0.27
   5   1   2    0.52    0.28
  -5   1  -2    0.49    0.24
  -6  -1  -2    0.85    0.23
   6  -1   2    0.68    0.25
  -6  -1  -2    0.59    0.21
   6  -1   2    0.37    0.26
   6  -1   2    0.66    0.32
  -6  -1  -2    0.51    0.30
   6  -1   2    0.86    0.21
   6  -1   2    0.52    0.21
  -6   1  -2    0.34    0.38
   6   1   2    0.47    0.30
   6   1   2    0.44    0.22
   6   1   2    1.04    0.27
  -6   1  -2    0.22    0.18
  -6   1  -2    0.98    0.29
   6   1   2    0.42    0.20
   6   1   2    0.65    0.22
  -6   1  -2    0.58    0.25
  -6   1  -2    0.59    0.20
   7  -1   2    1.20    0.31
   7  -1   2    1.18    0.25
  -7  -1  -2    1.91    0.29
  -7  -1  -2    0.95    0.21
   7  -1   2    1.36    0.27
  -7  -1  -2    1.33    0.46
   7  -1   2    1.56    0.32
   7   1   2    1.52    0.27
  -7   1  -2    1.91    0.32
  -7   1  -2    1.05    0.32
   7   1   2    1.60    0.31
   7   1   2    1.79    0.36
  -7   1  -2    1.23    0.41
   7   1   2    1.30    0.28
   8  -1   2    0.35    0.30
  -8  -1  -2    0.21    0.27
   8  -1   2    0.44    0.29
  -8  -1  -2    0.03    0.43
   8  -1   2    0.00    0.24
   8  -1   2    0.36    0.23
  -8   1  -2    0.19    0.29
   8   1   2    0.27    0.19
   8   1   2    0.00    0.30
  -8   1  -2    0.26    0.47
   8   1   2    0.30    0.26
   8   1   2    0.08    0.25
  -9  -1  -2    0.40    0.37
  -9  -1  -2    0.57    0.33
   9  -1   2    0.26    0.23
   9  -1   2    0.25    0.28
   9  -1   2    0.17    0.34
   9  -1   2    0.07    0.26
   9   1   2    0.40    0.30
   9   1   2   -0.21    0.31
   9   1   2    0.18    0.40
   9   1   2   -0.04    0.28
  -9   1  -2    0.31    0.26
  -9   1  -2    0.35    0.38
  10  -1   2    1.53    0.33
  10  -1   2    1.71    0.41
 -10  -1  -2    1.35    0.39
  10  -1   2    1.39    0.40
  10  -1   2    1.71    0.39
 -10  -1  -2    1.98    0.53
  10   1   2    2.35    0.44
 -10   1  -2    1.44    0.42
 -10   1  -2    1.42    0.52
  10   1   2    2.25    0.40
  10   1   2    2.20    0.40
  10   1   2    1.47    0.39
  11  -1   2    5.59    0.57
  11  -1   2    5.34    0.62
  11  -1   2    5.33    0.63
 -11  -1  -2    6.03    0.81
 -11  -1  -2    6.34    0.63
 -11   1  -2    5.31    0.65
  11   1   2    5.01    0.76
  11   1   2    5.59    0.61
  11   1   2    5.06    0.62
 -11   1  -2    5.16    0.86
  12  -1   2   10.45    0.70
 -12  -1  -2   11.21    1.25
  12  -1   2    9.05    0.68
  12  -1   2    9.84    0.79
 -12   1  -2    8.98    1.24
  12   1   2    9.67    0.87
  12   1   2    9.16    0.75
  12   1   2    9.70    0.91
 -13  -1  -2    2.49    0.82
  13  -1   2    2.34    0.53
  13  -1   2    3.81    0.68
 -13   1  -2    3.58    0.76
  13   1   2    4.94    0.68
  13   1   2    4.67    0.66
 -14  -1  -2    0.57    0.87
  14  -1   2   -0.26    0.28
  14  -1   2    0.03    0.45
  14   1   2    0.86    0.46
  14   1   2    0.49    0.62
 -14   1  -2    0.63    0.62
  15  -1   2    0.88    0.74
  15  -1   2    0.01    0.51
  15   1   2   -0.19    0.64
  15   1   2    0.14    0.47
  17  -2  -2    0.09    0.58
 -16  -2   2   -0.47    0.57
  16  -2  -2    0.88    0.58
  16  -2  -2   -0.83    0.52
  16   2  -2    0.74    0.57
 -15  -2   2    1.19    0.85
  15  -2  -2    0.63    0.60
  15  -2  -2    0.76    0.62
  15   2  -2   -0.05    0.46
 -15   2   2   -1.33    0.73
  15   2  -2    0.40    0.54
 -14  -2   2   -0.38    0.51
  14  -2  -2    0.73    0.39
  14  -2  -2   -0.35    0.47
  14   2  -2    0.22    0.47
 -14   2   2    0.39    0.54
 -14   2   2    0.58    0.44
  14   2  -2    0.12    0.34
  14   2  -2   -0.04    0.44
 -13  -2   2    8.82    1.21
 -13  -2   2   10.36    0.89
  13  -2  -2    7.59    0.86
  13  -2  -2    8.22    0.85
  13   2  -2    8.92    0.84
 -13   2   2    7.76    0.97
  13   2  -2    8.83    0.76
  13   2  -2    8.91    0.78
 -13   2   2    8.85    0.94
 -12  -2   2    1.44    0.39
  12  -2  -2    0.61    0.47
 -12  -2   2    0.55    0.49
  12  -2  -2    0.99    0.49
  12  -2  -2    1.55    0.27
 -12   2   2    0.92    0.68
  12   2  -2    1.46    0.44
  12   2  -2    1.55    0.35
  12   2  -2    1.40    0.36
 -12   2   2    1.32    0.43
 -11  -2   2    0.16    0.60
  11  -2  -2   -0.37    0.27
 -11  -2   2   -0.08    0.42
  11   2  -2   -0.57    0.35
  11   2  -2   -0.11    0.34
  11   2  -2   -0.28    0.36
 -11   2   2    0.28    0.60
 -11   2   2   -0.35    0.44
 -10  -2   2    0.58    0.55
 -10  -2   2    1.27    0.41
  10  -2  -2    1.15    0.23
  10  -2  -2    1.49    0.42
  10   2  -2    1.25    0.34
 -10   2   2    0.57    0.44
 -10   2   2    1.27    0.48
  10   2  -2    1.36    0.30
  10   2  -2    1.64    0.41
  10   2  -2    1.10    0.39
   9  -2  -2   32.88    0.97
  -9  -2   2   30.88    1.48
   9  -2  -2   30.44    1.22
   9  -2  -2   30.65    1.23
  -9  -2   2   31.45    1.23
   9   2  -2   30.26    1.18
   9   2  -2   32.88    1.16
  -9   2   2   30.43    1.21
  -9   2   2   31.54    1.58
   9   2  -2   32.64    1.21
  -8  -2   2    1.10    0.47
  -8  -2   2    2.65    0.46
   8  -2  -2    1.15    0.20
   8  -2  -2    1.26    0.36
   8  -2  -2    1.17    0.38
   8   2  -2    1.57    0.29
  -8   2   2    1.59    0.38
  -8   2   2    1.12    0.40
   8   2  -2    1.17    0.28
   8   2  -2    1.71    0.38
  -7  -2   2   -0.08    0.40
   7  -2  -2    0.13    0.11
   7  -2  -2    1.35    0.47
  -7  -2   2   -0.05    0.20
  -7  -2   2    0.23    0.27
   7  -2  -2   -0.12    0.31
   7  -2  -2    0.22    0.31
   7   2  -2   -0.01    0.20
  -7   2   2    0.33    0.31
  -7   2   2   -0.09    0.29
   7   2  -2   -0.05    0.29
   7   2  -2    0.12    0.38
  -7   2   2   -0.66    0.36
   7   2  -2    0.11    0.19
  -6  -2   2    5.11    0.65
  -6  -2   2    6.10    0.47
   6  -2  -2    6.28    0.52
   6  -2  -2    4.98    0.41
  -6  -2   2    5.40    0.47
   6  -2  -2    4.91    0.49
   6  -2  -2    5.44    0.22
   6   2  -2    4.75    0.35
  -6   2   2    5.68    0.42
   6   2  -2    5.67    0.46
  -6   2   2    5.02    0.50
   6   2  -2    5.78    0.61
   6   2  -2    5.39    0.47
  -6   2   2    4.64    0.63
  -5  -2   2    0.14    0.16
   5  -2  -2    0.08    0.20
  -5  -2   2    0.13    0.24
   5  -2  -2    0.16    0.20
   5  -2  -2    0.35    0.32
  -5  -2   2   -0.01    0.22
  -5  -2   2    0.35    0.26
   5   2  -2    0.01    0.15
  -5   2   2    0.44    0.33
   5   2  -2    0.22    0.32
   5   2  -2    0.30    0.25
  -5   2   2    0.19    0.20
  -5   2   2    0.48    0.21
   5   2  -2    0.19    0.26
  -4  -2   2    2.25    0.34
  -4  -2   2    1.84    0.25
  -4  -2   2    2.18    0.41
   4  -2  -2    2.03    0.31
   4  -2  -2    1.53    0.29
  -4  -2   2    2.24    0.20
   4  -2  -2    2.40    0.32
   4   2  -2    1.74    0.26
   4   2  -2    1.53    0.19
   4   2  -2    1.59    0.27
   4   2  -2    2.27    0.42
  -4   2   2    1.82    0.32
  -4   2   2    2.12    0.30
  -4   2   2    1.57    0.29
  -3  -2   2    0.07    0.15
   3  -2  -2    0.22    0.23
  -3  -2   2    0.06    0.21
  -3  -2   2    0.14    0.18
  -3  -2   2    0.31    0.11
   3  -2  -2    0.24    0.23
   3  -2  -2    0.14    0.07
   3  -2  -2    0.23    0.24
  -3   2   2    0.22    0.23
   3   2  -2    0.24    0.16
   3   2  -2   -0.01    0.18
  -3   2   2    0.03    0.23
   3   2  -2    0.60    0.22
  -3   2   2   -0.05    0.23
   2  -2  -2   25.68    0.86
  -2  -2   2   27.21    0.85
   2  -2  -2   25.80    0.76
  -2  -2   2   25.08    0.85
  -2  -2   2   26.50    1.00
   2  -2  -2   27.58    0.87
   2  -2  -2   25.53    0.94
   2   2  -2   25.84    0.84
  -2   2   2   27.48    0.87
  -2   2   2   26.19    0.94
   2   2  -2   27.46    0.88
   2   2  -2   26.88    1.00
  -2   2   2   25.77    0.76
  -2   2   2   25.02    0.86
  -1  -2   2   91.65    2.49
   1  -2  -2   89.59    2.82
   1  -2  -2   92.31    2.44
   1  -2  -2   86.17    2.45
   1  -2  -2   89.25    2.47
   1  -2  -2   91.03    2.47
  -1  -2   2   85.00    2.49
  -1   2   2   90.12    2.44
   1   2  -2   88.86    2.50
  -1   2   2   88.20    2.45
   1   2  -2   92.58    2.50
  -1   2   2   90.87    2.47
  -1   2   2   88.12    2.82
  -1   2   2   88.66    2.47
   0  -2   2   41.06    1.26
   0  -2  -2   42.81    1.22
   0  -2  -2   42.81    1.23
   0  -2  -2   43.52    1.25
   0  -2  -2   43.38    1.22
   0  -2   2   43.54    1.28
   0   2  -2   41.89    1.26
   0   2   2   42.66    1.22
   0   2  -2   42.42    1.28
   0   2   2   42.87    1.23
   0   2   2   43.00    1.25
  -1  -2  -2   57.02    1.64
  -1  -2  -2   56.52    1.57
   1  -2   2   58.61    1.64
  -1  -2  -2   55.52    1.84
  -1  -2  -2   56.02    1.64
  -1  -2  -2   57.29    1.65
   1  -2   2   54.34    1.62
  -1  -2  -2   56.70    1.56
   1  -2   2   56.91    1.60
   1   2   2   55.95    1.65
   1   2   2   57.70    1.57
  -1   2  -2   56.90    1.60
  -1   2  -2   53.26    1.62
  -1   2  -2   56.59    1.64
   1   2   2   56.69    1.84
   2  -2   2    8.58    0.39
  -2  -2  -2    9.06    0.33
  -2  -2  -2    8.50    0.46
   2  -2   2    8.71    0.44
  -2  -2  -2    8.54    0.33
   2  -2   2    9.06    0.44
  -2  -2  -2    8.66    0.43
  -2  -2  -2    8.64    0.44
  -2  -2  -2    7.82    0.45
   2   2   2    8.75    0.41
  -2   2  -2    8.31    0.49
   2   2   2    9.51    0.48
  -2   2  -2    8.50    0.44
   2   2   2    8.77    0.41
  -2   2  -2    8.86    0.38
   2   2   2    8.35    0.46
  -2   2  -2    8.51    0.44
   2   2   2    8.44    0.33
  -3  -2  -2    1.57    0.25
  -3  -2  -2    1.66    0.19
   3  -2   2    1.43    0.33
   3  -2   2    0.82    0.23
  -3  -2  -2    1.47    0.27
  -3  -2  -2    1.71    0.19
   3  -2   2    1.02    0.24
  -3   2  -2    0.43    0.21
  -3   2  -2    0.87    0.24
  -3   2  -2    0.86    0.17
  -3   2  -2    0.66    0.31
   3   2   2    2.23    0.36
   3   2   2    1.77    0.36
   4  -2   2    2.13    0.36
  -4  -2  -2    2.47    0.24
  -4  -2  -2    2.19    0.39
   4  -2   2    2.15    0.28
  -4  -2  -2    2.16    0.41
  -4  -2  -2    1.96    0.24
   4  -2   2    2.86    0.51
  -4   2  -2    2.23    0.32
  -4   2  -2    2.18    0.21
   4   2   2    1.85    0.38
   4   2   2    2.38    0.26
  -4   2  -2    2.58    0.35
  -4   2  -2    2.15    0.34
   4   2   2    2.56    0.25
   4   2   2    2.10    0.31
  -4   2  -2    2.41    0.44
   5  -2   2    2.75    0.40
  -5  -2  -2    3.09    0.51
   5  -2   2    2.88    0.56
  -5  -2  -2    2.81    0.30
   5  -2   2    2.34    0.31
  -5  -2  -2    2.74    0.24
  -5  -2  -2    2.65    0.42
   5   2   2    2.94    0.42
  -5   2  -2    2.12    0.46
   5   2   2    2.88    0.31
  -5   2  -2    3.09    0.24
  -5   2  -2    3.24    0.30
  -5   2  -2    3.14    0.39
   5   2   2    2.83    0.34
  -5   2  -2    2.75    0.31
   5   2   2    2.33    0.29
   5   2   2    4.07    0.44
  -6  -2  -2    4.00    0.29
   6  -2   2    3.82    0.64
  -6  -2  -2    4.10    0.48
  -6  -2  -2    4.31    0.35
   6  -2   2    5.03    0.46
   6  -2   2    4.18    0.38
  -6  -2  -2    4.03    0.47
   6   2   2    3.99    0.39
  -6   2  -2    4.39    0.37
  -6   2  -2    4.35    0.28
   6   2   2    3.74    0.35
  -6   2  -2    4.32    0.45
  -6   2  -2    3.79    0.35
   6   2   2    4.20    0.47
   6   2   2    4.57    0.62
  -6   2  -2    3.35    0.62
   6   2   2    4.61    0.31
   7  -2   2    2.04    0.44
   7  -2   2    2.89    0.44
  -7  -2  -2    2.67    0.35
  -7  -2  -2    2.56    0.51
  -7  -2  -2    2.12    0.36
   7  -2   2    1.92    0.30
  -7  -2  -2    1.52    0.27
  -7   2  -2    1.80    0.41
   7   2   2    1.61    0.29
   7   2   2    2.10    0.35
   7   2   2    2.07    0.39
   7   2   2    2.98    0.47
  -7   2  -2    1.92    0.35
  -7   2  -2    2.01    0.36
  -8  -2  -2    5.06    0.76
   8  -2   2    4.13    0.53
   8  -2   2    4.46    0.43
  -8  -2  -2    3.85    0.44
   8  -2   2    4.94    0.50
   8   2   2    5.11    0.45
   8   2   2    5.25    0.47
   8   2   2    5.16    0.56
  -8   2  -2    4.49    0.44
   8   2   2    4.65    0.57
  -8   2  -2    4.82    0.65
   9  -2   2    4.09    0.52
  -9  -2  -2    3.80    0.48
   9  -2   2    4.10    0.59
  -9  -2  -2    4.85    0.83
   9  -2   2    4.54    0.55
  -9   2  -2    5.12    0.88
   9   2   2    3.23    0.57
  -9   2  -2    3.80    0.55
   9   2   2    5.08    0.51
   9   2   2    4.78    0.62
   9   2   2    3.78    0.47
 -10  -2  -2    3.40    0.42
  10  -2   2    4.00    0.69
  10  -2   2    3.30    0.58
 -10  -2  -2    3.25    0.73
  10  -2   2    4.78    0.51
  10   2   2    3.72    0.51
  10   2   2    4.30    0.43
  10   2   2    3.52    0.58
 -10   2  -2    4.98    0.96
  10   2   2    4.56    0.63
 -10   2  -2    3.39    0.61
 -11  -2  -2    7.29    1.07
  11  -2   2    6.45    0.82
  11  -2   2    7.20    0.60
 -11  -2  -2    6.40    0.65
 -11   2  -2    6.71    0.86
 -11   2  -2    5.64    0.60
  11   2   2    6.84    0.64
  11   2   2    7.46    0.72
  11   2   2    6.19    0.79
  12  -2   2    0.49    0.32
 -12  -2  -2    0.42    0.64
  12  -2   2    0.47    0.53
 -12   2  -2    0.59    0.51
  12   2   2    0.76    0.46
 -12   2  -2   -0.21    0.46
  12   2   2    0.17    0.28
  12   2   2    0.66    0.52
 -13  -2  -2    0.09    0.73
  13  -2   2   -0.26    0.41
  13  -2   2   -0.39    0.34
  13   2   2   -0.03    0.48
 -13   2  -2   -0.37    0.75
  13   2   2   -0.29    0.41
  13   2   2    0.46    0.52
 -14  -2  -2    0.42    0.84
  14  -2   2   -0.15    0.47
  14  -2   2   -0.23    0.41
  14   2   2   -0.24    0.46
  14   2   2    0.34    0.48
 -14   2  -2    0.02    0.81
  14   2   2    0.14    0.62
  15  -2   2    0.74    0.69
  15  -2   2    0.61    0.54
  15   2   2    0.29    0.51
  16   2   2    0.17    0.45
  16  -3  -2    0.04    0.44
  16   3  -2    0.14    0.53
  15  -3  -2    0.47    0.42
 -15  -3   2    0.23    0.80
  15  -3  -2   -0.56    0.57
  15   3  -2    0.47    0.53
 -15   3   2    0.01    0.80
  15   3  -2    0.08    0.49
 -15   3   2    0.21    0.44
  15   3  -2   -1.01    0.45
 -14  -3   2   -0.33    0.50
  14  -3  -2    0.20    0.58
  14  -3  -2   -0.25    0.48
  14   3  -2    0.58    0.48
  14   3  -2   -0.36    0.41
 -14   3   2    0.93    0.62
 -14   3   2    0.48    0.77
  14   3  -2    0.38    0.51
  13  -3  -2    0.74    0.39
  13  -3  -2    0.61    0.39
 -13  -3   2    0.03    0.67
 -13  -3   2    0.30    0.50
  13   3  -2    0.53    0.45
  13   3  -2    1.53    0.50
  13   3  -2    0.23    0.44
 -13   3   2    0.90    0.71
 -13   3   2    0.30    0.42
  12  -3  -2    0.47    0.44
 -12  -3   2    0.61    0.46
 -12  -3   2    0.55    0.64
 -12   3   2    0.33    0.47
 -12   3   2    0.01    0.51
  12   3  -2    0.43    0.32
  12   3  -2    1.05    0.45
 -11  -3   2   32.35    1.69
 -11  -3   2   34.70    1.42
  11  -3  -2   34.19    1.47
  11   3  -2   35.17    1.41
  11   3  -2   34.79    1.39
 -11   3   2   34.06    1.41
 -11   3   2   33.09    1.83
  10  -3  -2    3.73    0.61
 -10  -3   2    2.71    0.49
 -10  -3   2    2.31    0.51
 -10   3   2    2.83    0.53
  10   3  -2    2.87    0.48
  10   3  -2    2.49    0.41
  10   3  -2    2.58    0.47
 -10   3   2    2.66    0.65
  -9  -3   2    4.87    0.58
  -9  -3   2    3.81    0.60
   9   3  -2    3.97    0.58
   9   3  -2    3.81    0.54
  -9   3   2    5.02    0.51
  -9   3   2    4.84    0.65
  -8  -3   2   14.14    0.95
   8  -3  -2   12.78    0.70
   8  -3  -2   13.24    0.80
  -8  -3   2   12.93    0.66
   8   3  -2   12.24    0.65
   8   3  -2   13.17    0.59
  -8   3   2   13.35    0.96
   8   3  -2   11.81    0.66
  -8   3   2   11.46    0.68
   7  -3  -2   11.51    0.64
   7  -3  -2   12.14    0.74
  -7  -3   2   11.81    0.77
  -7  -3   2   12.66    0.59
   7  -3  -2   11.02    0.83
  -7  -3   2   11.74    0.61
  -7   3   2   12.22    0.65
  -7   3   2   12.75    0.79
   7   3  -2   12.89    0.72
   7   3  -2   12.73    0.62
   7   3  -2   13.18    0.78
   7   3  -2   12.03    0.57
   6  -3  -2   78.94    2.49
  -6  -3   2   85.57    2.47
   6  -3  -2   85.15    2.94
   6  -3  -2   83.47    2.50
  -6  -3   2   80.52    2.91
  -6  -3   2   83.72    2.38
  -6  -3   2   81.06    2.47
   6   3  -2   83.00    2.92
  -6   3   2   79.84    2.49
   6   3  -2   86.57    2.38
  -6   3   2   81.68    2.91
  -6   3   2   83.89    2.50
   6   3  -2   83.37    2.47
   6   3  -2   84.30    2.48
   5  -3  -2    0.66    0.30
  -5  -3   2    0.39    0.24
   5  -3  -2    0.61    0.24
   5  -3  -2    0.33    0.23
  -5  -3   2    0.42    0.27
  -5  -3   2    0.46    0.26
  -5  -3   2    0.24    0.16
   5   3  -2    0.25    0.32
   5   3  -2    0.34    0.27
  -5   3   2    0.57    0.23
   5   3  -2    0.25    0.20
  -5   3   2    0.44    0.24
   5   3  -2    0.73    0.18
  -5   3   2    0.52    0.23
  -4  -3   2   -0.02    0.14
   4  -3  -2   -0.01    0.27
   4  -3  -2    0.12    0.18
  -4  -3   2   -0.06    0.18
  -4  -3   2   -0.07    0.16
   4  -3  -2    0.07    0.18
  -4  -3   2   -0.12    0.24
  -4   3   2    0.42    0.26
   4   3  -2    0.06    0.26
  -4   3   2   -0.13    0.19
   4   3  -2    0.18    0.18
  -4   3   2    0.16    0.28
   4   3  -2    0.14    0.22
  -3  -3   2   14.56    0.51
   3  -3  -2   13.99    0.63
  -3  -3   2   14.69    0.62
   3  -3  -2   13.90    0.63
   3  -3  -2   14.07    0.63
  -3  -3   2   13.04    0.57
  -3  -3   2   14.37    0.65
  -3   3   2   16.27    0.65
   3   3  -2   14.64    0.63
  -3   3   2   13.39    0.58
  -3   3   2   14.68    0.64
   3   3  -2   13.84    0.58
   3   3  -2   15.12    0.65
   2  -3  -2   12.92    0.52
  -2  -3   2   13.40    0.58
  -2  -3   2   13.17    0.54
   2  -3  -2   13.73    0.58
   2  -3  -2   13.39    0.53
   2   3  -2   12.75    0.58
  -2   3   2   13.26    0.58
  -2   3   2   12.41    0.53
  -2   3   2   12.92    0.39
   2   3  -2   13.09    0.54
  -2   3   2   13.16    0.47
   2   3  -2   13.15    0.61
  -2   3   2   12.83    0.53
   1  -3  -2   26.58    0.87
  -1  -3   2   25.61    0.88
   1  -3  -2   28.37    0.88
  -1  -3   2   28.59    0.92
   1  -3  -2   27.60    0.78
   1  -3  -2   25.43    0.88
  -1   3   2   27.07    0.78
   1   3  -2   25.45    0.88
  -1   3   2   26.46    0.84
  -1   3   2   27.32    0.89
  -1   3   2   25.79    0.88
   1   3  -2   27.21    0.91
  -1   3   2   25.88    0.87
   0  -3  -2   65.63    1.80
   0  -3  -2   63.64    1.79
   0  -3  -2   62.31    1.81
   0  -3   2   60.11    1.84
   0  -3   2   65.31    1.85
   0   3  -2   65.71    1.86
   0   3   2   61.20    1.82
   0   3   2   66.23    1.81
   0   3  -2   60.24    1.84
   0   3   2   63.15    1.81
  -1  -3  -2   58.96    1.65
  -1  -3  -2   58.42    1.87
   1  -3   2   56.84    1.73
   1  -3   2   58.46    1.73
  -1  -3  -2   57.48    1.68
  -1  -3  -2   57.23    1.65
   1  -3   2   55.33    1.63
  -1   3  -2   59.45    1.73
  -1   3  -2   59.00    1.98
  -1   3  -2   60.01    1.73
   1   3   2   56.45    1.65
   1   3   2   57.74    1.72
   1   3   2   58.38    1.87
   1   3   2   57.43    1.66
  -2  -3  -2   14.17    0.61
  -2  -3  -2   14.59    0.53
   2  -3   2   14.49    0.60
  -2  -3  -2   15.04    0.53
   2  -3   2   15.49    0.64
  -2  -3  -2   13.77    0.62
   2  -3   2   15.04    0.52
  -2   3  -2   15.48    0.60
  -2   3  -2   14.58    0.51
  -2   3  -2   14.77    0.72
   2   3   2   13.51    0.63
  -2   3  -2   14.71    0.63
   2   3   2   14.18    0.53
   2   3   2   15.08    0.53
   2   3   2   14.68    0.61
  -3  -3  -2   -0.06    0.15
   3  -3   2   -0.09    0.20
   3  -3   2    0.09    0.15
   3  -3   2    0.19    0.17
   3  -3   2   -0.23    0.17
  -3  -3  -2    0.05    0.15
  -3  -3  -2    0.18    0.15
   3   3   2    0.06    0.22
   3   3   2   -0.22    0.15
   3   3   2   -0.09    0.24
   3   3   2    0.30    0.16
  -3   3  -2    0.21    0.25
  -3   3  -2   -0.09    0.17
  -3   3  -2    0.04    0.21
  -3   3  -2    0.05    0.15
   3   3   2   -0.24    0.26
   4  -3   2   24.92    0.93
  -4  -3  -2   23.87    0.92
   4  -3   2   22.99    0.92
  -4  -3  -2   24.00    1.03
  -4  -3  -2   23.96    0.81
  -4  -3  -2   23.83    0.81
   4  -3   2   24.80    1.12
   4   3   2   24.91    0.82
   4   3   2   23.66    0.93
   4   3   2   23.94    0.91
  -4   3  -2   24.28    0.75
   4   3   2   23.69    0.81
  -4   3  -2   25.55    0.93
  -4   3  -2   24.75    0.92
   4   3   2   24.17    1.04
  -4   3  -2   24.00    1.07
  -4   3  -2   24.74    0.84
   5  -3   2    1.77    0.34
   5  -3   2    2.20    0.45
  -5  -3  -2    1.12    0.20
  -5  -3  -2    1.07    0.22
   5  -3   2    1.59    0.31
  -5  -3  -2    1.72    0.36
  -5  -3  -2    1.48    0.33
  -5   3  -2    1.73    0.33
  -5   3  -2    0.72    0.40
   5   3   2    1.50    0.24
  -5   3  -2    1.17    0.17
   5   3   2    1.60    0.38
  -5   3  -2    1.34    0.25
  -5   3  -2    1.50    0.33
   5   3   2    1.31    0.33
   5   3   2    0.74    0.32
   5   3   2    1.05    0.18
  -6  -3  -2   -0.15    0.17
   6  -3   2    0.36    0.34
  -6  -3  -2   -0.06    0.19
   6  -3   2    0.55    0.30
  -6  -3  -2    0.00    0.31
   6  -3   2    0.65    0.43
  -6  -3  -2    0.06    0.32
   6   3   2   -0.02    0.19
   6   3   2    0.17    0.17
  -6   3  -2   -0.02    0.17
  -6   3  -2    0.43    0.30
   6   3   2   -0.07    0.19
  -6   3  -2    0.23    0.14
   6   3   2   -0.06    0.24
  -6   3  -2   -0.04    0.28
   6   3   2   -0.02    0.31
   7  -3   2    4.63    0.54
  -7  -3  -2    4.55    0.40
  -7  -3  -2    4.44    0.64
   7  -3   2    4.87    0.53
  -7   3  -2    5.04    0.73
   7   3   2    4.38    0.43
   7   3   2    4.78    0.41
  -7   3  -2    4.48    0.46
   7   3   2    4.25    0.42
  -7   3  -2    4.01    0.51
  -7   3  -2    4.47    0.28
   7   3   2    4.75    0.55
  -8  -3  -2    4.19    0.45
   8  -3   2    5.77    0.58
   8  -3   2    4.81    0.48
  -8  -3  -2    4.06    0.58
   8   3   2    4.59    0.60
   8   3   2    4.34    0.45
  -8   3  -2    4.20    0.46
   8   3   2    4.28    0.57
   8   3   2    3.94    0.43
  -8   3  -2    4.32    0.80
  -8   3  -2    4.81    0.50
   9  -3   2    3.00    0.56
  -9  -3  -2    3.14    0.62
   9  -3   2    2.58    0.44
   9  -3   2    3.25    0.52
  -9  -3  -2    2.84    0.46
   9   3   2    2.93    0.46
  -9   3  -2    2.49    0.42
   9   3   2    3.16    0.53
   9   3   2    3.54    0.49
  -9   3  -2    3.48    0.67
   9   3   2    2.85    0.46
  10  -3   2    0.17    0.37
  10  -3   2    0.36    0.31
 -10  -3  -2    0.04    0.37
 -10  -3  -2    0.12    0.33
  10   3   2    0.07    0.41
 -10   3  -2   -0.47    0.38
  10   3   2   -0.09    0.28
  10   3   2    0.43    0.31
 -10   3  -2   -0.26    0.42
 -11  -3  -2    1.20    0.50
  11  -3   2    0.25    0.41
  11  -3   2    0.56    0.51
 -11   3  -2   -0.05    0.64
  11   3   2    0.63    0.38
  11   3   2    1.41    0.40
  11   3   2    0.56    0.47
 -11   3  -2    1.20    0.48
  12  -3   2    0.82    0.54
  12  -3   2    0.57    0.48
 -12  -3  -2    1.63    0.74
  12   3   2    1.02    0.40
 -12   3  -2    1.18    0.77
 -12   3  -2    1.51    0.42
  12   3   2    1.19    0.56
  12   3   2    0.62    0.38
  13  -3   2    0.86    0.46
  13  -3   2    1.24    0.40
 -13  -3  -2    1.56    0.79
  13   3   2    1.10    0.46
  13   3   2    0.86    0.58
  13   3   2    1.20    0.55
 -13   3  -2    0.69    0.61
  14  -3   2    0.45    0.60
 -14  -3  -2    0.05    0.74
  14  -3   2   -0.20    0.48
  14   3   2   -0.67    0.58
  14   3   2    0.43    0.44
 -14   3  -2    0.38    0.61
  14   3   2    0.38    0.60
  15  -3   2    1.43    0.58
  15   3   2   -0.27    0.63
  15   3   2    0.49    0.36
  16  -4  -2    0.02    0.65
  16   4  -2    1.05    0.59
  15  -4  -2    0.09    0.41
 -15  -4   2    0.14    0.54
  15  -4  -2    0.44    0.63
 -15   4   2    0.15    0.49
  15   4  -2    0.51    0.57
 -15   4   2    0.24    0.62
  15   4  -2    0.00    0.51
  14  -4  -2    1.22    0.60
 -14  -4   2    2.05    0.85
  14  -4  -2    1.29    0.47
  14   4  -2    1.96    0.61
 -14   4   2    0.90    0.65
  14   4  -2    1.47    0.55
  14   4  -2    0.66    0.47
 -14   4   2    2.03    0.84
  13  -4  -2    2.11    0.51
 -13  -4   2    1.66    0.58
  13   4  -2    1.79    0.42
  13   4  -2    1.37    0.46
 -13   4   2    1.76    0.52
  13   4  -2    2.23    0.45
 -13   4   2    0.88    0.76
  12  -4  -2    7.61    0.86
 -12  -4   2    7.36    0.68
 -12  -4   2    8.21    0.91
  12   4  -2    7.82    0.82
  12   4  -2    7.43    0.64
 -12   4   2    7.07    0.88
 -12   4   2    7.79    0.92
  12   4  -2    7.65    0.70
  11  -4  -2    7.22    0.65
 -11  -4   2    5.80    0.59
 -11  -4   2    7.42    1.03
  11   4  -2    7.46    0.62
 -11   4   2    6.91    0.83
  11   4  -2    6.13    0.59
 -11   4   2    5.89    0.82
  11   4  -2    7.73    0.75
 -10  -4   2    0.50    0.41
  10  -4  -2    0.45    0.34
 -10  -4   2   -0.77    0.50
  10   4  -2    0.02    0.34
 -10   4   2   -0.43    0.31
  10   4  -2   -0.09    0.29
 -10   4   2    0.12    0.55
  10   4  -2   -0.05    0.29
  10   4  -2    0.85    0.35
   9  -4  -2   10.23    0.80
  -9  -4   2   10.02    0.64
  -9  -4   2    9.85    0.81
  -9   4   2    9.58    0.78
   9   4  -2   10.72    0.76
   9   4  -2    9.80    0.60
  -9   4   2    9.48    0.81
   9   4  -2   10.63    0.64
  -8  -4   2    1.68    0.49
  -8  -4   2    0.24    0.35
  -8  -4   2    0.80    0.28
   8  -4  -2    1.07    0.41
   8   4  -2    1.16    0.28
  -8   4   2    1.13    0.43
   8   4  -2    1.18    0.36
  -8   4   2    0.99    0.49
   8   4  -2    1.54    0.32
   7  -4  -2   14.34    0.82
  -7  -4   2   14.98    0.64
  -7  -4   2   14.08    0.69
  -7  -4   2   14.92    0.90
   7  -4  -2   14.63    0.83
   7   4  -2   14.79    0.90
   7   4  -2   14.26    0.63
  -7   4   2   13.89    0.94
   7   4  -2   13.43    0.68
  -7   4   2   13.70    0.80
   7   4  -2   13.63    0.76
   6  -4  -2    2.47    0.36
  -6  -4   2    3.25    0.42
  -6  -4   2    2.24    0.31
   6  -4  -2    2.32    0.38
  -6  -4   2    3.05    0.43
   6  -4  -2    3.09    0.51
  -6  -4   2    2.47    0.38
  -6   4   2    2.38    0.44
   6   4  -2    3.37    0.54
   6   4  -2    2.42    0.40
   6   4  -2    2.36    0.36
  -6   4   2    2.15    0.34
  -6   4   2    2.70    0.39
  -5  -4   2   19.63    0.85
   5  -4  -2   21.57    0.97
   5  -4  -2   20.17    0.90
  -5  -4   2   20.30    1.01
   5  -4  -2   21.67    0.86
  -5  -4   2   21.58    0.87
  -5  -4   2   19.76    0.73
  -5   4   2   19.74    0.97
   5   4  -2   20.40    0.85
  -5   4   2   20.33    0.85
  -5   4   2   19.97    0.89
   5   4  -2   22.13    0.88
   5   4  -2   21.96    0.98
   4  -4  -2   63.03    2.13
   4  -4  -2   59.02    1.89
  -4  -4   2   60.06    1.86
   4  -4  -2   59.22    1.88
  -4  -4   2   60.81    1.78
  -4  -4   2   61.12    2.15
  -4  -4   2   62.12    1.89
   4   4  -2   62.08    1.87
  -4   4   2   60.27    2.13
   4   4  -2   66.51    2.18
   4   4  -2   58.57    1.88
  -4   4   2   61.80    1.90
  -4   4   2   61.98    1.90
  -4   4   2   61.15    1.68
   3  -4  -2    1.09    0.22
   3  -4  -2    1.76    0.32
  -3  -4   2    1.06    0.29
  -3  -4   2    1.53    0.28
   3  -4  -2    1.17    0.33
  -3  -4   2    1.03    0.23
  -3   4   2    1.22    0.25
  -3   4   2    1.54    0.34
   3   4  -2    1.62    0.32
   3   4  -2    1.11    0.23
   3   4  -2    1.52    0.29
  -3   4   2    1.29    0.23
  -3   4   2    1.30    0.21
   2  -4  -2    8.65    0.50
   2  -4  -2    8.40    0.45
  -2  -4   2    8.65    0.51
   2  -4  -2    8.16    0.39
  -2  -4   2    7.78    0.45
  -2   4   2    8.03    0.38
  -2   4   2    9.68    0.53
   2   4  -2    7.33    0.44
   2   4  -2    8.63    0.52
  -2   4   2    8.15    0.45
  -2   4   2    7.76    0.37
   2   4  -2    9.13    0.50
   1  -4  -2    5.60    0.34
   1  -4  -2    4.34    0.32
   1  -4  -2    5.04    0.22
  -1  -4   2    4.75    0.36
  -1  -4   2    3.87    0.36
  -1   4   2    4.70    0.34
  -1   4   2    4.59    0.33
   1   4  -2    4.74    0.36
  -1   4   2    5.06    0.35
  -1   4   2    4.70    0.19
   1   4  -2    4.20    0.35
   0  -4   2   31.06    1.08
   0  -4  -2   30.31    1.00
   0  -4  -2   30.70    1.00
   0  -4   2   30.78    1.05
   0  -4  -2   31.72    0.95
   0   4  -2   31.42    1.08
   0   4   2   30.32    1.00
   0   4   2   33.03    1.04
   0   4  -2   31.31    1.09
   0   4   2   31.39    1.04
   1  -4   2   28.50    0.86
  -1  -4  -2   29.88    0.94
  -1  -4  -2   28.67    0.94
  -1  -4  -2   28.70    0.94
   1  -4   2   25.43    1.00
   1  -4   2   29.14    0.99
   1   4   2   28.41    0.94
  -1   4  -2   29.71    1.00
  -1   4  -2   27.39    1.09
   1   4   2   28.30    0.97
  -1   4  -2   26.79    1.01
   1   4   2   30.32    0.95
  -2  -4  -2  127.16    3.45
   2  -4   2  129.60    3.54
   2  -4   2  122.97    3.53
  -2  -4  -2  124.13    3.46
  -2  -4  -2  128.35    3.53
  -2  -4  -2  121.51    3.97
  -2   4  -2  122.36    3.53
   2   4   2  118.08    3.52
   2   4   2  129.61    3.46
   2   4   2  123.77    3.97
  -2   4  -2  124.76    3.53
   2   4   2  124.02    3.46
  -2   4  -2  121.19    4.08
   3  -4   2   42.32    1.44
   3  -4   2   41.54    1.28
  -3  -4  -2   43.75    1.53
   3  -4   2   44.02    1.42
  -3  -4  -2   44.62    1.34
  -3  -4  -2   43.84    1.42
  -3  -4  -2   43.04    1.32
  -3   4  -2   41.60    1.61
   3   4   2   42.87    1.44
   3   4   2   42.38    1.33
  -3   4  -2   42.99    1.28
   3   4   2   43.66    1.53
   3   4   2   45.18    1.34
  -3   4  -2   42.52    1.41
  -3   4  -2   44.11    1.44
  -4  -4  -2    3.30    0.33
  -4  -4  -2    4.14    0.38
  -4  -4  -2    3.30    0.33
   4  -4   2    4.31    0.44
  -4  -4  -2    3.75    0.28
   4  -4   2    3.91    0.48
   4  -4   2    3.83    0.48
  -4   4  -2    4.69    0.30
   4   4   2    4.01    0.29
  -4   4  -2    4.40    0.47
   4   4   2    3.99    0.35
  -4   4  -2    3.88    0.44
  -4   4  -2    3.46    0.48
   4   4   2    4.30    0.43
   4   4   2    4.26    0.39
   5  -4   2    8.00    0.58
  -5  -4  -2    8.17    0.51
   5  -4   2    8.69    0.72
  -5  -4  -2    8.31    0.54
  -5  -4  -2    8.12    0.46
  -5  -4  -2    7.76    0.45
   5  -4   2    8.09    0.64
  -5   4  -2    8.61    0.73
   5   4   2    8.31    0.48
  -5   4  -2    8.84    0.46
   5   4   2    8.15    0.64
   5   4   2    8.54    0.61
   5   4   2    8.28    0.57
  -5   4  -2    7.66    0.51
  -5   4  -2    8.81    0.35
   5   4   2    8.83    0.47
  -6  -4  -2    0.22    0.15
   6  -4   2    0.17    0.34
  -6  -4  -2    0.22    0.31
   6  -4   2    0.06    0.23
  -6  -4  -2    0.07    0.31
  -6  -4  -2   -0.10    0.14
   6   4   2    0.16    0.32
   6   4   2   -0.04    0.15
  -6   4  -2    0.08    0.24
  -6   4  -2   -0.22    0.12
  -6   4  -2   -0.04    0.11
   6   4   2    0.23    0.36
   6   4   2    0.06    0.21
   6   4   2   -0.24    0.33
  -6   4  -2    0.25    0.39
   7  -4   2    6.19    0.61
  -7  -4  -2    7.18    0.71
   7  -4   2    5.38    0.59
  -7  -4  -2    5.86    0.40
   7   4   2    5.52    0.46
  -7   4  -2    6.03    0.30
  -7   4  -2    6.59    0.80
   7   4   2    6.83    0.60
   7   4   2    6.17    0.63
   7   4   2    5.63    0.40
  -7   4  -2    5.67    0.48
  -7   4  -2    6.33    0.62
  -8  -4  -2   54.24    2.14
   8  -4   2   50.15    1.76
  -8  -4  -2   50.49    1.64
   8  -4   2   52.34    1.81
   8   4   2   48.60    1.65
  -8   4  -2   47.62    2.10
   8   4   2   51.03    1.82
   8   4   2   49.45    1.64
  -8   4  -2   49.64    1.78
   8   4   2   50.42    1.78
  -9  -4  -2   33.61    1.26
   9  -4   2   33.08    1.40
  -9  -4  -2   34.13    1.61
  -9   4  -2   35.62    1.79
   9   4   2   33.22    1.25
   9   4   2   35.69    1.44
  -9   4  -2   33.95    1.41
   9   4   2   31.98    1.21
   9   4   2   33.98    1.34
  10  -4   2   -0.88    0.41
 -10  -4  -2   -0.69    0.51
 -10  -4  -2   -0.26    0.32
 -10   4  -2   -0.04    0.42
  10   4   2   -0.21    0.44
  10   4   2   -0.17    0.40
 -10   4  -2   -0.35    0.41
  10   4   2    0.48    0.33
  11  -4   2    0.27    0.51
 -11  -4  -2    0.00    0.60
 -11   4  -2   -0.23    0.48
  11   4   2    0.95    0.52
 -11   4  -2    0.51    0.67
  11   4   2    0.30    0.46
  11   4   2   -0.54    0.33
  12  -4   2    1.19    0.44
 -12  -4  -2    1.16    0.69
  12  -4   2    1.33    0.41
 -12   4  -2    1.24    0.58
  12   4   2    1.42    0.44
 -12   4  -2    1.41    0.80
  12   4   2    1.37    0.56
  12   4   2    2.48    0.62
  13  -4   2    0.13    0.45
  13  -4   2    0.16    0.63
 -13  -4  -2   -0.16    0.49
 -13   4  -2    0.62    0.59
  13   4   2   -0.18    0.38
  13   4   2    0.15    0.41
  13   4   2   -0.05    0.52
  14  -4   2    0.58    0.69
  14  -4   2   -0.24    0.53
 -14  -4  -2   -0.34    0.51
 -14   4  -2   -0.14    0.63
  14   4   2   -0.36    0.56
  14   4   2   -0.31    0.42
  14   4   2    0.21    0.40
  15   4   2    0.17    0.63
  15   4   2    1.22    0.53
  15   4   2    1.12    0.68
  16   5  -2    0.27    0.64
  15  -5  -2    0.51    0.61
 -15  -5   2    0.03    0.82
  15  -5  -2    0.06    0.46
 -15   5   2    0.31    0.88
  15   5  -2    0.14    0.50
  15   5  -2    0.27    0.60
 -15   5   2    1.24    0.78
  14  -5  -2    0.70    0.42
 -14  -5   2    0.03    0.52
 -14   5   2    0.56    0.70
  14   5  -2   -0.20    0.49
  14   5  -2    0.49    0.45
 -14   5   2   -0.50    0.78
  13  -5  -2    0.92    0.57
 -13  -5   2    1.99    0.77
  13   5  -2    1.05    0.45
 -13   5   2    2.32    0.80
 -13   5   2    0.67    0.46
  13   5  -2    1.52    0.63
  13   5  -2    0.49    0.49
  12  -5  -2    0.89    0.54
 -12  -5   2    1.66    0.72
 -12  -5   2    1.80    0.54
  12   5  -2    1.39    0.41
  12   5  -2    1.38    0.50
  12   5  -2    2.28    0.47
 -12   5   2    1.98    0.59
 -12   5   2    0.49    0.57
  11  -5  -2    0.47    0.47
 -11  -5   2   -0.53    0.41
 -11  -5   2   -0.44    0.58
  11   5  -2    1.33    0.45
 -11   5   2    0.56    0.41
  11   5  -2    0.86    0.50
  11   5  -2    0.43    0.37
 -11   5   2    0.65    0.48
  10  -5  -2   11.82    0.83
 -10  -5   2   14.57    0.79
 -10  -5   2   12.63    0.97
  10   5  -2   13.64    0.81
 -10   5   2   16.24    1.19
 -10   5   2   13.48    0.69
  10   5  -2   12.25    0.77
 -10   5   2   13.82    0.86
  10   5  -2   11.27    0.86
  -9  -5   2   15.22    0.82
  -9  -5   2   16.75    1.12
   9  -5  -2   16.23    0.90
   9   5  -2   16.56    0.86
  -9   5   2   16.85    1.16
  -9   5   2   18.00    1.01
   9   5  -2   15.18    0.87
   8  -5  -2   36.40    1.44
  -8  -5   2   36.07    1.55
  -8  -5   2   35.80    1.24
  -8  -5   2   35.30    1.31
   8   5  -2   34.86    1.34
   8   5  -2   34.03    1.32
  -8   5   2   34.14    1.43
  -8   5   2   33.06    1.14
  -8   5   2   35.71    1.64
  -7  -5   2   -0.49    0.35
  -7  -5   2   -0.20    0.21
   7  -5  -2    0.21    0.28
  -7  -5   2    0.14    0.25
   7  -5  -2    0.29    0.37
  -7   5   2   -0.22    0.13
  -7   5   2    0.26    0.37
   7   5  -2    0.26    0.38
   7   5  -2   -0.22    0.23
   7   5  -2    0.24    0.23
  -7   5   2    0.03    0.40
  -6  -5   2    0.51    0.24
  -6  -5   2    0.36    0.32
   6  -5  -2    0.43    0.32
  -6  -5   2    0.34    0.22
   6  -5  -2    0.83    0.29
   6   5  -2    0.78    0.34
   6   5  -2    0.49    0.34
  -6   5   2    0.41    0.36
  -6   5   2    0.60    0.26
   6   5  -2    0.35    0.24
  -6   5   2    0.48    0.14
  -5  -5   2    2.50    0.34
  -5  -5   2    3.27    0.40
   5  -5  -2    2.85    0.43
   5  -5  -2    2.28    0.41
  -5  -5   2    2.55    0.35
   5  -5  -2    2.24    0.42
  -5   5   2    3.50    0.50
   5   5  -2    2.44    0.34
  -5   5   2    2.08    0.14
  -5   5   2    2.42    0.17
   5   5  -2    2.15    0.40
  -5   5   2    2.28    0.44
  -5   5   2    2.45    0.46
   5   5  -2    2.50    0.43
   4  -5  -2   79.13    2.46
  -4  -5   2   80.21    2.43
  -4  -5   2   79.93    2.76
   4  -5  -2   78.66    2.44
   4  -5  -2   83.06    2.73
  -4  -5   2   78.53    2.31
  -4  -5   2   82.02    2.43
   4   5  -2   84.88    2.45
  -4   5   2   81.73    2.73
   4   5  -2   77.04    2.74
   4   5  -2   77.53    2.43
  -4   5   2   83.85    2.48
  -4   5   2   80.53    2.23
  -4   5   2   80.11    2.44
  -3  -5   2   10.43    0.55
   3  -5  -2   10.37    0.49
   3  -5  -2    8.83    0.53
  -3  -5   2   11.08    0.61
   3  -5  -2    9.96    0.54
   3   5  -2   10.14    0.54
  -3   5   2   10.00    0.55
  -3   5   2    9.61    0.55
  -3   5   2    9.24    0.52
  -3   5   2    9.67    0.44
   3   5  -2    9.12    0.60
   3   5  -2    9.62    0.59
   2  -5  -2   14.50    0.66
  -2  -5   2   14.42    0.67
   2  -5  -2   14.44    0.71
  -2  -5   2   14.98    0.74
   2  -5  -2   15.35    0.58
   2   5  -2   14.28    0.72
  -2   5   2   14.37    0.71
  -2   5   2   15.93    0.69
  -2   5   2   15.01    0.59
  -2   5   2   16.49    0.58
   2   5  -2   16.47    0.69
   1  -5  -2   15.30    0.49
  -1  -5   2   14.75    0.67
   1  -5  -2   14.66    0.68
   1  -5  -2   13.93    0.63
  -1  -5   2   15.48    0.72
  -1   5   2   15.56    0.70
  -1   5   2   15.26    0.63
  -1   5   2   14.07    0.63
   1   5  -2   14.85    0.66
   1   5  -2   14.29    0.66
   0  -5  -2    2.53    0.26
   0  -5  -2    2.16    0.38
   0  -5   2    2.72    0.46
   0  -5  -2    1.94    0.29
   0   5   2    2.06    0.31
   0   5   2    3.05    0.41
   0   5  -2    2.67    0.34
   0   5   2    2.75    0.37
   0   5  -2    3.07    0.46
  -1  -5  -2   12.39    0.59
  -1  -5  -2   12.55    0.53
   1  -5   2   11.64    0.60
  -1  -5  -2   13.38    0.60
   1  -5   2   12.48    0.62
  -1   5  -2   12.79    0.64
   1   5   2   12.36    0.59
  -1   5  -2   11.66    0.61
  -1   5  -2   11.78    0.61
   1   5   2   11.66    0.60
   1   5   2   13.55    0.65
  -2  -5  -2    0.18    0.16
   2  -5   2   -0.04    0.22
   2  -5   2    0.12    0.21
  -2  -5  -2    0.10    0.23
   2  -5   2    0.04    0.11
  -2  -5  -2    0.01    0.14
   2   5   2    0.14    0.14
   2   5   2   -0.18    0.28
   2   5   2    0.11    0.17
  -2   5  -2   -0.17    0.24
   2   5   2    0.31    0.23
  -2   5  -2   -0.04    0.21
  -2   5  -2    0.14    0.23
   3  -5   2    3.71    0.49
  -3  -5  -2    3.65    0.38
  -3  -5  -2    4.47    0.47
  -3  -5  -2    4.19    0.38
   3  -5   2    3.64    0.25
  -3  -5  -2    4.03    0.36
   3  -5   2    4.01    0.40
   3   5   2    3.53    0.38
   3   5   2    3.84    0.38
  -3   5  -2    3.63    0.48
  -3   5  -2    3.84    0.50
   3   5   2    3.82    0.48
   3   5   2    3.57    0.32
  -4  -5  -2   12.90    0.65
  -4  -5  -2   14.01    0.61
   4  -5   2   12.95    0.67
   4  -5   2   12.09    0.67
  -4  -5  -2   13.43    0.65
  -4  -5  -2   13.34    0.57
  -4   5  -2   12.96    0.80
   4   5   2   13.00    0.69
   4   5   2   13.21    0.73
   4   5   2   13.28    0.61
  -4   5  -2   13.29    0.53
   4   5   2   12.73    0.58
  -4   5  -2   12.91    0.67
   5  -5   2    3.68    0.43
   5  -5   2    4.59    0.47
  -5  -5  -2    3.80    0.42
  -5  -5  -2    4.47    0.40
  -5  -5  -2    3.84    0.40
  -5  -5  -2    4.98    0.39
   5   5   2    3.71    0.44
  -5   5  -2    3.33    0.42
   5   5   2    4.46    0.41
  -5   5  -2    4.23    0.30
   5   5   2    4.29    0.41
   5   5   2    3.97    0.40
  -5   5  -2    3.26    0.60
   6  -5   2   18.94    0.90
  -6  -5  -2   18.68    0.77
   6  -5   2   20.66    0.92
  -6  -5  -2   20.91    1.02
   6   5   2   19.34    0.97
  -6   5  -2   20.37    0.91
  -6   5  -2   19.73    1.13
  -6   5  -2   20.11    0.63
  -6   5  -2   19.86    0.78
   6   5   2   18.71    0.81
   6   5   2   20.09    0.78
   6   5   2   20.29    0.97
  -7  -5  -2    0.40    0.37
   7  -5   2    0.12    0.36
  -7  -5  -2   -0.13    0.17
  -7   5  -2    0.08    0.21
  -7   5  -2    0.04    0.11
  -7   5  -2   -0.39    0.37
   7   5   2   -0.03    0.39
  -7   5  -2    0.72    0.49
   7   5   2    0.26    0.21
   7   5   2    0.21    0.19
  -8  -5  -2   33.50    1.56
  -8  -5  -2   35.91    1.28
   8  -5   2   34.95    1.39
  -8   5  -2   33.31    1.44
  -8   5  -2   33.67    1.65
   8   5   2   35.98    1.28
   8   5   2   36.19    1.48
   8   5   2   36.70    1.42
  -9  -5  -2    0.43    0.35
   9  -5   2    1.96    0.51
  -9  -5  -2    0.85    0.52
  -9   5  -2    1.08    0.61
  -9   5  -2    0.56    0.49
   9   5   2    1.14    0.37
   9   5   2    4.70    0.73
   9   5   2    1.38    0.49
 -10  -5  -2    0.01    0.52
  10  -5   2   -0.90    0.39
  10   5   2   -0.85    0.45
 -10   5  -2   -0.25    0.45
 -10   5  -2   -0.21    0.44
  10   5   2    0.24    0.33
  10   5   2    0.02    0.32
 -11  -5  -2    1.98    0.68
  11  -5   2    2.53    0.59
 -11   5  -2    2.31    0.51
  11   5   2    3.07    0.49
 -11   5  -2    2.23    0.77
  11   5   2    2.44    0.59
  11   5   2    2.70    0.66
  12  -5   2    7.01    0.98
 -12  -5  -2    5.75    0.85
 -12   5  -2    5.85    1.02
  12   5   2    7.49    0.94
  12   5   2    4.88    0.81
  12   5   2    5.54    0.67
 -12   5  -2    5.57    0.70
  13  -5   2    0.16    0.40
 -13  -5  -2    0.45    0.76
  13  -5   2   -0.41    0.64
  13   5   2    0.85    0.63
 -13   5  -2    0.04    0.57
  13   5   2   -0.59    0.40
  13   5   2    0.15    0.55
  14  -5   2    0.57    0.60
 -14  -5  -2    0.10    0.85
  14   5   2    0.91    0.47
  14   5   2    2.43    0.72
 -14   5  -2    0.61    0.68
  14   5   2    1.79    0.55
  15   5   2    0.17    0.50
  15   5   2    0.35    0.69
 -15  -6   2    0.72    0.64
 -15   6   2    0.03    0.93
 -15   6   2   -0.37    0.50
  15   6  -2    1.44    0.66
  15   6  -2    0.34    0.55
 -14  -6   2   -0.94    0.72
  14  -6  -2    0.33    0.59
 -14   6   2    0.38    0.81
  14   6  -2    0.29    0.63
 -14   6   2   -0.32    0.62
  14   6  -2    0.53    0.48
  13  -6  -2    2.66    0.56
 -13  -6   2    3.13    0.82
 -13   6   2    2.42    0.76
  13   6  -2    4.59    0.78
  13   6  -2    3.51    0.73
 -13   6   2    2.98    0.84
 -12  -6   2    0.30    0.61
  12  -6  -2    0.48    0.42
  12   6  -2   -0.56    0.44
  12   6  -2    1.18    0.57
 -12   6   2   -0.17    0.42
 -12   6   2   -0.10    0.47
 -11  -6   2   13.28    0.83
  11  -6  -2   11.57    0.89
 -11  -6   2   11.47    1.13
  11   6  -2   10.70    0.96
 -11   6   2   14.07    1.08
  11   6  -2   11.83    0.78
 -11   6   2   13.18    1.20
 -10  -6   2    0.43    0.46
  10  -6  -2    0.45    0.50
 -10  -6   2    0.20    0.53
 -10   6   2    1.09    0.57
 -10   6   2   -0.21    0.52
  10   6  -2    0.25    0.35
  10   6  -2    1.39    0.47
   9  -6  -2   11.20    0.89
  -9  -6   2    9.92    0.63
  -9  -6   2    9.67    0.93
  -9  -6   2    9.79    0.79
  -9   6   2   10.64    0.85
   9   6  -2   11.47    0.78
  -9   6   2    8.91    0.51
  -9   6   2    9.95    0.89
   9   6  -2    8.30    0.74
  -8  -6   2    5.48    0.63
   8  -6  -2    4.75    0.71
  -8  -6   2    4.46    0.49
  -8  -6   2    5.17    0.59
   8   6  -2    5.71    0.62
   8   6  -2    4.00    0.63
  -8   6   2    5.85    0.77
  -8   6   2    4.97    0.34
  -8   6   2    4.70    0.73
  -7  -6   2    2.91    0.42
   7  -6  -2    4.14    0.63
  -7  -6   2    2.81    0.43
   7  -6  -2    3.33    0.60
  -7  -6   2    3.00    0.60
   7   6  -2    3.02    0.49
  -7   6   2    2.96    0.62
  -7   6   2    3.31    0.24
   7   6  -2    3.41    0.42
  -7   6   2    3.63    0.63
   7   6  -2    2.92    0.58
  -6  -6   2    2.99    0.44
  -6  -6   2    2.85    0.39
  -6  -6   2    3.01    0.56
   6  -6  -2    2.65    0.49
   6  -6  -2    3.36    0.50
  -6   6   2    2.69    0.16
  -6   6   2    3.52    0.59
  -6   6   2    2.63    0.53
   6   6  -2    2.78    0.49
   6   6  -2    3.20    0.47
   6   6  -2    2.62    0.51
  -5  -6   2    0.64    0.26
  -5  -6   2    0.78    0.24
   5  -6  -2    0.68    0.29
   5  -6  -2    0.54    0.28
  -5  -6   2    0.40    0.32
  -5   6   2    0.59    0.13
  -5   6   2    0.43    0.29
   5   6  -2    0.81    0.37
  -5   6   2    0.65    0.29
   5   6  -2    0.28    0.32
   5   6  -2    0.19    0.28
   4  -6  -2    0.22    0.33
  -4  -6   2    0.36    0.24
   4  -6  -2    0.18    0.21
   4   6  -2    0.45    0.25
   4   6  -2    0.57    0.26
  -4   6   2    0.42    0.25
  -4   6   2    0.38    0.35
   4   6  -2    0.65    0.25
  -4   6   2    0.22    0.34
  -4   6   2    0.46    0.18
   3  -6  -2   32.16    1.22
   3  -6  -2   34.66    1.21
  -3  -6   2   32.17    1.21
  -3   6   2   33.41    1.22
  -3   6   2   32.95    1.21
   3   6  -2   33.68    1.29
  -3   6   2   35.19    1.30
   3   6  -2   36.02    1.29
  -3   6   2   34.60    1.08
   3   6  -2   32.55    1.21
   2  -6  -2    0.43    0.30
  -2  -6   2   -0.19    0.29
   2  -6  -2    0.17    0.22
  -2  -6   2    0.19    0.23
   2   6  -2   -0.13    0.30
  -2   6   2   -0.08    0.20
  -2   6   2    0.37    0.23
   2   6  -2   -0.66    0.23
   2   6  -2   -0.33    0.20
  -2   6   2   -0.12    0.11
  -1  -6   2    0.38    0.31
   1  -6  -2    0.36    0.10
  -1  -6   2    0.51    0.25
   1  -6  -2    0.24    0.21
   1  -6  -2    0.18    0.19
  -1   6   2    0.48    0.26
  -1   6   2    0.46    0.22
   1   6  -2    0.42    0.23
  -1   6   2    0.16    0.22
   1   6  -2    0.57    0.24
   1   6  -2    0.19    0.21
   0  -6  -2   27.19    0.87
   0  -6   2   28.04    1.09
   0  -6  -2   27.66    1.04
   0  -6  -2   27.13    1.00
   0  -6   2   25.39    1.03
   0   6   2   27.04    1.00
   0   6  -2   28.42    1.11
   0   6   2   28.51    1.06
   0   6  -2   27.40    1.09
   0   6   2   27.60    1.03
   1  -6   2   20.00    0.85
  -1  -6  -2   19.74    0.78
  -1  -6  -2   19.66    0.72
   1  -6   2   19.67    0.90
  -1  -6  -2   19.61    0.82
   1   6   2   18.72    0.84
  -1   6  -2   19.03    0.89
   1   6   2   20.38    0.80
  -1   6  -2   19.24    0.85
  -1   6  -2   19.01    0.85
   1   6   2   18.46    0.81
   2  -6   2   24.53    0.98
   2  -6   2   23.73    1.03
  -2  -6  -2   25.96    0.85
  -2  -6  -2   25.05    0.94
  -2  -6  -2   24.67    0.94
   2  -6   2   24.48    0.74
  -2   6  -2   22.94    0.97
   2   6   2   23.32    0.99
   2   6   2   22.75    0.92
   2   6   2   24.55    0.92
   2   6   2   23.01    0.84
  -2   6  -2   23.07    1.02
  -3  -6  -2   17.16    0.72
   3  -6   2   17.55    0.82
  -3  -6  -2   16.75    0.72
   3  -6   2   18.38    0.85
  -3  -6  -2   17.09    0.78
   3  -6   2   17.37    0.57
  -3   6  -2   18.62    0.91
  -3   6  -2   17.65    0.82
   3   6   2   18.52    0.78
   3   6   2   16.76    0.72
   3   6   2   16.58    0.85
   3   6   2   18.18    0.73
   4  -6   2    2.35    0.40
  -4  -6  -2    2.44    0.31
  -4  -6  -2    1.77    0.33
  -4  -6  -2    2.94    0.38
  -4   6  -2    2.68    0.42
   4   6   2    2.38    0.39
   4   6   2    2.11    0.34
   4   6   2    2.27    0.31
  -4   6  -2    2.98    0.42
   4   6   2    2.60    0.40
   5  -6   2   14.09    0.78
  -5  -6  -2   16.16    0.80
  -5  -6  -2   15.27    0.73
  -5   6  -2   14.02    0.77
   5   6   2   13.99    0.71
   5   6   2   14.98    0.78
  -5   6  -2   14.22    0.92
   5   6   2   15.79    0.74
   5   6   2   14.85    0.86
  -6  -6  -2    2.99    0.50
  -6  -6  -2    3.27    0.45
   6  -6   2    3.94    0.63
   6   6   2    2.50    0.51
  -6   6  -2    2.57    0.23
   6   6   2    2.75    0.52
  -6   6  -2    3.23    0.66
   6   6   2    3.96    0.47
   6   6   2    2.60    0.43
  -6   6  -2    2.32    0.50
  -6   6  -2    2.92    0.30
  -7  -6  -2    7.38    0.63
  -7  -6  -2    7.85    0.59
   7  -6   2    7.42    0.76
   7   6   2    8.35    0.59
   7   6   2    7.48    0.73
  -7   6  -2    7.08    0.73
   7   6   2    8.37    0.77
  -7   6  -2    8.05    0.29
   7   6   2    7.25    0.50
  -7   6  -2    8.55    0.79
  -8  -6  -2   13.83    0.76
  -8  -6  -2   13.90    0.98
   8  -6   2   13.98    0.94
   8   6   2   11.92    0.83
  -8   6  -2   13.75    0.69
   8   6   2   13.23    0.76
  -8   6  -2   15.49    1.17
  -8   6  -2   14.42    0.97
   9  -6   2   11.96    0.82
  -9  -6  -2   10.75    0.87
   9   6   2   11.90    0.84
  -9   6  -2   11.22    0.98
   9   6   2   13.50    0.77
  -9   6  -2   12.43    0.83
  10  -6   2    1.20    0.43
 -10  -6  -2    0.87    0.57
  10   6   2    1.60    0.42
 -10   6  -2    1.70    0.47
 -10   6  -2    1.53    0.67
  10   6   2    1.60    0.47
  11  -6   2    0.21    0.37
 -11  -6  -2   -0.11    0.56
  11   6   2   -0.02    0.35
 -11   6  -2    0.48    0.57
  11   6   2    1.22    0.61
 -11   6  -2    0.56    0.71
 -12  -6  -2    0.34    0.47
  12  -6   2    0.63    0.43
  12   6   2    0.23    0.62
 -12   6  -2   -1.32    0.53
 -12   6  -2   -0.28    0.72
  12   6   2    0.38    0.40
  13  -6   2   -0.33    0.59
 -13  -6  -2   -0.61    0.70
  13  -6   2    0.47    0.70
  13   6   2   -0.08    0.44
  13   6   2    1.16    0.64
 -13   6  -2   -0.03    0.61
 -14  -6  -2    1.52    0.86
  14   6   2    2.09    0.54
  14   6   2    1.42    0.67
 -15  -7   2    1.54    0.94
 -15   7   2    3.08    0.87
 -14  -7   2   -1.37    0.67
  14   7  -2    1.27    0.73
  14   7  -2   -0.44    0.48
 -14   7   2   -0.01    0.57
 -14   7   2    0.34    0.54
 -13  -7   2   -0.17    0.66
  13  -7  -2   -0.67    0.58
  13   7  -2    0.73    0.64
 -13   7   2    1.38    0.81
  13   7  -2    0.80    0.53
 -13   7   2    0.95    0.71
  12  -7  -2   -0.37    0.58
 -12  -7   2   -0.32    0.59
 -12   7   2   -0.81    0.59
 -12   7   2    0.39    0.70
  12   7  -2    0.29    0.49
  12   7  -2    0.25    0.44
 -11  -7   2   -0.42    0.54
  11  -7  -2    0.18    0.38
 -11  -7   2    0.12    0.51
 -11   7   2    0.16    0.42
  11   7  -2   -0.51    0.44
 -11   7   2   -1.14    0.56
  11   7  -2    0.86    0.57
 -10  -7   2    1.32    0.40
  10  -7  -2    0.42    0.41
 -10  -7   2    1.49    0.60
  10   7  -2    1.22    0.37
 -10   7   2    1.62    0.51
  10   7  -2    1.25    0.56
 -10   7   2    1.26    0.60
   9  -7  -2    1.48    0.56
  -9  -7   2    0.78    0.52
  -9  -7   2    0.95    0.36
  -9   7   2    0.32    0.53
   9   7  -2    1.63    0.48
  -9   7   2    1.35    0.53
  -8  -7   2    0.18    0.30
  -8  -7   2    0.57    0.36
  -8  -7   2    0.70    0.34
   8  -7  -2    0.62    0.50
  -8   7   2    1.31    0.54
  -8   7   2    0.70    0.45
   8   7  -2    1.03    0.32
  -7  -7   2    0.95    0.32
   7  -7  -2    0.88    0.46
   7  -7  -2    1.06    0.41
  -7  -7   2    0.81    0.45
  -7  -7   2    0.73    0.41
   7   7  -2    1.15    0.42
  -7   7   2    0.99    0.48
  -7   7   2    0.65    0.42
   7   7  -2    0.92    0.40
   7   7  -2    1.19    0.34
   6  -7  -2    5.68    0.60
  -6  -7   2    5.09    0.49
  -6  -7   2    5.21    0.52
   6  -7  -2    5.79    0.70
  -6  -7   2    5.86    0.62
  -6   7   2    6.69    0.72
   6   7  -2    6.61    0.68
   6   7  -2    5.22    0.58
   6   7  -2    6.11    0.53
  -6   7   2    4.91    0.61
  -6   7   2    5.71    0.26
   5  -7  -2    0.35    0.29
  -5  -7   2    0.28    0.27
   5  -7  -2    0.37    0.28
  -5  -7   2   -0.03    0.27
  -5   7   2    0.28    0.17
  -5   7   2    0.11    0.27
  -5   7   2    0.50    0.29
   5   7  -2    0.28    0.35
   5   7  -2    0.35    0.38
   5   7  -2    0.31    0.29
   4  -7  -2    0.13    0.26
  -4  -7   2    0.24    0.26
   4   7  -2    0.55    0.27
   4   7  -2    0.20    0.25
  -4   7   2    0.17    0.27
   4   7  -2    0.54    0.28
  -4   7   2    0.33    0.23
  -4   7   2    0.27    0.21
   3  -7  -2    2.47    0.45
  -3  -7   2    2.83    0.45
  -3   7   2    2.35    0.32
   3   7  -2    2.54    0.45
   3   7  -2    2.15    0.44
  -3   7   2    1.84    0.41
  -3   7   2    2.11    0.26
   3   7  -2    2.68    0.43
   2  -7  -2    4.26    0.44
  -2  -7   2    4.52    0.47
   2   7  -2    4.65    0.43
  -2   7   2    4.89    0.25
  -2   7   2    4.35    0.57
   2   7  -2    3.91    0.58
   2   7  -2    4.89    0.46
  -2   7   2    5.24    0.42
  -2   7   2    3.88    0.44
   1  -7  -2   19.76    0.61
   1  -7  -2   18.17    0.88
   1   7  -2   19.67    0.93
   1   7  -2   18.86    0.86
  -1   7   2   17.56    0.88
  -1   7   2   18.33    0.77
  -1   7   2   19.87    0.92
   1   7  -2   18.30    0.86
   0  -7   2   35.87    1.37
   0  -7  -2   35.88    1.12
   0  -7  -2   35.72    1.31
   0   7  -2   36.46    1.37
   0   7  -2   38.18    1.36
   0   7   2   34.31    1.31
   0   7   2   35.82    1.30
   0   7   2   35.88    1.29
  -1  -7  -2   35.42    1.30
  -1  -7  -2   35.72    1.17
   1  -7   2   36.72    1.39
  -1   7  -2   36.38    1.38
   1   7   2   34.07    1.30
   1   7   2   36.48    1.33
  -1   7  -2   37.18    1.37
   1   7   2   35.41    1.30
   2  -7   2   28.02    1.13
  -2  -7  -2   28.98    1.03
  -2  -7  -2   26.74    1.04
   2  -7   2   27.52    0.83
  -2   7  -2   27.59    1.18
   2   7   2   28.26    1.14
  -2   7  -2   28.62    1.16
   2   7   2   26.47    1.09
   2   7   2   27.51    1.04
  -3  -7  -2   11.11    0.65
   3  -7   2   10.39    0.67
  -3  -7  -2   11.26    0.50
   3   7   2    9.19    0.62
   3   7   2    9.98    0.47
  -3   7  -2   10.41    0.69
  -3   7  -2   10.58    0.67
   3   7   2   11.06    0.59
   3   7   2    9.72    0.72
   4  -7   2    0.75    0.43
  -4  -7  -2    0.36    0.22
  -4  -7  -2    0.50    0.21
  -4   7  -2    0.40    0.35
   4   7   2    0.76    0.34
   4   7   2    0.79    0.25
   4   7   2    0.47    0.23
  -4   7  -2    0.18    0.30
   4   7   2    0.59    0.39
  -5  -7  -2   -0.36    0.29
   5  -7   2   -0.29    0.37
  -5  -7  -2    0.27    0.25
   5   7   2   -0.14    0.29
  -5   7  -2    0.11    0.27
   5   7   2   -0.45    0.40
   5   7   2   -0.05    0.24
  -5   7  -2   -0.15    0.41
   5   7   2   -0.32    0.29
   6  -7   2    0.62    0.34
  -6  -7  -2    1.06    0.36
  -6  -7  -2    0.73    0.36
   6   7   2    0.94    0.34
   6   7   2    0.28    0.39
   6   7   2    1.32    0.49
  -6   7  -2    1.01    0.37
   6   7   2    1.03    0.35
  -6   7  -2    0.48    0.45
  -7  -7  -2   26.11    1.29
   7  -7   2   28.38    1.33
  -7  -7  -2   27.43    1.14
  -7   7  -2   26.18    1.33
  -7   7  -2   28.27    1.48
   7   7   2   25.51    1.22
   7   7   2   28.15    1.14
   7   7   2   29.82    1.31
   8  -7   2    1.07    0.49
  -8  -7  -2   -0.31    0.39
  -8  -7  -2    0.22    0.34
   8   7   2    0.44    0.37
  -8   7  -2   -0.33    0.37
  -8   7  -2    0.92    0.53
   8   7   2    0.20    0.34
  -9  -7  -2   -0.05    0.46
   9  -7   2    1.34    0.55
  -9   7  -2    0.18    0.39
   9   7   2    0.63    0.38
   9   7   2    0.32    0.37
  -9   7  -2    0.90    0.61
  10  -7   2    4.83    0.68
 -10  -7  -2    4.66    0.86
 -10   7  -2    2.99    0.81
  10   7   2    4.04    0.58
 -10   7  -2    3.67    0.62
  10   7   2    4.08    0.72
 -11  -7  -2    0.55    0.43
  11  -7   2    0.92    0.43
 -11   7  -2    0.72    0.45
  11   7   2    1.12    0.65
  11   7   2   -0.26    0.39
 -11   7  -2    0.33    0.53
  12  -7   2    0.80    0.49
 -12  -7  -2   -0.61    0.60
  12   7   2    0.16    0.43
 -12   7  -2    0.38    0.54
 -12   7  -2   -0.09    0.42
  12   7   2    0.39    0.48
 -13  -7  -2    1.09    0.82
  13   7   2    1.52    0.56
  13   7   2    1.39    0.50
 -13   7  -2    1.64    0.94
  14   7   2    0.83    0.52
 -14   8   2   -1.10    0.51
 -14   8   2   -0.37    0.85
 -13  -8   2   -0.10    0.53
  13  -8  -2    0.21    0.64
  13   8  -2    0.90    0.54
 -13   8   2   -0.78    0.72
 -13   8   2   -1.02    0.71
  13   8  -2    0.15    0.65
 -12  -8   2    0.61    0.66
  12  -8  -2    0.65    0.65
  12   8  -2    0.90    0.53
 -12   8   2    1.41    0.58
  12   8  -2    0.27    0.46
 -12   8   2    0.37    0.74
  11  -8  -2    1.19    0.51
 -11  -8   2    0.81    0.66
 -11   8   2    1.03    0.71
  11   8  -2    0.95    0.48
 -11   8   2    0.30    0.48
  11   8  -2    1.43    0.52
 -10  -8   2    7.02    0.70
  10  -8  -2    6.15    0.77
 -10  -8   2    5.79    0.96
 -10   8   2    8.62    1.03
  10   8  -2    8.32    0.92
 -10   8   2    7.17    0.81
  10   8  -2    8.18    0.69
   9  -8  -2    1.70    0.63
  -9  -8   2    2.24    0.46
  -9  -8   2    0.96    0.53
  -9   8   2    2.01    0.59
   9   8  -2    0.56    0.49
  -9   8   2    2.57    0.67
   9   8  -2    2.60    0.63
  -8  -8   2    0.41    0.35
   8  -8  -2    0.20    0.49
  -8  -8   2   -0.05    0.43
  -8   8   2    0.46    0.32
   8   8  -2   -0.11    0.30
  -8   8   2    0.52    0.54
   7  -8  -2    0.41    0.50
  -7  -8   2    0.31    0.43
  -7  -8   2    0.22    0.39
   7   8  -2    0.27    0.36
  -7   8   2    0.07    0.48
   7   8  -2   -0.07    0.28
  -7   8   2    0.07    0.40
  -6  -8   2    4.14    0.50
  -6  -8   2    5.61    0.69
   6  -8  -2    4.37    0.72
  -6   8   2    4.09    0.29
   6   8  -2    3.80    0.52
   6   8  -2    3.72    0.62
  -6   8   2    4.14    0.74
  -6   8   2    3.46    0.57
   5  -8  -2   -0.01    0.45
  -5  -8   2    0.68    0.45
  -5  -8   2    0.14    0.32
   5   8  -2    0.63    0.34
  -5   8   2    0.02    0.20
   5   8  -2   -0.58    0.37
  -5   8   2    1.01    0.28
  -5   8   2    0.24    0.45
  -4  -8   2    3.25    0.54
   4  -8  -2    2.98    0.55
  -4   8   2    2.13    0.51
  -4   8   2    2.15    0.32
  -4   8   2    2.16    0.35
   4   8  -2    3.04    0.52
   4   8  -2    2.55    0.39
   3  -8  -2    1.87    0.46
  -3  -8   2    1.29    0.45
   3   8  -2    0.90    0.41
   3   8  -2    2.21    0.45
  -3   8   2    1.05    0.23
  -3   8   2    1.46    0.45
  -3   8   2    1.70    0.31
  -2  -8   2    6.05    0.55
   2  -8  -2    6.77    0.57
  -2   8   2    7.64    0.53
   2   8  -2    4.29    0.56
   2   8  -2    6.98    0.57
  -2   8   2    6.83    0.56
  -1  -8   2   -0.08    0.26
   1  -8  -2   -0.26    0.35
   1  -8  -2   -0.20    0.10
   1   8  -2   -0.21    0.28
  -1   8   2    0.03    0.36
   1   8  -2   -0.24    0.26
  -1   8   2   -0.26    0.27
  -1   8   2    0.08    0.28
   0  -8   2    0.96    0.43
   0  -8  -2    0.60    0.19
   0  -8  -2    0.60    0.37
   0   8  -2    0.81    0.27
   0   8   2    0.94    0.31
   0   8   2    0.92    0.28
   0   8  -2    0.40    0.42
   0   8   2    0.18    0.35
   1  -8   2    1.97    0.39
  -1  -8  -2    1.68    0.25
  -1  -8  -2    1.97    0.35
   1  -8   2    1.68    0.21
  -1   8  -2    1.38    0.36
  -1   8  -2    1.54    0.28
   1   8   2    1.25    0.41
   1   8   2    2.02    0.35
   1   8   2    1.88    0.42
   2  -8   2    0.11    0.08
  -2  -8  -2    0.02    0.34
   2  -8   2    0.01    0.39
  -2  -8  -2    0.01    0.23
  -2   8  -2    0.01    0.25
   2   8   2   -0.28    0.31
   2   8   2    0.05    0.25
  -2   8  -2    0.32    0.43
   2   8   2   -0.05    0.36
   3  -8   2    7.27    0.62
  -3  -8  -2    7.89    0.51
  -3   8  -2    7.63    0.62
   3   8   2    7.26    0.60
  -3   8  -2    7.17    0.63
   3   8   2    7.78    0.67
   3   8   2    7.46    0.63
  -4  -8  -2    2.84    0.45
   4  -8   2    3.03    0.57
   4   8   2    2.31    0.33
  -4   8  -2    2.28    0.55
   4   8   2    2.11    0.54
   4   8   2    2.29    0.43
  -4   8  -2    2.28    0.44
   4   8   2    2.22    0.43
  -5  -8  -2    0.04    0.35
  -5  -8  -2    0.11    0.30
   5  -8   2    0.36    0.34
   5   8   2   -0.19    0.20
  -5   8  -2    0.28    0.33
   5   8   2    0.29    0.33
   5   8   2   -0.18    0.34
  -5   8  -2   -0.04    0.39
   5   8   2   -0.33    0.31
  -6  -8  -2    3.20    0.49
  -6  -8  -2    3.43    0.55
   6  -8   2    3.43    0.62
  -6   8  -2    2.56    0.56
   6   8   2    3.69    0.66
   6   8   2    2.15    0.42
  -6   8  -2    3.72    0.63
  -7  -8  -2    0.30    0.43
   7  -8   2    0.63    0.54
  -7  -8  -2    0.86    0.31
   7   8   2    1.55    0.59
  -7   8  -2    1.07    0.57
  -7   8  -2    2.26    0.61
   7   8   2    0.00    0.34
   8  -8   2   -0.31    0.48
  -8  -8  -2    0.76    0.40
   8   8   2    1.54    0.41
   8   8   2    0.83    0.41
  -8   8  -2    0.75    0.59
  -8   8  -2    0.60    0.43
   9  -8   2   -0.13    0.38
  -9  -8  -2    0.20    0.43
   9   8   2    0.32    0.38
  -9   8  -2   -0.27    0.41
   9   8   2    0.29    0.43
  -9   8  -2    0.03    0.39
 -10  -8  -2   -0.69    0.44
  10  -8   2   -0.08    0.39
 -10   8  -2    0.08    0.68
  10   8   2    0.95    0.63
 -10   8  -2    0.05    0.42
  10   8   2    0.13    0.41
  11  -8   2    5.53    0.79
 -11   8  -2    5.73    0.85
 -11   8  -2    4.64    0.96
  11   8   2    6.34    0.99
  11   8   2    5.10    0.58
  12  -8   2    1.32    0.54
 -12   8  -2    1.10    0.58
 -12   8  -2    0.34    0.75
  12   8   2    0.41    0.46
  12   8   2    0.47    0.72
 -13   8  -2    0.79    0.69
  13   8   2    0.24    0.47
 -14   9   2   -0.18    0.62
 -13   9   2    0.16    0.87
  13   9  -2    0.81    0.61
 -13   9   2   -0.09    0.76
  12  -9  -2    0.13    0.50
  12   9  -2   -0.82    0.52
 -12   9   2   -0.61    0.51
  12   9  -2    0.57    0.72
 -12   9   2    0.18    0.55
  11  -9  -2    0.80    0.47
 -11   9   2    0.30    0.50
 -11   9   2   -0.67    0.56
  11   9  -2    0.09    0.63
  11   9  -2   -0.10    0.39
  10  -9  -2    0.95    0.69
  10   9  -2    1.85    0.69
 -10   9   2    2.37    0.74
  10   9  -2    1.06    0.56
 -10   9   2    1.65    0.66
   9  -9  -2    3.31    0.71
  -9  -9   2    1.59    0.52
  -9  -9   2    1.53    0.57
  -9   9   2    1.05    0.47
   9   9  -2    1.41    0.55
   9   9  -2    2.36    0.65
  -9   9   2    0.76    0.53
   8  -9  -2   -0.34    0.38
  -8  -9   2    0.41    0.50
  -8   9   2   -0.03    0.37
  -8   9   2    0.08    0.43
   8   9  -2    0.24    0.44
  -7  -9   2    0.92    0.39
   7  -9  -2    0.58    0.40
  -7   9   2    0.46    0.40
   7   9  -2    0.83    0.33
  -7   9   2    0.79    0.43
   6  -9  -2    1.46    0.44
  -6  -9   2    1.11    0.52
  -6   9   2    1.16    0.55
  -6   9   2    1.15    0.36
   6   9  -2    1.41    0.47
   5  -9  -2    0.14    0.50
  -5  -9   2    0.78    0.36
  -5   9   2    0.60    0.27
  -5   9   2   -0.20    0.48
  -5   9   2    0.40    0.26
   5   9  -2    0.60    0.35
  -4  -9   2    0.18    0.46
   4  -9  -2    0.85    0.50
  -4   9   2    1.48    0.33
   4   9  -2    1.56    0.47
   4   9  -2    0.59    0.27
  -4   9   2    0.66    0.51
  -4   9   2    0.73    0.26
   3  -9  -2    0.53    0.48
  -3  -9   2    0.47    0.46
  -3   9   2    0.94    0.48
   3   9  -2    0.28    0.44
   3   9  -2    0.18    0.23
  -3   9   2    0.77    0.35
   2  -9  -2    5.27    0.72
  -2  -9   2    4.08    0.72
   2   9  -2    4.25    0.68
  -2   9   2    6.17    0.69
  -2   9   2    4.80    0.53
  -1  -9   2    5.87    0.74
   1  -9  -2    6.48    0.60
   1   9  -2    6.03    0.74
  -1   9   2    6.78    0.71
  -1   9   2    6.37    0.51
   1   9  -2    7.01    0.43
   0  -9   2    6.31    0.62
   0  -9  -2    5.90    0.38
   0  -9  -2    6.30    0.58
   0   9   2    7.18    0.65
   0   9   2    6.30    0.57
   0   9  -2    6.00    0.62
   0   9  -2    6.36    0.43
   0   9  -2    7.01    0.56
  -1  -9  -2   41.84    1.56
  -1  -9  -2   44.51    1.41
   1  -9   2   42.91    1.64
  -1   9  -2   42.88    1.59
  -1   9  -2   42.37    1.64
   1   9   2   43.20    1.61
   1   9   2   43.28    1.57
   2  -9   2    2.38    0.55
  -2  -9  -2    3.33    0.43
  -2  -9  -2    2.75    0.47
   2   9   2    2.75    0.44
  -2   9  -2    2.58    0.43
  -2   9  -2    4.04    0.71
   2   9   2    3.00    0.53
   2   9   2    2.94    0.55
  -3  -9  -2   -0.09    0.25
   3  -9   2    0.66    0.50
   3   9   2   -0.14    0.41
   3   9   2   -0.28    0.42
  -3   9  -2   -0.15    0.28
   3   9   2    0.07    0.25
  -3   9  -2   -0.14    0.47
   4  -9   2    0.25    0.35
  -4   9  -2    0.84    0.38
   4   9   2    0.21    0.35
   4   9   2    0.35    0.40
  -4   9  -2   -0.15    0.35
   5  -9   2    5.01    0.66
  -5  -9  -2    4.22    0.64
   5   9   2    5.84    0.79
   5   9   2    4.47    0.62
  -5   9  -2    4.30    0.67
  -5   9  -2    5.26    0.66
   6  -9   2   -0.05    0.35
  -6  -9  -2   -0.17    0.26
  -6   9  -2    0.61    0.36
   6   9   2   -0.01    0.26
   6   9   2   -0.46    0.35
  -6   9  -2   -0.12    0.38
   7  -9   2   -0.09    0.39
   7   9   2    0.25    0.39
  -7   9  -2    0.48    0.55
  -7   9  -2   -0.36    0.48
   7   9   2   -1.01    0.50
   8  -9   2    0.13    0.55
  -8   9  -2    0.16    0.57
   8   9   2   -0.18    0.38
   8   9   2    0.37    0.52
  -8   9  -2    1.02    0.59
   9  -9   2    0.90    0.61
   9   9   2    1.20    0.46
  -9   9  -2    1.19    0.67
  -9   9  -2    1.50    0.51
   9   9   2    1.44    0.51
  10  -9   2    0.51    0.60
 -10   9  -2    1.16    0.70
  10   9   2    0.80    0.50
 -10   9  -2   -0.13    0.68
  10   9   2    0.07    0.45
  11  -9   2    0.77    0.49
 -11   9  -2    1.63    0.77
  11   9   2    0.03    0.33
 -11   9  -2   -0.40    0.73
  11   9   2    0.66    0.66
 -12   9  -2   -0.80    0.72
  12   9   2    0.77    0.50
 -12  10   2    1.52    0.84
  11 -10  -2    0.09    0.65
  11  10  -2    0.41    0.50
 -11  10   2   -0.89    0.69
  11  10  -2   -0.27    0.55
  10 -10  -2    0.64    0.51
  10  10  -2    0.36    0.45
 -10  10   2    0.23    0.49
  10  10  -2    0.05    0.52
   9 -10  -2    0.51    0.64
   9  10  -2    1.20    0.49
   9  10  -2    1.32    0.60
  -9  10   2    0.88    0.67
  -8 -10   2    2.06    0.61
   8 -10  -2    2.53    0.70
   8  10  -2    1.61    0.44
   8  10  -2    2.30    0.55
  -8  10   2    2.04    0.67
   7 -10  -2    0.81    0.46
  -7 -10   2    0.30    0.54
   7  10  -2    0.82    0.53
  -7  10   2    1.16    0.47
   6 -10  -2    0.82    0.46
  -6 -10   2    0.17    0.51
   6  10  -2    0.87    0.50
  -6  10   2   -0.01    0.40
   5 -10  -2    0.54    0.57
  -5 -10   2   -0.08    0.35
   5  10  -2    0.20    0.34
  -5  10   2    0.29    0.51
   4 -10  -2    4.89    0.85
  -4 -10   2    4.90    0.78
   4  10  -2    6.86    0.76
  -4  10   2    6.24    0.51
  -4  10   2    5.76    0.80
   3 -10  -2    0.61    0.52
  -3  10   2    0.66    0.51
   3  10  -2    0.78    0.48
  -3  10   2    1.15    0.37
  -2 -10   2   20.39    1.08
   2 -10  -2   20.58    1.17
  -2  10   2   20.09    1.13
   2  10  -2   20.20    0.82
  -2  10   2   21.60    0.98
   2  10  -2   18.82    1.03
   1 -10  -2    0.75    0.35
  -1 -10   2    0.01    0.36
  -1  10   2   -0.02    0.40
   1  10  -2   -0.29    0.19
  -1  10   2   -0.53    0.29
   1  10  -2    0.13    0.32
   0 -10   2    3.92    0.62
   0 -10  -2    5.45    0.59
   0  10  -2    4.98    0.61
   0  10   2    5.56    0.59
   0  10  -2    4.26    0.39
   0  10   2    4.31    0.66
   1 -10   2    1.04    0.42
  -1 -10  -2    1.46    0.50
   1  10   2    0.72    0.49
   1  10   2    1.32    0.48
  -1  10  -2    1.89    0.45
  -1  10  -2    1.56    0.30
   2 -10   2    1.39    0.43
  -2 -10  -2    0.57    0.47
   2  10   2    0.67    0.45
   2  10   2    0.22    0.36
  -2  10  -2    1.10    0.42
  -2  10  -2    0.52    0.27
  -3 -10  -2    2.41    0.53
   3 -10   2    2.73    0.51
   3  10   2    3.09    0.60
   3  10   2    2.23    0.51
  -3  10  -2    2.96    0.47
  -3  10  -2    2.76    0.53
   4 -10   2    1.13    0.43
  -4 -10  -2    2.18    0.43
   4  10   2    1.21    0.56
  -4  10  -2    1.08    0.45
   4  10   2    1.50    0.48
  -4  10  -2    0.98    0.37
  -5 -10  -2    1.87    0.49
   5 -10   2    2.15    0.53
   5  10   2    2.57    0.51
  -5  10  -2    1.84    0.51
  -5  10  -2    2.38    0.51
   5  10   2    2.10    0.46
   6 -10   2    0.22    0.41
   6  10   2    0.43    0.54
  -6  10  -2    0.88    0.48
   6  10   2    0.44    0.41
  -6  10  -2   -0.14    0.41
   7 -10   2    2.17    0.52
  -7  10  -2    3.11    0.60
   7  10   2    1.84    0.53
   7  10   2    1.89    0.53
  -7  10  -2    2.48    0.62
   8 -10   2    0.21    0.48
   8  10   2    0.14    0.62
  -8  10  -2   -0.19    0.36
  -8  10  -2   -0.38    0.45
   8  10   2    0.25    0.34
   9 -10   2    0.53    0.47
  -9  10  -2    0.28    0.63
  -9  10  -2    0.35    0.52
   9  10   2    0.71    0.48
   9  10   2    0.14    0.61
  10 -10   2    5.03    0.89
 -10  10  -2    3.25    0.83
  10  10   2    4.54    0.75
 -10  10  -2    3.20    0.71
  11  10   2    0.39    0.55
 -11  10  -2    0.27    0.82
  12  10   2    0.38    0.50
  10 -11  -2    1.37    0.77
 -10  11   2   -0.74    0.84
  10  11  -2   -0.12    0.56
   9 -11  -2    0.99    0.55
  -9  11   2    0.69    0.52
   9  11  -2   -0.12    0.54
   9  11  -2    0.61    0.70
   8 -11  -2    1.44    0.74
   8  11  -2    1.20    0.60
   8  11  -2    1.20    0.51
  -8  11   2    1.49    0.71
  -7 -11   2   -0.24    0.59
   7 -11  -2   -0.38    0.61
   7  11  -2    0.71    0.55
  -7  11   2   -0.60    0.42
   7  11  -2   -0.26    0.39
   6 -11  -2    0.36    0.43
  -6 -11   2   -0.23    0.56
   6  11  -2   -0.32    0.49
   6  11  -2    0.03    0.59
  -6  11   2    0.17    0.44
   5 -11  -2   -0.63    0.54
  -5 -11   2   -0.24    0.36
  -5  11   2    0.12    0.56
   5  11  -2    0.85    0.39
  -4 -11   2    1.55    0.61
   4 -11  -2    2.62    0.67
   4  11  -2    1.88    0.56
  -4  11   2    1.27    0.61
  -3 -11   2    0.42    0.39
   3 -11  -2    0.34    0.41
  -3  11   2   -0.03    0.35
  -3  11   2    0.12    0.36
   3  11  -2    0.53    0.39
   2 -11  -2    0.65    0.52
  -2 -11   2    0.56    0.58
  -2  11   2    0.53    0.39
  -2  11   2    0.56    0.53
   2  11  -2    1.04    0.53
   1 -11  -2    0.70    0.54
  -1 -11   2    0.60    0.59
   1  11  -2    0.16    0.54
  -1  11   2    0.41    0.54
  -1  11   2    0.43    0.44
   0 -11  -2    0.18    0.37
   0 -11   2    0.87    0.43
   0  11   2    0.49    0.45
   0  11   2   -0.16    0.34
   0  11  -2    0.86    0.42
  -1 -11  -2   -0.60    0.47
   1 -11   2    0.23    0.42
  -1  11  -2    0.58    0.42
   1  11   2    0.29    0.35
   1  11   2    0.29    0.50
   2 -11   2    2.92    0.66
  -2 -11  -2    3.46    0.62
   2  11   2    3.12    0.59
  -2  11  -2    3.37    0.70
   2  11   2    2.43    0.62
   3 -11   2    0.27    0.60
  -3 -11  -2   -0.20    0.46
  -3  11  -2   -0.32    0.57
   3  11   2    0.95    0.47
   3  11   2   -0.07    0.38
   4 -11   2    1.43    0.65
  -4  11  -2    1.38    0.63
   4  11   2    1.60    0.40
   4  11   2    1.20    0.61
   5 -11   2    0.83    0.64
   5  11   2    0.37    0.47
  -5  11  -2    0.97    0.66
   5  11   2    0.41    0.61
   6 -11   2    3.03    0.78
  -6  11  -2    1.71    0.71
   6  11   2    2.60    0.62
   6  11   2    3.03    0.61
   7 -11   2    0.15    0.45
   7  11   2    1.83    0.52
  -7  11  -2    0.32    0.49
   7  11   2    0.94    0.67
   8 -11   2    1.02    0.56
   8  11   2    0.49    0.50
   8  11   2    1.28    0.56
  -8  11  -2    0.47    0.56
   9  11   2   -0.54    0.44
  -9  11  -2   -0.30    0.54
  10  11   2    0.57    0.39
 -10  11  -2    0.01    0.81
   9 -12  -2    0.06    0.55
   8 -12  -2   -1.26    0.63
  -8  12   2   -0.66    0.67
   8  12  -2    0.06    0.58
   7 -12  -2    0.75    0.53
   7  12  -2    0.01    0.48
  -7  12   2   -0.57    0.41
   7  12  -2   -0.12    0.56
   6 -12  -2    1.51    0.70
  -6  12   2   -1.17    0.60
   6  12  -2    0.26    0.62
   6  12  -2    0.22    0.57
  -5 -12   2    0.72    0.44
   5 -12  -2    0.50    0.68
   5  12  -2    0.16    0.39
  -5  12   2   -0.28    0.59
   5  12  -2    0.08    0.41
  -4 -12   2    0.11    0.59
   4 -12  -2    0.10    0.44
  -4  12   2    0.94    0.50
   4  12  -2    0.45    0.58
   4  12  -2    0.11    0.60
   3 -12  -2    1.01    0.63
  -3 -12   2    1.88    0.69
   3  12  -2    1.32    0.62
  -3  12   2    0.78    0.64
  -2 -12   2    2.97    0.60
   2 -12  -2    3.30    0.59
  -2  12   2    3.85    0.64
   2  12  -2    3.80    0.64
   1 -12  -2   -0.08    0.54
  -1 -12   2    0.36    0.56
   1  12  -2   -0.07    0.50
  -1  12   2    0.50    0.53
  -1  12   2    0.05    0.47
   0 -12  -2    0.09    0.38
   0 -12   2    0.58    0.65
   0  12  -2    1.15    0.62
   0  12   2   -0.07    0.38
   0  12   2    1.20    0.51
   1 -12   2    2.18    0.59
  -1 -12  -2    2.08    0.63
   1  12   2    1.98    0.59
   1  12   2    3.14    0.63
  -1  12  -2    3.88    0.67
  -2 -12  -2   -0.47    0.41
   2 -12   2    0.38    0.66
   2  12   2   -0.03    0.35
  -2  12  -2   -0.13    0.41
  -2  12  -2    0.49    0.60
   2  12   2    0.16    0.55
   3 -12   2    0.34    0.65
  -3  12  -2    1.48    0.67
   3  12   2    0.28    0.59
   3  12   2   -0.38    0.52
   4 -12   2    0.26    0.44
   4  12   2    0.73    0.54
  -4  12  -2    0.72    0.48
   4  12   2    0.59    0.47
   5 -12   2   -0.04    0.67
  -5  12  -2    0.83    0.50
   5  12   2    1.25    0.66
   5  12   2    1.25    0.57
   6 -12   2    0.77    0.71
  -6  12  -2    0.59    0.78
   6  12   2   -0.66    0.66
   6  12   2    0.67    0.56
   7 -12   2    0.97    0.68
   7  12   2    1.25    0.57
  -7  12  -2    0.99    0.81
   8  12   2   -0.23    0.52
  -8  12  -2   -0.28    0.58
   7 -13  -2    0.15    0.51
   6 -13  -2   -0.70    0.74
   6  13  -2    0.53    0.73
   5 -13  -2    0.52    0.53
   5  13  -2    0.02    0.63
  -5  13   2    1.03    0.53
   5  13  -2    0.17    0.67
   4 -13  -2    0.49    0.69
  -4 -13   2    0.29    0.48
   4  13  -2   -0.24    0.66
  -4  13   2   -0.87    0.62
   4  13  -2    0.04    0.44
  -3 -13   2    2.00    0.75
   3 -13  -2    2.97    0.65
   3  13  -2    2.51    0.73
  -3  13   2    2.90    0.76
   3  13  -2    2.36    0.55
  -2 -13   2    1.17    0.71
   2 -13  -2    1.30    0.75
   2  13  -2    0.67    0.60
   2  13  -2    1.42    0.64
  -2  13   2    0.04    0.60
   1 -13  -2    0.54    0.62
  -1 -13   2    0.74    0.52
   1  13  -2   -0.11    0.56
  -1  13   2   -0.41    0.47
   1  13  -2    0.05    0.47
  -1  13   2    0.78    0.62
   0 -13  -2    1.42    0.51
   0 -13   2    0.42    0.70
   0  13   2    1.84    0.59
   0  13   2    1.71    0.51
   0  13  -2    1.18    0.70
   0  13  -2    1.11    0.57
   1 -13   2    0.46    0.50
  -1  13  -2    0.04    0.49
  -1  13  -2    0.95    0.55
   1  13   2   -0.05    0.58
   1  13   2    0.00    0.59
   2 -13   2   -1.00    0.68
  -2  13  -2   -0.54    0.60
   2  13   2    0.28    0.58
   2  13   2    1.10    0.68
   3 -13   2    2.85    0.65
  -3  13  -2    2.43    0.63
   3  13   2    2.94    0.75
   3  13   2    2.00    0.65
   4 -13   2    0.88    0.81
   4  13   2   -0.02    0.67
   4  13   2    0.37    0.43
  -4  13  -2   -0.28    0.70
   5 -13   2   -0.06    0.79
  -5  13  -2    0.24    0.74
   5  13   2    0.15    0.41
   5 -14  -2    0.20    0.82
   4 -14  -2   -1.00    0.71
   3 -14  -2    1.05    0.61
   3  14  -2   -0.02    0.49
   2 -14  -2    0.09    0.73
  -2 -14   2    0.35    0.53
   2  14  -2    0.42    0.66
  -1 -14   2    1.66    0.81
   1  14  -2   -0.01    0.58
   0 -14   2    0.93    0.82
   0  14   2   -0.24    0.58
   1 -14   2    1.64    0.65
   1  14   2    0.53    0.49
   2 -14   2    1.20    0.82
   2  14   2    0.59    0.68
   3 -14   2    1.59    0.67
   3  14   2    0.71    0.78
  16   0  -3   -0.44    0.54
 -16   0   3   -0.32    0.87
  16   0  -3   -0.54    0.55
  15   0  -3    0.16    0.38
 -15   0   3    0.17    0.55
 -15   0   3   -0.10    0.44
  15   0  -3    0.15    0.50
 -14   0   3    0.04    0.40
 -14   0   3   -0.12    0.73
  14   0  -3   -0.64    0.29
  14   0  -3   -0.31    0.45
  13   0  -3    0.00    0.39
 -13   0   3    0.55    0.51
 -13   0   3    0.53    0.54
  13   0  -3    0.22    0.45
  13   0  -3    0.57    0.30
  12   0  -3   -0.38    0.39
 -12   0   3   -0.25    0.45
 -12   0   3   -0.26    0.60
  12   0  -3   -0.54    0.35
  12   0  -3   -0.35    0.34
  11   0  -3    2.63    0.36
  11   0  -3    2.03    0.43
  11   0  -3    2.36    0.48
 -11   0   3    2.39    0.55
 -11   0   3    1.95    0.51
  10   0  -3    0.20    0.29
  10   0  -3    0.21    0.31
 -10   0   3    0.19    0.51
  10   0  -3    0.52    0.36
 -10   0   3    0.16    0.38
   9   0  -3    2.21    0.37
  -9   0   3    2.53    0.57
   9   0  -3    2.42    0.38
   9   0  -3    1.71    0.29
  -9   0   3    2.10    0.34
  -8   0   3   -0.38    0.40
  -8   0   3    0.63    0.31
   8   0  -3   -0.09    0.25
   8   0  -3   -0.22    0.28
   7   0  -3   20.81    0.89
  -7   0   3   19.65    0.82
   7   0  -3   20.29    0.83
  -7   0   3   20.10    0.87
   7   0  -3   22.41    1.11
  -7   0   3   20.39    1.04
  -6   0   3   -0.20    0.27
   6   0  -3   -0.05    0.26
   6   0  -3   -0.10    0.19
   6   0  -3    0.01    0.25
  -6   0   3   -0.19    0.25
   5   0  -3  252.74    6.60
  -5   0   3  237.23    6.58
  -5   0   3  244.01    6.59
   5   0  -3  243.56    7.75
  -5   0   3  236.80    7.75
   5   0  -3  233.86    6.58
   4   0  -3   -0.18    0.22
   4   0  -3    0.23    0.16
  -4   0   3   -0.34    0.21
  -4   0   3   -0.24    0.16
   4   0  -3   -0.13    0.19
  -4   0   3   -0.07    0.19
   3   0  -3    9.99    0.54
  -3   0   3   10.84    0.45
   3   0  -3    9.96    0.44
  -3   0   3   10.63    0.56
   3   0  -3   10.51    0.45
  -3   0   3    9.85    0.44
  -2   0   3   -0.32    0.24
   2   0  -3   -0.21    0.23
  -2   0   3    0.03    0.18
  -2   0   3    0.07    0.12
   2   0  -3    0.06    0.18
   2   0  -3    0.06    0.12
   1   0  -3   51.72    1.42
  -1   0   3   48.66    1.41
   1   0  -3   52.17    1.42
  -1   0   3   51.64    1.42
  -1   0   3   50.99    1.42
   1   0  -3   49.97    1.41
   0   0   3    0.05    0.18
   0   0   3    0.00    0.07
   0   0  -3   -0.04    0.11
   0   0   3    0.00    0.02
   0   0   3    0.02    0.16
   0   0  -3   -0.01    0.07
   0   0  -3   -0.10    0.07
   0   0  -3    0.01    0.15
   1   0   3  588.94   15.42
   1   0   3  571.96   15.49
  -1   0  -3  577.83   15.48
   1   0   3  584.72   15.67
  -1   0  -3  592.31   15.66
  -1   0  -3  594.75   15.53
  -1   0  -3  570.16   15.42
   1   0   3  584.29   15.53
  -2   0  -3    0.02    0.13
  -2   0  -3   -0.04    0.09
   2   0   3    0.02    0.15
   2   0   3   -0.08    0.03
  -2   0  -3    0.04    0.19
   2   0   3   -0.24    0.09
   2   0   3    1.17    0.24
  -2   0  -3   -0.01    0.09
   2   0   3    0.41    0.27
   2   0   3    0.32    0.17
  -2   0  -3    0.01    0.14
   3   0   3   47.91    1.50
   3   0   3   47.96    1.46
   3   0   3   49.69    1.77
  -3   0  -3   49.83    1.50
  -3   0  -3   49.39    1.39
   3   0   3   44.26    1.38
  -3   0  -3   48.82    1.45
  -3   0  -3   49.55    1.39
   3   0   3   48.92    1.39
  -3   0  -3   48.00    1.79
  -3   0  -3   50.89    1.51
   4   0   3    0.00    0.33
   4   0   3   -0.24    0.14
   4   0   3   -0.02    0.16
   4   0   3    0.23    0.27
  -4   0  -3   -0.08    0.14
  -4   0  -3    0.28    0.22
  -4   0  -3    0.11    0.25
  -4   0  -3   -0.50    0.30
  -4   0  -3    0.16    0.15
   4   0   3    0.18    0.16
  -5   0  -3    2.13    0.27
   5   0   3    1.88    0.22
  -5   0  -3    1.48    0.25
   5   0   3    2.27    0.29
  -5   0  -3    1.89    0.29
   5   0   3    2.32    0.46
   5   0   3    1.71    0.38
  -5   0  -3    1.64    0.45
  -5   0  -3    2.52    0.37
   6   0   3    0.18    0.20
  -6   0  -3   -0.10    0.37
  -6   0  -3    0.05    0.21
  -6   0  -3   -0.16    0.22
   6   0   3    0.09    0.19
  -6   0  -3    0.61    0.32
  -6   0  -3    0.24    0.20
   6   0   3    0.19    0.32
   6   0   3   -0.21    0.28
   7   0   3   -0.24    0.22
  -7   0  -3    0.04    0.22
  -7   0  -3    0.11    0.22
   7   0   3   -0.18    0.21
  -7   0  -3    0.50    0.43
   7   0   3    0.08    0.25
   8   0   3    0.28    0.29
  -8   0  -3    0.42    0.36
   8   0   3   -0.08    0.34
  -8   0  -3   -0.10    0.18
   8   0   3    0.27    0.19
   8   0   3   -0.07    0.24
  -9   0  -3    3.31    0.48
  -9   0  -3    3.08    0.69
   9   0   3    3.27    0.46
   9   0   3    2.54    0.41
   9   0   3    3.32    0.55
   9   0   3    3.98    0.48
 -10   0  -3   -0.20    0.24
  10   0   3    0.53    0.33
  10   0   3   -0.15    0.21
  10   0   3   -0.38    0.30
 -10   0  -3   -0.16    0.58
 -11   0  -3    3.08    0.68
  11   0   3    3.80    0.58
  11   0   3    4.37    0.57
  11   0   3    3.88    0.66
  12   0   3   -0.02    0.33
  12   0   3    0.12    0.33
  12   0   3    0.76    0.57
 -12   0  -3    0.85    0.73
 -13   0  -3   -0.10    0.75
  13   0   3    1.01    0.44
  13   0   3    0.20    0.57
 -14   0  -3   -1.02    0.73
  14   0   3    0.31    0.61
  14   0   3    0.31    0.46
  15   0   3    0.83    0.74
  15   0   3    2.16    0.58
  17  -1  -3    0.70    0.65
  16  -1  -3    0.30    0.59
  16  -1  -3   -0.14    0.57
 -16  -1   3    0.52    0.89
 -16   1   3    0.23    0.61
  16   1  -3   -0.25    0.51
  16   1  -3   -0.03    0.52
  15  -1  -3    1.25    0.54
  15  -1  -3    1.29    0.59
 -15  -1   3    0.45    0.86
 -15   1   3    1.56    0.88
  15   1  -3    0.39    0.51
  15   1  -3    1.34    0.53
 -15   1   3    0.69    0.64
  14  -1  -3    2.83    0.63
 -14  -1   3    3.05    0.75
 -14  -1   3    3.06    0.54
  14  -1  -3    3.46    0.60
  14   1  -3    2.65    0.55
 -14   1   3    3.09    0.89
  14   1  -3    2.52    0.48
 -14   1   3    1.98    0.61
  14   1  -3    3.13    0.52
 -13  -1   3    5.40    1.11
  13  -1  -3    5.89    0.78
 -13  -1   3    6.20    0.82
  13  -1  -3    4.96    0.71
  13  -1  -3    6.50    0.48
 -13   1   3    4.97    0.72
  13   1  -3    4.39    0.68
 -13   1   3    5.39    0.87
  13   1  -3    4.52    0.72
  13   1  -3    4.71    0.67
 -12  -1   3    0.13    0.61
  12  -1  -3    1.47    0.46
  12  -1  -3    0.32    0.45
  12  -1  -3    0.30    0.22
 -12  -1   3    0.02    0.45
 -12   1   3    0.43    0.64
  12   1  -3    0.69    0.39
  12   1  -3    0.39    0.42
  12   1  -3    0.34    0.35
 -12   1   3   -0.25    0.46
  11  -1  -3    3.20    0.58
  11  -1  -3    3.61    0.56
 -11  -1   3    4.93    0.53
 -11  -1   3    3.91    0.70
  11  -1  -3    4.50    0.42
 -11   1   3    6.07    0.76
 -11   1   3    4.64    0.56
  11   1  -3    5.39    0.54
  11   1  -3    4.91    0.56
  11   1  -3    5.51    0.52
  10  -1  -3    2.42    0.42
 -10  -1   3    3.39    0.63
 -10  -1   3    2.66    0.49
  10  -1  -3    2.00    0.30
  10   1  -3    1.55    0.42
  10   1  -3    2.37    0.40
 -10   1   3    2.32    0.55
 -10   1   3    1.98    0.38
  10   1  -3    1.73    0.37
  -9  -1   3    1.40    0.31
   9  -1  -3    0.88    0.27
  -9  -1   3    0.81    0.38
   9  -1  -3    0.99    0.33
   9  -1  -3    0.66    0.23
   9   1  -3    0.23    0.25
   9   1  -3    0.79    0.28
  -9   1   3    0.56    0.50
   9   1  -3    0.63    0.38
  -9   1   3    0.91    0.29
  -8  -1   3    0.40    0.33
  -8  -1   3    0.45    0.23
   8  -1  -3   -0.05    0.21
   8  -1  -3    0.77    0.28
   8   1  -3    0.38    0.22
  -8   1   3    0.48    0.25
   8   1  -3    0.26    0.22
   8   1  -3    0.79    0.35
  -8   1   3    0.40    0.43
  -7  -1   3    1.01    0.31
  -7  -1   3    0.16    0.31
   7  -1  -3    1.36    0.43
   7  -1  -3    0.89    0.34
   7  -1  -3    0.49    0.22
  -7  -1   3    0.86    0.24
   7   1  -3    0.94    0.24
   7   1  -3    1.28    0.23
  -7   1   3    0.38    0.24
   7   1  -3    0.86    0.41
  -7   1   3    0.41    0.30
  -7   1   3    0.67    0.25
   7   1  -3    0.42    0.31
   6  -1  -3    0.68    0.23
  -6  -1   3    0.19    0.29
  -6  -1   3    0.01    0.27
   6  -1  -3    0.44    0.28
  -6  -1   3    0.23    0.28
   6  -1  -3    0.71    0.31
  -6   1   3    0.74    0.39
   6   1  -3    0.15    0.27
   6   1  -3    0.68    0.19
  -6   1   3    0.34    0.31
   6   1  -3    0.52    0.29
   6   1  -3    0.71    0.38
  -6   1   3    0.27    0.22
   5  -1  -3   26.44    0.97
  -5  -1   3   29.63    0.98
  -5  -1   3   29.35    1.22
   5  -1  -3   27.40    0.98
   5  -1  -3   28.66    1.20
  -5  -1   3   29.03    1.01
   5   1  -3   27.64    0.97
   5   1  -3   28.67    1.00
   5   1  -3   30.54    1.22
  -5   1   3   27.55    1.20
   5   1  -3   28.12    0.87
  -5   1   3   27.68    0.98
  -5   1   3   27.80    0.98
   4  -1  -3   19.96    0.71
  -4  -1   3   17.22    0.65
   4  -1  -3   16.91    0.77
  -4  -1   3   16.50    0.83
  -4  -1   3   16.43    0.64
   4  -1  -3   18.78    0.67
   4   1  -3   15.94    0.64
  -4   1   3   19.22    0.71
   4   1  -3   18.26    0.66
   4   1  -3   17.37    0.78
  -4   1   3   15.65    0.76
   4   1  -3   17.09    0.54
  -4   1   3   16.65    0.65
  -3  -1   3   59.21    1.70
   3  -1  -3   54.99    1.67
   3  -1  -3   59.50    1.99
   3  -1  -3   60.70    1.70
  -3  -1   3   55.61    2.01
  -3  -1   3   59.54    1.70
  -3   1   3   57.24    1.69
   3   1  -3   57.43    2.00
  -3   1   3   55.36    1.67
   3   1  -3   57.43    1.69
  -3   1   3   56.13    1.98
   3   1  -3   59.06    1.70
   3   1  -3   58.22    1.56
  -2  -1   3    1.98    0.25
  -2  -1   3    2.01    0.32
   2  -1  -3    2.11    0.34
   2  -1  -3    2.19    0.22
   2   1  -3    2.62    0.32
  -2   1   3    2.55    0.23
  -2   1   3    2.54    0.23
   2   1  -3    2.07    0.31
  -2   1   3    2.08    0.38
   2   1  -3    2.40    0.25
  -1  -1   3    3.78    0.18
   1  -1  -3    4.20    0.23
  -1  -1   3    3.62    0.23
  -1  -1   3    3.33    0.29
   1  -1  -3    3.52    0.27
   1  -1  -3    3.70    0.22
  -1   1   3    3.54    0.23
  -1   1   3    3.74    0.22
  -1   1   3    3.66    0.23
   1   1  -3    4.23    0.29
   1   1  -3    4.02    0.23
  -1   1   3    3.94    0.29
   0  -1   3   36.45    1.05
   0  -1   3   34.41    1.04
   0  -1   3   35.47    1.09
   0  -1  -3   36.58    0.98
   0  -1   3   36.31    1.03
   0  -1  -3   34.64    1.06
   0  -1  -3   36.21    1.06
   0  -1  -3   35.83    1.08
   0  -1  -3   35.36    0.97
   0   1   3   34.65    0.97
   0   1   3   34.19    1.08
   0   1   3   34.98    1.08
   0   1  -3   37.27    1.05
   0   1   3   34.49    1.08
   0   1  -3   37.30    1.04
   0   1   3   35.51    0.97
  -1  -1  -3  134.85    3.66
   1  -1   3  133.46    3.61
   1  -1   3  132.10    3.61
  -1  -1  -3  136.31    3.67
   1  -1   3  134.19    3.66
  -1  -1  -3  132.36    4.27
   1  -1   3  128.85    3.68
   1   1   3  131.42    3.69
   1   1   3  131.66    3.66
  -1   1  -3  135.80    3.61
  -1   1  -3  132.39    3.61
  -1   1  -3  135.86    3.68
  -2  -1  -3    2.63    0.34
   2  -1   3    3.13    0.25
  -2  -1  -3    3.22    0.15
  -2  -1  -3    3.11    0.36
  -2  -1  -3    3.63    0.27
  -2  -1  -3    3.37    0.25
   2  -1   3    3.40    0.36
   2  -1   3    3.67    0.34
   2  -1   3    3.04    0.25
  -2  -1  -3    3.42    0.15
  -2   1  -3    3.65    0.27
  -2   1  -3    2.89    0.25
   2   1   3    3.12    0.15
  -2   1  -3    3.53    0.28
   2   1   3    3.23    0.29
   2   1   3    3.27    0.15
   2   1   3    3.72    0.35
  -2   1  -3    3.19    0.25
  -2   1  -3    3.31    0.45
   2   1   3    2.87    0.29
   2   1   3    3.27    0.32
  -3  -1  -3    3.57    0.28
  -3  -1  -3    3.09    0.42
  -3  -1  -3    3.14    0.19
   3  -1   3    3.12    0.48
  -3  -1  -3    3.30    0.30
  -3  -1  -3    3.25    0.35
   3  -1   3    2.98    0.36
   3  -1   3    3.46    0.28
   3  -1   3    3.73    0.28
   3  -1   3    3.77    0.39
  -3  -1  -3    3.45    0.21
  -3   1  -3    3.29    0.27
  -3   1  -3    3.22    0.27
   3   1   3    2.62    0.34
  -3   1  -3    3.41    0.28
   3   1   3    3.13    0.19
  -3   1  -3    1.93    0.36
   3   1   3    2.96    0.38
  -3   1  -3    2.94    0.29
   3   1   3    2.50    0.36
   4  -1   3   82.92    2.46
  -4  -1  -3   85.76    2.41
   4  -1   3   84.32    2.36
  -4  -1  -3   80.42    2.86
  -4  -1  -3   84.77    2.30
   4  -1   3   84.40    2.91
  -4  -1  -3   83.46    2.30
   4  -1   3   81.66    2.36
  -4  -1  -3   84.76    2.48
  -4  -1  -3   83.36    2.43
   4  -1   3   83.23    2.35
   4   1   3   85.81    2.89
   4   1   3   79.63    2.30
  -4   1  -3   81.89    2.34
   4   1   3   79.06    2.43
   4   1   3   84.04    2.30
   4   1   3   80.23    2.39
  -4   1  -3   79.49    2.89
  -4   1  -3   80.72    2.35
  -4   1  -3   80.28    2.34
  -4   1  -3   85.51    2.45
  -5  -1  -3   75.88    2.83
  -5  -1  -3   82.21    2.47
  -5  -1  -3   79.27    2.27
   5  -1   3   82.65    2.33
   5  -1   3   81.73    2.43
   5  -1   3   80.97    2.32
   5  -1   3   79.39    2.89
  -5  -1  -3   83.66    2.38
  -5  -1  -3   81.48    2.43
   5  -1   3   79.36    2.33
  -5  -1  -3   80.15    2.28
  -5   1  -3   77.87    2.86
   5   1   3   78.28    2.28
  -5   1  -3   80.39    2.33
   5   1   3   82.92    2.29
   5   1   3   81.00    2.44
  -5   1  -3   80.87    2.33
  -5   1  -3   78.71    2.42
   5   1   3   77.76    2.36
  -5   1  -3   81.27    2.31
   5   1   3   81.24    2.87
   6  -1   3   43.95    1.36
  -6  -1  -3   44.12    1.34
  -6  -1  -3   42.64    1.52
   6  -1   3   42.76    1.39
  -6  -1  -3   43.11    1.33
   6  -1   3   42.08    1.50
   6  -1   3   42.50    1.38
  -6  -1  -3   41.45    1.72
   6   1   3   44.04    1.34
  -6   1  -3   41.64    1.38
  -6   1  -3   42.87    1.38
  -6   1  -3   43.99    1.35
  -6   1  -3   43.19    1.80
   6   1   3   41.02    1.46
   6   1   3   42.24    1.33
  -6   1  -3   42.22    1.48
   6   1   3   41.24    1.73
   6   1   3   44.13    1.43
  -7  -1  -3   -0.11    0.20
   7  -1   3    0.20    0.18
   7  -1   3   -0.04    0.25
  -7  -1  -3    0.05    0.22
   7  -1   3   -0.12    0.21
   7  -1   3    0.08    0.33
  -7  -1  -3   -0.24    0.39
   7   1   3    0.00    0.20
   7   1   3    0.12    0.23
  -7   1  -3    0.32    0.22
  -7   1  -3    0.12    0.19
  -7   1  -3   -0.04    0.43
   7   1   3    0.12    0.29
   7   1   3   -0.24    0.20
  -8  -1  -3    0.12    0.33
   8  -1   3    0.13    0.39
   8  -1   3    0.10    0.29
  -8  -1  -3    0.04    0.25
   8  -1   3    0.05    0.24
   8  -1   3    0.12    0.31
   8   1   3   -0.47    0.21
   8   1   3    0.09    0.26
   8   1   3    0.49    0.32
  -8   1  -3    0.59    0.38
  -8   1  -3   -0.04    0.20
   8   1   3   -0.02    0.25
   9  -1   3   -0.37    0.31
  -9  -1  -3   -0.52    0.50
   9  -1   3   -0.16    0.25
  -9  -1  -3    0.00    0.29
   9  -1   3    0.03    0.42
   9  -1   3    0.16    0.21
   9   1   3   -0.32    0.32
   9   1   3    0.36    0.41
   9   1   3    0.11    0.29
  -9   1  -3    0.15    0.53
   9   1   3    0.19    0.28
  -9   1  -3   -0.02    0.25
  10  -1   3    0.99    0.39
 -10  -1  -3    0.72    0.34
  10  -1   3    1.30    0.36
  10  -1   3    1.12    0.38
 -10  -1  -3    1.12    0.48
  10   1   3    0.82    0.32
 -10   1  -3    1.46    0.41
  10   1   3    1.07    0.35
 -10   1  -3    1.05    0.47
  10   1   3    0.80    0.37
  11  -1   3    0.47    0.41
  11  -1   3    0.02    0.36
 -11  -1  -3    0.02    0.43
  11  -1   3    0.49    0.40
 -11   1  -3   -0.99    0.61
 -11   1  -3    0.49    0.40
  11   1   3   -0.39    0.32
  11   1   3    0.62    0.48
 -12  -1  -3    0.98    0.71
  12  -1   3    1.06    0.45
  12  -1   3    1.00    0.44
  12  -1   3    1.45    0.49
  12   1   3    1.44    0.42
  12   1   3    1.82    0.51
 -12   1  -3    1.42    0.76
  12   1   3    0.85    0.42
  13  -1   3    0.70    0.45
 -13  -1  -3    1.48    0.83
  13  -1   3    0.14    0.43
  13   1   3    0.62    0.43
  13   1   3   -0.16    0.43
  13   1   3    0.33    0.58
 -13   1  -3   -0.16    0.55
  14  -1   3    0.68    0.48
  14  -1   3    1.12    0.52
 -14  -1  -3    0.39    0.92
  14   1   3    1.04    0.46
  14   1   3    1.14    0.65
 -14   1  -3    0.66    0.64
  15  -1   3    0.97    0.56
  15  -1   3   -0.11    0.33
  15   1   3   -1.36    0.58
  15   1   3    0.35    0.48
  17  -2  -3    1.32    0.68
 -16  -2   3    0.17    0.87
  16  -2  -3    0.90    0.60
  16  -2  -3    0.84    0.42
  16   2  -3    0.52    0.55
 -16   2   3    0.67    0.88
 -15  -2   3    0.37    0.78
  15  -2  -3    0.43    0.58
  15  -2  -3    0.99    0.57
 -15   2   3   -0.62    0.60
  15   2  -3    0.22    0.46
 -15   2   3    0.10    0.61
  15   2  -3   -0.24    0.50
  14  -2  -3   -0.44    0.32
 -14  -2   3   -0.61    0.33
  14  -2  -3    0.15    0.48
 -14  -2   3    0.52    0.52
  14   2  -3   -0.75    0.29
 -14   2   3    0.18    0.39
  14   2  -3   -0.32    0.29
  14   2  -3    0.24    0.43
 -14   2   3   -0.88    0.50
  13  -2  -3    7.09    0.66
 -13  -2   3    5.30    1.10
 -13  -2   3    6.06    0.83
  13  -2  -3    6.41    0.82
  13   2  -3    6.01    0.67
  13   2  -3    7.77    0.80
 -13   2   3    6.98    0.88
  13   2  -3    8.30    0.71
 -13   2   3    5.16    0.94
  12  -2  -3    0.12    0.44
 -12  -2   3    0.30    0.66
  12  -2  -3   -0.63    0.41
  12  -2  -3    0.12    0.17
 -12  -2   3   -0.03    0.31
  12   2  -3   -0.84    0.31
 -12   2   3    0.13    0.47
  12   2  -3    0.01    0.29
  12   2  -3   -0.44    0.36
 -12   2   3    0.70    0.52
 -11  -2   3   11.86    1.14
 -11  -2   3   10.16    0.82
  11  -2  -3   11.42    0.48
  11  -2  -3   10.87    0.83
 -11   2   3   11.70    0.78
  11   2  -3   10.63    0.70
 -11   2   3   11.01    1.13
  11   2  -3   12.33    0.82
  11   2  -3   12.50    0.74
 -10  -2   3    2.75    0.50
  10  -2  -3    2.03    0.38
 -10  -2   3    2.04    0.61
  10  -2  -3    2.37    0.25
 -10   2   3    2.79    0.44
  10   2  -3    2.97    0.44
 -10   2   3    2.36    0.55
  10   2  -3    1.99    0.47
  10   2  -3    2.29    0.46
  -9  -2   3    0.96    0.52
  -9  -2   3    1.55    0.41
   9  -2  -3    1.14    0.20
   9  -2  -3    1.64    0.41
   9   2  -3    1.82    0.43
  -9   2   3    1.69    0.45
   9   2  -3    1.95    0.32
   9   2  -3    1.06    0.37
  -9   2   3    1.35    0.41
   8  -2  -3    9.49    0.61
   8  -2  -3   10.41    0.38
  -8  -2   3    8.27    0.64
  -8  -2   3    9.08    0.73
   8  -2  -3   10.43    0.69
   8   2  -3    9.82    0.68
   8   2  -3    8.58    0.64
  -8   2   3    9.42    0.59
   8   2  -3    9.83    0.51
  -8   2   3   11.91    0.91
   7  -2  -3   44.33    1.50
  -7  -2   3   44.53    1.50
   7  -2  -3   46.02    1.81
  -7  -2   3   44.87    1.83
  -7  -2   3   44.71    1.50
   7  -2  -3   44.26    1.50
   7   2  -3   43.66    1.37
  -7   2   3   44.45    1.50
  -7   2   3   43.33    1.77
   7   2  -3   44.71    1.48
   7   2  -3   43.22    1.49
  -7   2   3   46.04    1.53
   7   2  -3   45.12    1.81
   6  -2  -3   11.82    0.76
  -6  -2   3   10.48    0.61
   6  -2  -3   10.62    0.57
  -6  -2   3   10.51    0.61
  -6  -2   3   13.20    0.74
   6  -2  -3    9.79    0.57
   6   2  -3   11.28    0.63
  -6   2   3   10.40    0.57
   6   2  -3   11.21    0.55
  -6   2   3   11.56    0.79
  -6   2   3   10.12    0.56
   6   2  -3   10.80    0.78
   6   2  -3   11.03    0.45
  -5  -2   3    0.11    0.18
   5  -2  -3   -0.49    0.26
   5  -2  -3   -0.18    0.19
  -5  -2   3    0.39    0.33
   5  -2  -3   -0.03    0.31
  -5  -2   3    0.33    0.19
   5   2  -3   -0.05    0.18
   5   2  -3    0.12    0.22
  -5   2   3    0.02    0.27
   5   2  -3    0.08    0.12
   5   2  -3    0.30    0.18
  -5   2   3    0.30    0.20
  -5   2   3    0.21    0.31
   4  -2  -3    1.49    0.26
  -4  -2   3    1.60    0.30
  -4  -2   3    1.45    0.22
  -4  -2   3    1.12    0.32
   4  -2  -3    1.82    0.32
   4  -2  -3    1.46    0.30
   4  -2  -3    1.25    0.14
  -4  -2   3    1.71    0.15
   4   2  -3    1.48    0.15
   4   2  -3    1.58    0.34
  -4   2   3    1.20    0.31
   4   2  -3    1.43    0.24
   4   2  -3    1.48    0.27
  -4   2   3    1.66    0.27
  -4   2   3    1.54    0.30
   3  -2  -3    8.56    0.41
  -3  -2   3    9.46    0.48
  -3  -2   3    8.77    0.43
  -3  -2   3    7.21    0.27
   3  -2  -3    9.27    0.34
  -3  -2   3    8.62    0.51
   3  -2  -3    8.69    0.49
   3  -2  -3    8.41    0.42
   3   2  -3    8.46    0.42
  -3   2   3    9.02    0.47
  -3   2   3    9.05    0.47
   3   2  -3    9.49    0.50
  -3   2   3    8.82    0.50
   3   2  -3    8.96    0.48
  -2  -2   3   57.04    1.69
  -2  -2   3   59.32    1.71
   2  -2  -3   59.22    1.67
   2  -2  -3   57.66    1.63
   2  -2  -3   56.99    1.68
   2  -2  -3   58.88    1.92
   2   2  -3   57.07    1.69
  -2   2   3   55.34    1.63
  -2   2   3   54.69    1.92
  -2   2   3   58.88    1.67
  -2   2   3   57.54    1.68
   2   2  -3   59.37    1.71
   2   2  -3   61.88    2.00
   1  -2  -3  180.29    4.86
  -1  -2   3  187.80    4.91
  -1  -2   3  180.63    4.90
   1  -2  -3  180.15    5.67
   1  -2  -3  180.04    4.88
   1  -2  -3  184.72    4.90
   1  -2  -3  178.82    4.86
   1   2  -3  182.66    4.91
  -1   2   3  184.44    4.87
  -1   2   3  175.68    4.90
   1   2  -3  174.70    4.90
  -1   2   3  176.78    4.86
   0  -2  -3  144.44    3.82
   0  -2  -3  143.33    3.91
   0  -2  -3  144.65    3.89
   0  -2   3  147.01    3.89
   0  -2   3  138.42    3.88
   0  -2  -3  142.82    3.82
   0   2   3  139.31    3.91
   0   2  -3  141.37    3.88
   0   2   3  139.05    3.89
   0   2  -3  142.61    3.88
   0   2   3  139.67    3.82
   1  -2   3    0.17    0.20
   1  -2   3    0.33    0.20
  -1  -2  -3    0.20    0.08
   1  -2   3   -0.04    0.16
  -1  -2  -3    0.05    0.22
  -1  -2  -3    0.02    0.09
  -1  -2  -3    0.30    0.21
  -1  -2  -3    0.29    0.20
  -1  -2  -3    0.16    0.17
   1   2   3    0.15    0.08
   1   2   3    0.00    0.19
  -1   2  -3    0.15    0.20
  -1   2  -3    0.35    0.20
  -1   2  -3    0.16    0.16
   1   2   3    0.23    0.23
  -2  -2  -3   30.92    0.99
  -2  -2  -3   30.65    0.98
   2  -2   3   29.61    0.94
  -2  -2  -3   29.44    0.98
  -2  -2  -3   29.72    0.85
   2  -2   3   28.97    0.96
   2  -2   3   29.18    0.94
  -2  -2  -3   28.99    1.11
  -2  -2  -3   30.38    0.85
  -2   2  -3   27.93    0.93
  -2   2  -3   30.05    0.95
   2   2   3   29.61    0.98
  -2   2  -3   27.04    1.18
  -2   2  -3   29.20    0.94
   2   2   3   29.82    0.85
   2   2   3   30.88    1.12
   2   2   3   29.48    1.00
  -3  -2  -3   54.43    1.65
  -3  -2  -3   52.61    1.88
   3  -2   3   52.22    1.58
   3  -2   3   56.38    1.60
  -3  -2  -3   52.90    1.62
  -3  -2  -3   53.29    1.49
   3  -2   3   52.89    1.60
  -3  -2  -3   53.39    1.49
   3  -2   3   53.35    1.95
  -3  -2  -3   53.25    1.66
  -3   2  -3   53.58    1.59
  -3   2  -3   54.08    1.59
   3   2   3   53.58    1.87
   3   2   3   51.94    1.63
   3   2   3   53.00    1.49
  -3   2  -3   51.30    1.53
   3   2   3   50.70    1.63
  -3   2  -3   53.77    1.59
  -3   2  -3   49.70    1.91
   4  -2   3    7.37    0.46
  -4  -2  -3    7.58    0.33
  -4  -2  -3    6.32    0.44
   4  -2   3    7.17    0.40
  -4  -2  -3    7.46    0.50
  -4  -2  -3    7.56    0.36
   4  -2   3    7.06    0.66
  -4  -2  -3    7.63    0.48
  -4  -2  -3    8.31    0.54
  -4   2  -3    7.74    0.68
   4   2   3    6.22    0.32
   4   2   3    7.45    0.34
   4   2   3    7.13    0.46
  -4   2  -3    6.68    0.44
   4   2   3    7.59    0.52
  -4   2  -3    7.82    0.38
   4   2   3    8.28    0.61
  -4   2  -3    6.39    0.45
   5  -2   3   -0.34    0.24
  -5  -2  -3   -0.05    0.15
  -5  -2  -3    0.72    0.29
   5  -2   3   -0.03    0.24
  -5  -2  -3    0.15    0.23
  -5  -2  -3   -0.02    0.29
   5  -2   3    0.01    0.15
  -5   2  -3   -0.13    0.15
   5   2   3    0.00    0.33
  -5   2  -3    0.46    0.39
  -5   2  -3    0.18    0.23
  -5   2  -3    0.03    0.23
   5   2   3   -0.18    0.14
   5   2   3    0.21    0.20
   5   2   3    0.03    0.28
  -5   2  -3    0.18    0.17
   5   2   3    0.08    0.15
   6  -2   3   35.73    1.25
  -6  -2  -3   35.63    1.15
   6  -2   3   35.80    1.23
   6  -2   3   34.85    1.34
  -6  -2  -3   35.32    1.14
  -6  -2  -3   36.49    1.28
  -6  -2  -3   37.45    1.56
   6   2   3   37.98    1.58
   6   2   3   34.55    1.28
  -6   2  -3   35.60    1.24
  -6   2  -3   36.12    1.14
   6   2   3   36.96    1.33
  -6   2  -3   36.69    1.29
  -6   2  -3   36.45    1.24
   6   2   3   36.73    1.16
   6   2   3   34.90    1.15
  -6   2  -3   34.82    1.61
  -7  -2  -3   -0.13    0.40
   7  -2   3    0.29    0.30
  -7  -2  -3    0.01    0.19
  -7  -2  -3   -0.01    0.21
   7  -2   3   -0.05    0.35
   7  -2   3    0.23    0.30
   7   2   3   -0.36    0.18
   7   2   3    0.47    0.25
  -7   2  -3    0.00    0.17
  -7   2  -3   -0.08    0.27
   7   2   3   -0.08    0.22
  -7   2  -3    0.12    0.21
  -7   2  -3    0.03    0.44
   7   2   3   -0.21    0.23
   8  -2   3   21.84    0.93
   8  -2   3   23.50    1.00
  -8  -2  -3   21.62    1.29
  -8  -2  -3   23.55    0.90
   8  -2   3   23.31    1.11
  -8   2  -3   21.61    0.92
   8   2   3   24.21    0.88
   8   2   3   24.06    1.04
   8   2   3   22.39    0.90
  -8   2  -3   23.36    1.37
   8   2   3   23.43    1.03
   9  -2   3   -0.31    0.42
   9  -2   3   -0.30    0.30
   9  -2   3    0.61    0.36
  -9  -2  -3   -0.01    0.27
  -9  -2  -3   -0.02    0.37
  -9   2  -3    0.05    0.40
  -9   2  -3    0.01    0.25
   9   2   3    0.22    0.30
   9   2   3    0.68    0.40
   9   2   3   -0.51    0.26
   9   2   3    0.08    0.28
  10  -2   3    0.57    0.38
 -10  -2  -3    0.12    0.41
 -10  -2  -3    0.86    0.34
  10  -2   3    0.48    0.47
  10   2   3    0.32    0.40
 -10   2  -3    0.75    0.42
  10   2   3    0.59    0.31
 -10   2  -3   -0.31    0.60
  10   2   3    0.24    0.34
  11  -2   3    1.35    0.44
 -11  -2  -3    1.14    0.51
  11  -2   3    2.06    0.57
 -11   2  -3    1.14    0.37
  11   2   3    1.04    0.38
  11   2   3    1.56    0.56
 -11   2  -3    0.09    0.71
  11   2   3    1.41    0.47
  12  -2   3    1.57    0.49
 -12  -2  -3    0.42    0.70
  12  -2   3    0.84    0.34
  12   2   3    1.50    0.47
 -12   2  -3    0.90    0.59
  12   2   3    1.41    0.41
  12   2   3    1.97    0.54
  13  -2   3    0.32    0.45
 -13  -2  -3    0.48    0.79
  13  -2   3   -0.12    0.43
  13   2   3    0.39    0.60
  13   2   3    0.00    0.40
 -13   2  -3    0.29    0.78
 -14  -2  -3    1.62    0.89
  14  -2   3    1.32    0.53
  14  -2   3    1.89    0.55
  14   2   3    2.00    0.51
 -14   2  -3    2.59    0.93
  15  -2   3    0.60    0.52
  15   2   3    1.55    0.76
  15   2   3    0.77    0.48
  17  -3  -3    0.31    0.61
  16  -3  -3    0.09    0.47
  16  -3  -3   -0.46    0.58
 -16  -3   3   -0.39    0.87
  16   3  -3    0.68    0.40
  15  -3  -3   -0.41    0.36
  15  -3  -3   -0.17    0.57
 -15  -3   3   -0.74    0.75
  15   3  -3    0.78    0.53
 -15   3   3   -0.40    0.86
 -15   3   3   -0.71    0.38
  15   3  -3   -0.05    0.51
 -14  -3   3    0.54    0.71
  14  -3  -3    0.20    0.53
  14  -3  -3   -0.28    0.34
 -14  -3   3    0.55    0.42
  14   3  -3    0.48    0.38
 -14   3   3    0.16    0.56
  14   3  -3    0.48    0.49
 -14   3   3   -0.33    0.61
  14   3  -3   -0.02    0.41
 -13  -3   3    5.91    0.87
 -13  -3   3    4.65    0.78
  13  -3  -3    3.49    0.67
  13   3  -3    4.13    0.63
 -13   3   3    3.47    0.88
 -13   3   3    3.37    0.71
  13   3  -3    4.41    0.65
 -12  -3   3    3.85    0.74
 -12  -3   3    3.32    0.59
  12  -3  -3    2.64    0.49
  12   3  -3    2.60    0.52
 -12   3   3    1.90    0.48
  12   3  -3    2.78    0.56
 -12   3   3    3.14    0.79
 -11  -3   3    3.21    0.73
 -11  -3   3    3.18    0.55
  11  -3  -3    2.97    0.58
 -11   3   3    2.78    0.59
  11   3  -3    3.59    0.58
  11   3  -3    2.64    0.50
 -11   3   3    2.45    0.59
 -10  -3   3    7.53    0.72
 -10  -3   3    8.93    0.83
  10  -3  -3    7.59    0.62
 -10   3   3    8.76    0.66
  10   3  -3    8.33    0.73
 -10   3   3    7.90    0.98
  10   3  -3    7.94    0.70
  -9  -3   3    0.06    0.45
  -9  -3   3    0.14    0.35
   9  -3  -3    0.34    0.38
  -9   3   3    0.60    0.40
   9   3  -3    0.27    0.25
   9   3  -3    0.40    0.33
  -9   3   3   -0.26    0.44
   9   3  -3    0.29    0.35
   8  -3  -3   11.02    0.66
  -8  -3   3   11.68    0.80
  -8  -3   3   12.06    0.72
   8   3  -3   11.91    0.71
   8   3  -3   11.01    0.64
  -8   3   3   10.85    0.78
  -8   3   3   11.18    0.67
   8   3  -3   12.26    0.56
  -7  -3   3    8.52    0.67
   7  -3  -3    8.50    0.57
   7  -3  -3    9.14    0.57
   7  -3  -3    8.85    0.74
  -7  -3   3    8.60    0.60
   7   3  -3    9.12    0.78
  -7   3   3    7.55    0.54
   7   3  -3    9.30    0.44
   7   3  -3    8.50    0.52
  -7   3   3    8.61    0.75
   7   3  -3   10.14    0.67
  -6  -3   3    6.64    0.53
  -6  -3   3    6.36    0.34
   6  -3  -3    5.78    0.55
  -6  -3   3    6.41    0.44
   6  -3  -3    6.81    0.61
  -6  -3   3    5.73    0.68
   6  -3  -3    7.67    0.56
   6   3  -3    6.77    0.35
   6   3  -3    6.96    0.63
   6   3  -3    6.00    0.50
  -6   3   3    5.81    0.54
  -6   3   3    6.93    0.64
   6   3  -3    7.17    0.47
  -6   3   3    5.83    0.55
   5  -3  -3   10.91    0.56
   5  -3  -3   11.65    0.67
   5  -3  -3    8.87    0.31
  -5  -3   3   10.84    0.59
  -5  -3   3    9.78    0.63
  -5  -3   3   10.67    0.42
  -5  -3   3   11.34    0.60
   5  -3  -3   10.60    0.62
  -5   3   3   10.92    0.62
   5   3  -3   11.39    0.61
  -5   3   3   10.36    0.62
   5   3  -3   10.93    0.59
  -5   3   3    9.88    0.68
   5   3  -3   11.53    0.66
   4  -3  -3    4.93    0.45
   4  -3  -3    4.29    0.21
   4  -3  -3    4.77    0.44
   4  -3  -3    4.47    0.38
  -4  -3   3    4.62    0.53
  -4  -3   3    5.08    0.44
  -4  -3   3    4.41    0.44
  -4  -3   3    4.58    0.25
   4   3  -3    4.95    0.43
  -4   3   3    4.12    0.36
  -4   3   3    4.43    0.44
   4   3  -3    4.16    0.51
  -4   3   3    5.39    0.46
   4   3  -3    4.48    0.45
   3  -3  -3   68.69    2.27
  -3  -3   3   66.93    2.34
   3  -3  -3   67.44    2.00
  -3  -3   3   67.76    2.01
   3  -3  -3   68.33    2.00
  -3  -3   3   71.13    2.03
   3  -3  -3   68.37    1.89
   3   3  -3   68.10    2.34
  -3   3   3   68.20    1.89
  -3   3   3   70.76    2.01
   3   3  -3   66.70    2.01
  -3   3   3   66.26    2.27
   3   3  -3   70.83    2.03
  -3   3   3   65.83    2.00
   2  -3  -3   91.61    2.54
   2  -3  -3   90.85    2.88
  -2  -3   3   89.15    2.56
  -2  -3   3   88.61    2.57
   2  -3  -3   88.96    2.55
   2  -3  -3   90.50    2.49
   2   3  -3   91.61    2.98
  -2   3   3   87.23    2.47
  -2   3   3   88.42    2.54
  -2   3   3   87.19    2.88
   2   3  -3   89.87    2.57
  -2   3   3   94.51    2.56
  -2   3   3   87.37    2.48
   2   3  -3   91.03    2.57
  -1  -3   3    1.95    0.29
   1  -3  -3    1.67    0.21
   1  -3  -3    1.50    0.15
   1  -3  -3    2.04    0.19
   1  -3  -3    1.46    0.26
  -1  -3   3    1.87    0.27
   1  -3  -3    1.85    0.23
  -1   3   3    1.60    0.21
  -1   3   3    1.69    0.28
  -1   3   3    1.48    0.19
   1   3  -3    1.52    0.27
  -1   3   3    1.77    0.24
   1   3  -3    2.16    0.34
   0  -3  -3   30.65    0.96
   0  -3  -3   33.07    1.03
   0  -3   3   32.16    1.05
   0  -3  -3   32.32    0.97
   0  -3  -3   30.34    1.04
   0  -3   3   29.58    1.04
   0  -3  -3   31.86    0.98
   0   3   3   31.11    0.98
   0   3   3   32.62    0.97
   0   3   3   32.07    1.03
   0   3   3   30.32    0.96
   0   3  -3   30.83    1.02
   0   3  -3   32.60    1.05
  -1  -3  -3   27.73    0.93
  -1  -3  -3   27.48    0.84
   1  -3   3   28.93    0.96
  -1  -3  -3   28.12    0.95
  -1  -3  -3   26.19    0.96
  -1  -3  -3   27.19    0.91
   1  -3   3   26.59    0.87
   1  -3   3   25.89    0.94
  -1  -3  -3   26.75    0.84
  -1   3  -3   28.72    0.95
   1   3   3   26.43    0.92
  -1   3  -3   27.06    0.94
   1   3   3   27.59    0.84
   1   3   3   28.19    0.84
   2  -3   3   57.80    1.74
  -2  -3  -3   58.30    1.64
   2  -3   3   59.82    1.74
  -2  -3  -3   59.14    1.64
  -2  -3  -3   59.90    1.78
  -2  -3  -3   56.97    1.77
  -2  -3  -3   57.99    1.96
  -2  -3  -3   59.75    1.75
   2   3   3   57.22    1.77
   2   3   3   54.75    1.63
  -2   3  -3   55.16    1.73
   2   3   3   54.97    1.63
  -2   3  -3   57.93    2.08
  -2   3  -3   60.70    1.70
  -2   3  -3   57.18    1.73
   2   3   3   59.55    1.96
  -3  -3  -3   -0.17    0.14
  -3  -3  -3    0.14    0.23
   3  -3   3   -0.02    0.18
  -3  -3  -3   -0.12    0.16
  -3  -3  -3   -0.14    0.25
   3  -3   3    0.12    0.26
   3  -3   3   -0.42    0.24
  -3  -3  -3   -0.43    0.26
   3   3   3    0.06    0.13
  -3   3  -3   -0.36    0.22
   3   3   3    0.44    0.25
  -3   3  -3    0.17    0.33
   3   3   3    0.08    0.27
   3   3   3   -0.20    0.13
  -3   3  -3    0.10    0.13
   3   3   3   -0.10    0.28
  -3   3  -3   -0.02    0.24
  -4  -3  -3    0.04    0.28
   4  -3   3   -0.01    0.25
  -4  -3  -3   -0.07    0.28
   4  -3   3    0.04    0.24
  -4  -3  -3    0.05    0.13
  -4  -3  -3   -0.32    0.13
   4  -3   3   -0.03    0.26
  -4  -3  -3   -0.36    0.23
   4   3   3    0.01    0.27
   4   3   3   -0.22    0.14
  -4   3  -3   -0.10    0.18
  -4   3  -3    0.25    0.25
   4   3   3    0.30    0.20
  -4   3  -3   -0.04    0.14
   4   3   3   -0.27    0.27
  -4   3  -3   -0.08    0.14
  -4   3  -3    0.04    0.24
   4   3   3   -0.04    0.15
  -5  -3  -3   23.70    0.98
  -5  -3  -3   25.02    1.00
   5  -3   3   23.56    0.96
   5  -3   3   25.92    0.98
  -5  -3  -3   25.98    0.83
  -5  -3  -3   25.20    0.83
  -5  -3  -3   26.01    1.13
   5  -3   3   24.83    1.22
  -5   3  -3   24.36    1.16
  -5   3  -3   25.49    0.81
  -5   3  -3   24.40    0.92
   5   3   3   23.49    0.96
   5   3   3   24.70    1.01
  -5   3  -3   24.25    0.96
   5   3   3   24.32    1.14
   5   3   3   24.20    0.83
   5   3   3   25.38    0.84
  -5   3  -3   24.87    0.93
   6  -3   3    0.10    0.21
  -6  -3  -3   -0.27    0.16
  -6  -3  -3    0.14    0.31
   6  -3   3    0.32    0.30
  -6  -3  -3   -0.12    0.23
  -6  -3  -3    0.08    0.18
  -6   3  -3    0.64    0.35
   6   3   3    0.07    0.23
   6   3   3    0.13    0.19
   6   3   3    0.15    0.26
  -6   3  -3    0.04    0.20
   6   3   3    0.18    0.23
  -6   3  -3    0.10    0.17
   6   3   3    0.37    0.35
   7  -3   3    0.81    0.35
   7  -3   3    0.82    0.34
  -7  -3  -3    0.58    0.23
  -7  -3  -3    1.11    0.45
  -7   3  -3    0.78    0.38
  -7   3  -3    0.36    0.24
   7   3   3    0.71    0.38
  -7   3  -3    0.98    0.20
   7   3   3    0.69    0.24
   7   3   3    0.78    0.25
  -7   3  -3    0.58    0.29
   7   3   3    1.56    0.39
   8  -3   3    0.35    0.36
   8  -3   3    0.75    0.39
  -8  -3  -3    0.70    0.49
  -8  -3  -3    0.92    0.28
   8  -3   3    0.75    0.36
  -8   3  -3    0.79    0.42
   8   3   3    1.46    0.35
   8   3   3    0.63    0.26
  -8   3  -3    0.63    0.24
   8   3   3    1.32    0.43
   8   3   3    1.29    0.29
  -8   3  -3    0.82    0.39
   9  -3   3    4.54    0.73
  -9  -3  -3    4.75    0.49
   9  -3   3    3.93    0.65
   9  -3   3    4.96    0.50
  -9  -3  -3    5.17    0.86
   9   3   3    4.78    0.68
   9   3   3    5.07    0.69
   9   3   3    5.33    0.49
  -9   3  -3    6.05    0.98
  -9   3  -3    4.13    0.50
   9   3   3    4.87    0.48
  10  -3   3   -0.02    0.35
 -10  -3  -3   -0.29    0.53
  10  -3   3   -0.02    0.47
 -10   3  -3   -0.46    0.25
  10   3   3   -0.55    0.40
  10   3   3   -0.14    0.45
 -10   3  -3   -0.09    0.41
  10   3   3    0.11    0.29
  11  -3   3    2.89    0.53
 -11  -3  -3    2.78    0.74
  11  -3   3    2.74    0.66
  11   3   3    2.80    0.48
  11   3   3    2.54    0.61
 -11   3  -3    1.89    0.81
  11   3   3    2.86    0.51
 -11   3  -3    2.51    0.56
  12  -3   3    0.45    0.47
  12  -3   3    1.21    0.45
 -12  -3  -3    0.98    0.69
 -12   3  -3    0.48    0.77
  12   3   3    0.46    0.52
  12   3   3    1.08    0.56
  12   3   3    0.59    0.29
 -13  -3  -3    1.47    0.81
  13  -3   3    1.44    0.50
  13  -3   3    1.40    0.52
  13   3   3    1.84    0.66
  13   3   3    2.10    0.62
 -13   3  -3    0.79    0.64
  13   3   3    1.83    0.47
  14  -3   3    0.32    0.36
  14  -3   3   -0.46    0.66
 -14  -3  -3   -0.14    0.80
  14   3   3    0.54    0.65
 -14   3  -3    1.15    0.94
  14   3   3    0.10    0.40
  15   3   3    1.95    0.76
  16  -4  -3    1.05    0.68
  16   4  -3    0.11    0.43
 -15  -4   3   -0.54    0.52
  15  -4  -3   -1.55    0.50
  15  -4  -3    0.72    0.62
 -15   4   3    0.71    0.85
  15   4  -3    0.30    0.57
 -15   4   3   -0.65    0.44
  15   4  -3   -0.81    0.45
  14  -4  -3    1.31    0.47
 -14  -4   3    1.40    0.76
 -14   4   3    2.79    0.92
  14   4  -3    1.69    0.46
  14   4  -3    1.60    0.58
 -14   4   3    1.45    0.68
 -13  -4   3   -0.81    0.63
  13  -4  -3    0.57    0.53
 -13  -4   3    0.30    0.36
  13   4  -3    0.65    0.41
  13   4  -3    0.55    0.37
 -13   4   3    0.27    0.53
 -13   4   3    0.56    0.61
  13   4  -3    0.32    0.52
 -12  -4   3   27.86    1.70
 -12  -4   3   27.70    1.32
  12  -4  -3   27.19    1.30
 -12   4   3   28.27    1.71
 -12   4   3   26.72    1.39
  12   4  -3   25.77    1.21
  12   4  -3   28.91    1.30
 -11  -4   3    4.04    0.76
 -11  -4   3    3.09    0.47
  11  -4  -3    4.07    0.69
  11   4  -3    2.98    0.48
 -11   4   3    3.83    0.71
 -11   4   3    2.52    0.60
  11   4  -3    3.27    0.44
 -10  -4   3    0.02    0.51
  10  -4  -3    0.41    0.45
 -10  -4   3    0.40    0.41
  10   4  -3    0.20    0.28
 -10   4   3    0.45    0.44
 -10   4   3    0.54    0.57
  10   4  -3    0.32    0.28
  -9  -4   3   16.71    0.90
   9  -4  -3   15.62    0.85
  -9  -4   3   16.70    1.10
   9   4  -3   16.80    0.92
  -9   4   3   15.68    1.00
  -9   4   3   15.71    0.85
   9   4  -3   16.34    0.88
   9   4  -3   15.72    0.72
  -8  -4   3    4.03    0.57
   8  -4  -3    3.57    0.46
  -8  -4   3    3.44    0.48
  -8  -4   3    3.90    0.43
  -8   4   3    4.46    0.60
   8   4  -3    5.03    0.38
   8   4  -3    3.73    0.53
   8   4  -3    5.19    0.49
  -8   4   3    4.18    0.57
  -7  -4   3   11.48    0.52
   7  -4  -3   11.13    0.72
  -7  -4   3   11.77    0.83
   7  -4  -3   10.89    0.74
  -7  -4   3   10.34    0.61
  -7   4   3   11.58    0.76
   7   4  -3   11.53    0.63
  -7   4   3   12.21    0.75
   7   4  -3   12.17    0.65
   7   4  -3   11.17    0.84
  -6  -4   3   12.34    0.68
   6  -4  -3   11.71    0.70
   6  -4  -3   11.22    0.73
  -6  -4   3   12.18    0.49
   6  -4  -3   10.80    0.69
  -6  -4   3   10.50    0.79
   6   4  -3   11.92    0.68
   6   4  -3   11.48    0.65
  -6   4   3   10.92    0.70
  -6   4   3   11.32    0.70
  -6   4   3   10.76    0.74
   6   4  -3   10.90    0.77
  -5  -4   3   17.45    0.94
  -5  -4   3   17.24    0.79
   5  -4  -3   17.42    0.84
  -5  -4   3   16.58    0.73
  -5  -4   3   16.78    0.60
   5  -4  -3   16.25    0.74
   5  -4  -3   16.27    0.74
   5   4  -3   17.97    0.75
   5   4  -3   16.48    0.77
  -5   4   3   16.72    0.75
  -5   4   3   15.87    0.78
  -5   4   3   16.18    0.74
   5   4  -3   17.07    0.90
   4  -4  -3    0.26    0.29
   4  -4  -3    0.23    0.23
   4  -4  -3    0.26    0.29
  -4  -4   3    0.10    0.20
  -4  -4   3   -0.15    0.29
  -4  -4   3   -0.20    0.30
  -4  -4   3    0.18    0.14
   4   4  -3   -0.24    0.28
   4   4  -3   -0.16    0.20
  -4   4   3    0.37    0.29
  -4   4   3    0.05    0.30
  -4   4   3    0.11    0.12
   3  -4  -3   56.98    1.77
   3  -4  -3   57.89    1.96
  -3  -4   3   59.85    1.82
   3  -4  -3   58.41    1.80
  -3  -4   3   56.57    1.81
   3   4  -3   55.52    1.80
   3   4  -3   61.81    1.83
  -3   4   3   59.42    1.61
  -3   4   3   56.82    1.96
   3   4  -3   58.31    2.06
  -3   4   3   56.72    1.66
  -3   4   3   58.76    1.80
  -3   4   3   62.15    1.80
   2  -4  -3   12.50    0.51
   2  -4  -3   12.58    0.59
  -2  -4   3   13.02    0.59
  -2  -4   3   12.45    0.64
   2  -4  -3   13.18    0.61
   2   4  -3   13.05    0.64
   2   4  -3   13.49    0.67
   2   4  -3   13.16    0.59
  -2   4   3   12.84    0.43
  -2   4   3   12.74    0.61
  -2   4   3   12.29    0.60
  -2   4   3   13.22    0.53
  -2   4   3   12.40    0.52
  -1  -4   3    2.60    0.33
   1  -4  -3    2.19    0.13
   1  -4  -3    2.00    0.25
   1  -4  -3    2.54    0.20
   1  -4  -3    1.92    0.33
  -1  -4   3    2.79    0.32
  -1   4   3    2.30    0.34
  -1   4   3    2.34    0.27
   1   4  -3    2.66    0.31
  -1   4   3    1.69    0.24
   1   4  -3    2.38    0.40
   0  -4  -3    0.66    0.17
   0  -4   3    0.56    0.28
   0  -4  -3    0.32    0.15
   0  -4   3    0.17    0.20
   0  -4  -3    0.42    0.08
   0  -4  -3    0.44    0.21
   0   4   3    0.42    0.24
   0   4   3    0.37    0.16
   0   4  -3    0.58    0.27
   0   4  -3    0.33    0.20
   0   4   3    0.19    0.21
   1  -4   3   15.09    0.67
  -1  -4  -3   17.08    0.60
  -1  -4  -3   15.23    0.60
  -1  -4  -3   16.59    0.64
   1  -4   3   15.56    0.58
   1  -4   3   15.41    0.67
  -1  -4  -3   15.77    0.61
  -1   4  -3   16.39    0.73
   1   4   3   17.60    0.63
  -1   4  -3   15.21    0.67
   1   4   3   16.88    0.62
   1   4   3   16.14    0.67
  -2  -4  -3   54.10    1.72
   2  -4   3   54.65    1.70
  -2  -4  -3   54.34    1.69
   2  -4   3   54.38    1.61
   2  -4   3   52.09    1.71
  -2  -4  -3   55.19    1.60
  -2  -4  -3   56.68    1.60
  -2  -4  -3   53.70    1.84
   2   4   3   53.61    1.59
   2   4   3   53.78    1.73
  -2   4  -3   55.45    1.72
  -2   4  -3   55.16    2.00
  -2   4  -3   52.23    1.71
   2   4   3   56.35    1.85
   2   4   3   55.58    1.61
   3  -4   3    5.48    0.50
  -3  -4  -3    6.30    0.43
   3  -4   3    6.50    0.37
  -3  -4  -3    6.44    0.37
  -3  -4  -3    5.95    0.35
   3  -4   3    6.20    0.52
  -3  -4  -3    7.16    0.46
  -3  -4  -3    6.33    0.45
  -3   4  -3    6.46    0.52
   3   4   3    6.39    0.54
   3   4   3    6.71    0.37
   3   4   3    6.85    0.45
  -3   4  -3    6.21    0.40
  -3   4  -3    6.33    0.59
   3   4   3    6.35    0.36
  -4  -4  -3   50.68    1.53
  -4  -4  -3   49.88    1.52
  -4  -4  -3   52.86    1.69
   4  -4   3   50.95    1.68
   4  -4   3   51.46    1.68
  -4  -4  -3   51.26    1.84
  -4  -4  -3   49.84    1.65
  -4   4  -3   51.46    1.56
   4   4   3   50.78    1.86
  -4   4  -3   49.46    1.94
   4   4   3   52.63    1.54
   4   4   3   50.26    1.53
   4   4   3   52.15    1.68
  -4   4  -3   52.63    1.68
  -4   4  -3   50.72    1.67
  -5  -4  -3    1.91    0.38
  -5  -4  -3    2.20    0.28
   5  -4   3    1.66    0.31
  -5  -4  -3    1.68    0.33
   5  -4   3    1.84    0.45
  -5  -4  -3    2.07    0.29
   5  -4   3    2.45    0.40
  -5   4  -3    1.95    0.25
   5   4   3    1.78    0.31
   5   4   3    2.26    0.41
  -5   4  -3    2.35    0.34
   5   4   3    3.39    0.36
   5   4   3    1.90    0.27
  -5   4  -3    1.68    0.49
   5   4   3    2.05    0.44
  -5   4  -3    1.89    0.34
  -6  -4  -3    1.17    0.23
   6  -4   3    0.54    0.33
   6  -4   3    1.02    0.30
  -6  -4  -3    0.84    0.36
  -6  -4  -3    1.23    0.25
   6   4   3    1.35    0.32
   6   4   3    1.20    0.24
  -6   4  -3    1.51    0.37
  -6   4  -3    1.11    0.36
   6   4   3    1.62    0.27
  -6   4  -3    1.28    0.20
   6   4   3    1.48    0.39
   6   4   3    0.81    0.40
  -6   4  -3    1.11    0.27
  -7  -4  -3    9.95    0.81
   7  -4   3    9.17    0.69
  -7  -4  -3    9.25    0.52
   7  -4   3    8.91    0.61
  -7   4  -3    8.60    0.68
   7   4   3    9.25    0.54
  -7   4  -3    8.94    0.58
   7   4   3    9.33    0.52
  -7   4  -3    9.26    0.80
   7   4   3   10.05    0.76
   7   4   3    8.15    0.70
  -7   4  -3    9.58    0.43
  -8  -4  -3   48.47    1.58
   8  -4   3   47.46    1.76
  -8  -4  -3   47.52    2.08
   8  -4   3   47.33    1.71
   8   4   3   49.45    1.78
   8   4   3   45.76    1.78
  -8   4  -3   52.18    2.22
  -8   4  -3   48.62    1.70
   8   4   3   47.95    1.58
   8   4   3   51.94    1.60
   9  -4   3   16.49    0.96
  -9  -4  -3   15.64    0.77
  -9  -4  -3   16.25    1.18
   9   4   3   14.06    0.85
   9   4   3   15.50    0.76
   9   4   3   16.23    0.99
  -9   4  -3   14.73    0.94
  -9   4  -3   15.89    1.27
  10  -4   3    2.63    0.53
  10  -4   3    2.44    0.58
 -10  -4  -3    2.97    0.70
 -10   4  -3    2.05    0.54
  10   4   3    2.07    0.59
 -10   4  -3    2.02    0.58
  10   4   3    2.81    0.48
  10   4   3    2.69    0.59
 -11  -4  -3    1.13    0.68
  11  -4   3    0.42    0.39
  11   4   3    0.35    0.54
  11   4   3   -0.04    0.51
 -11   4  -3    0.57    0.72
 -11   4  -3    0.01    0.50
  11   4   3    0.34    0.32
  12  -4   3    1.28    0.49
 -12  -4  -3    1.09    0.54
  12  -4   3    0.38    0.36
  12   4   3    1.47    0.59
 -12   4  -3    0.43    0.77
  12   4   3    0.96    0.40
  12   4   3    1.75    0.58
  13  -4   3    0.54    0.63
  13  -4   3    0.16    0.38
 -13  -4  -3    0.34    0.55
  13   4   3    0.56    0.43
  13   4   3    0.59    0.39
 -13   4  -3   -0.63    0.58
  13   4   3    0.01    0.41
 -14  -4  -3   -0.30    0.56
  14  -4   3    0.74    0.68
  14  -4   3   -0.19    0.52
  14   4   3    0.16    0.41
  14   4   3    0.76    0.69
  14   4   3    0.24    0.60
  15   4   3    1.35    0.74
  15   4   3    2.06    0.52
  16   5  -3   -0.13    0.59
 -15  -5   3   -0.92    0.75
  15  -5  -3    0.06    0.61
 -15   5   3    0.14    0.68
 -15   5   3   -0.38    0.89
  15   5  -3    1.23    0.65
  15   5  -3    0.48    0.55
 -14  -5   3   -1.63    0.64
  14  -5  -3   -0.35    0.37
 -14   5   3    0.02    0.78
 -14   5   3    0.40    0.50
  14   5  -3   -0.05    0.37
  14   5  -3    0.71    0.60
  13  -5  -3   -0.51    0.51
 -13  -5   3    0.33    0.48
 -13  -5   3    0.68    0.43
 -13   5   3    0.01    0.58
  13   5  -3    0.23    0.33
 -13   5   3   -0.09    0.50
  13   5  -3   -0.06    0.52
 -12  -5   3    0.14    0.62
 -12  -5   3    0.01    0.33
  12  -5  -3   -0.64    0.32
  12   5  -3    0.14    0.34
 -12   5   3    1.00    0.65
  12   5  -3    0.61    0.38
  12   5  -3    0.28    0.47
 -12   5   3    0.22    0.40
 -11  -5   3    0.50    0.64
 -11  -5   3    2.45    0.56
  11  -5  -3    1.30    0.52
 -11   5   3    1.05    0.57
 -11   5   3    1.18    0.49
  11   5  -3    1.95    0.50
 -10  -5   3    0.14    0.51
  10  -5  -3   -0.23    0.44
 -10  -5   3    0.35    0.31
 -10   5   3    0.56    0.57
  10   5  -3    0.07    0.30
 -10   5   3    0.52    0.50
  -9  -5   3    0.12    0.40
  -9  -5   3    0.69    0.28
   9  -5  -3    0.71    0.35
  -9  -5   3   -0.32    0.43
   9   5  -3    0.31    0.38
  -9   5   3    0.41    0.35
  -9   5   3   -0.13    0.31
  -8  -5   3    0.98    0.26
  -8  -5   3    0.66    0.47
   8  -5  -3    2.22    0.41
  -8  -5   3    1.05    0.41
  -8   5   3    0.58    0.34
  -8   5   3    0.91    0.34
   8   5  -3    1.14    0.40
   8   5  -3    1.08    0.32
  -7  -5   3    1.36    0.25
   7  -5  -3    1.16    0.33
   7  -5  -3    0.94    0.32
  -7  -5   3    0.75    0.41
  -7  -5   3    1.05    0.31
   7   5  -3    1.47    0.31
  -7   5   3    1.30    0.33
   7   5  -3    1.20    0.44
   7   5  -3    0.97    0.29
  -7   5   3    0.72    0.32
  -6  -5   3    0.33    0.35
   6  -5  -3    0.88    0.30
  -6  -5   3    0.39    0.20
   6  -5  -3    0.42    0.31
  -6  -5   3    0.92    0.34
   6   5  -3    0.14    0.33
  -6   5   3    0.52    0.28
  -6   5   3    0.49    0.34
   6   5  -3    0.80    0.26
   6   5  -3    0.61    0.36
   5  -5  -3   50.75    1.70
  -5  -5   3   52.92    1.55
  -5  -5   3   50.21    1.94
   5  -5  -3   52.70    1.88
  -5  -5   3   49.54    1.67
   5   5  -3   50.15    1.70
   5   5  -3   53.07    1.73
   5   5  -3   49.92    1.93
  -5   5   3   52.69    1.75
  -5   5   3   53.20    1.44
  -5   5   3   51.26    1.70
  -5   5   3   49.95    1.87
   4  -5  -3   11.34    0.66
  -4  -5   3   11.96    0.67
  -4  -5   3   10.48    0.66
   4  -5  -3    9.88    0.65
   4  -5  -3   12.03    0.59
  -4   5   3   11.25    0.33
  -4   5   3   10.70    0.68
   4   5  -3   11.43    0.67
   4   5  -3   10.99    0.66
  -4   5   3   12.87    0.62
  -4   5   3   10.86    0.44
  -4   5   3   10.02    0.65
   3  -5  -3    2.42    0.37
  -3  -5   3    1.75    0.36
  -3  -5   3    1.88    0.37
   3  -5  -3    2.14    0.32
   3  -5  -3    2.27    0.28
   3   5  -3    3.00    0.45
  -3   5   3    1.45    0.28
  -3   5   3    2.24    0.26
  -3   5   3    2.60    0.34
   3   5  -3    2.15    0.38
   3   5  -3    2.79    0.46
  -3   5   3    2.11    0.36
   2  -5  -3    3.66    0.35
  -2  -5   3    3.97    0.49
  -2  -5   3    3.90    0.40
   2  -5  -3    4.30    0.24
   2  -5  -3    4.00    0.44
  -2   5   3    4.25    0.38
  -2   5   3    3.80    0.44
   2   5  -3    4.27    0.39
  -2   5   3    3.99    0.35
   2   5  -3    4.77    0.50
   2   5  -3    5.74    0.53
   1  -5  -3   43.40    1.37
  -1  -5   3   44.04    1.46
   1  -5  -3   44.47    1.27
  -1  -5   3   42.98    1.45
   1  -5  -3   42.55    1.37
  -1   5   3   42.57    1.37
   1   5  -3   41.88    1.44
  -1   5   3   43.87    1.38
  -1   5   3   41.04    1.37
   1   5  -3   43.36    1.45
   0  -5  -3    0.74    0.17
   0  -5   3    0.62    0.33
   0  -5  -3    0.52    0.25
   0  -5  -3    0.01    0.23
   0  -5   3    0.32    0.33
   0   5  -3    0.66    0.24
   0   5   3    0.69    0.29
   0   5  -3    0.30    0.30
   0   5   3    0.19    0.24
   0   5   3    0.52    0.26
  -1  -5  -3   54.74    1.71
  -1  -5  -3   59.28    1.72
  -1  -5  -3   58.13    1.81
   1  -5   3   55.38    1.79
   1  -5   3   56.10    1.82
   1  -5   3   55.84    1.65
  -1  -5  -3   56.98    1.71
   1   5   3   56.32    1.80
  -1   5  -3   55.76    2.02
   1   5   3   56.14    1.72
   1   5   3   57.77    1.73
  -1   5  -3   57.14    1.83
  -1   5  -3   58.11    1.83
   2  -5   3    4.76    0.52
   2  -5   3    4.60    0.41
  -2  -5  -3    4.54    0.41
  -2  -5  -3    4.98    0.31
  -2  -5  -3    4.60    0.42
  -2  -5  -3    5.17    0.38
  -2  -5  -3    4.96    0.38
   2  -5   3    3.81    0.30
  -2   5  -3    5.00    0.51
   2   5   3    4.57    0.52
  -2   5  -3    3.95    0.41
   2   5   3    4.26    0.37
  -2   5  -3    4.71    0.51
   2   5   3    4.23    0.36
  -3  -5  -3    0.44    0.31
   3  -5   3    0.52    0.35
   3  -5   3    0.71    0.25
  -3  -5  -3    0.56    0.21
  -3  -5  -3    0.87    0.20
   3  -5   3    0.31    0.15
  -3  -5  -3    0.77    0.21
  -3  -5  -3    0.37    0.21
   3   5   3    0.49    0.24
  -3   5  -3    0.70    0.33
   3   5   3    0.41    0.21
  -3   5  -3    0.46    0.24
   3   5   3    0.30    0.25
   3   5   3    0.67    0.22
  -4  -5  -3    0.16    0.20
  -4  -5  -3   -0.02    0.22
   4  -5   3   -0.16    0.32
  -4  -5  -3    0.72    0.32
  -4  -5  -3    0.23    0.22
  -4  -5  -3   -0.04    0.19
   4  -5   3    0.27    0.33
  -4   5  -3    0.20    0.16
   4   5   3   -0.18    0.25
  -4   5  -3    0.50    0.33
  -4   5  -3    0.62    0.41
   4   5   3    0.09    0.20
   4   5   3    0.21    0.24
   4   5   3   -0.47    0.21
  -5  -5  -3    2.02    0.28
   5  -5   3    1.88    0.40
  -5  -5  -3    1.50    0.34
   5  -5   3    1.78    0.34
  -5  -5  -3    1.56    0.27
   5   5   3    1.59    0.30
   5   5   3    1.66    0.45
  -5   5  -3    1.78    0.26
   5   5   3    2.01    0.32
  -5   5  -3    1.71    0.38
  -5   5  -3    2.46    0.43
   5   5   3    1.67    0.26
  -5   5  -3    1.80    0.30
  -6  -5  -3   17.28    0.71
  -6  -5  -3   15.47    0.85
   6  -5   3   16.31    0.88
   6  -5   3   16.77    0.90
  -6   5  -3   16.41    0.89
  -6   5  -3   14.89    0.95
   6   5   3   16.51    0.93
   6   5   3   16.27    0.70
   6   5   3   15.40    0.91
   6   5   3   14.97    0.70
  -6   5  -3   16.95    0.60
  -6   5  -3   14.97    0.69
  -7  -5  -3    6.93    0.75
   7  -5   3    7.39    0.70
  -7  -5  -3    7.58    0.51
  -7   5  -3    7.25    0.74
  -7   5  -3    6.62    0.69
  -7   5  -3    7.09    0.35
   7   5   3    6.96    0.51
  -7   5  -3    7.08    0.52
   7   5   3    6.98    0.50
   7   5   3    7.01    0.62
  -8  -5  -3    2.77    0.39
  -8  -5  -3    2.88    0.55
   8  -5   3    3.11    0.47
  -8   5  -3    3.09    0.47
   8   5   3    3.49    0.60
   8   5   3    3.29    0.57
   8   5   3    3.43    0.44
  -8   5  -3    2.49    0.67
   8   5   3    2.83    0.43
  -8   5  -3    2.02    0.36
  -9  -5  -3    0.76    0.52
   9  -5   3    0.90    0.48
   9   5   3    1.20    0.53
  -9   5  -3    0.86    0.49
  -9   5  -3    0.54    0.62
   9   5   3    1.00    0.52
   9   5   3    1.74    0.35
 -10  -5  -3    0.49    0.56
  10  -5   3    0.20    0.47
 -10   5  -3    0.03    0.45
 -10   5  -3   -0.21    0.51
  10   5   3    0.54    0.33
  10   5   3   -0.35    0.33
  10   5   3    0.08    0.50
 -11  -5  -3    1.49    0.56
  11  -5   3    2.08    0.65
  11  -5   3    2.00    0.58
 -11   5  -3    2.06    0.60
  11   5   3    2.00    0.41
  11   5   3    2.30    0.61
  11   5   3    2.43    0.62
 -11   5  -3    3.10    0.87
 -12  -5  -3   -0.03    0.46
  12  -5   3    1.12    0.64
  12   5   3    0.12    0.57
 -12   5  -3    1.23    0.81
  12   5   3    0.20    0.37
  12   5   3    0.98    0.59
 -13  -5  -3   -0.56    0.74
  13  -5   3    0.09    0.35
  13  -5   3    0.99    0.49
  13   5   3    0.18    0.42
  13   5   3    0.10    0.40
 -13   5  -3    0.04    0.62
  13   5   3    0.16    0.55
 -14  -5  -3   -0.07    0.79
  14   5   3    1.12    0.74
  14   5   3    0.38    0.42
  14   5   3    1.19    0.54
  16   6  -3    0.98    0.69
 -15  -6   3   -0.57    0.54
  15   6  -3    0.28    0.59
 -15   6   3    0.43    0.57
  15   6  -3   -0.65    0.61
 -15   6   3    0.97    0.91
 -14  -6   3    1.68    0.67
  14  -6  -3    1.61    0.67
 -14   6   3    2.16    0.73
  14   6  -3    1.24    0.50
  14   6  -3    2.38    0.52
 -14   6   3    0.83    0.72
 -13  -6   3   -0.42    0.45
  13  -6  -3   -0.64    0.36
 -13   6   3   -0.23    0.42
  13   6  -3   -0.08    0.35
 -13   6   3    1.28    0.78
  13   6  -3    1.00    0.60
  12  -6  -3   -0.16    0.52
 -12  -6   3    0.21    0.52
 -12  -6   3    0.20    0.45
 -12   6   3   -0.41    0.60
 -12   6   3   -0.44    0.57
  12   6  -3   -0.19    0.46
  12   6  -3   -0.17    0.35
 -11  -6   3    4.41    0.77
  11  -6  -3    4.74    0.71
 -11  -6   3    3.29    0.73
 -11   6   3    4.61    0.77
 -11   6   3    5.26    0.99
  11   6  -3    3.77    0.64
  11   6  -3    4.11    0.66
  10  -6  -3   10.82    0.81
 -10  -6   3   10.89    0.86
 -10  -6   3   11.77    0.95
 -10   6   3   11.37    0.81
  10   6  -3   11.07    0.86
 -10   6   3   10.47    1.09
  -9  -6   3    7.42    0.75
   9  -6  -3    7.09    0.68
  -9  -6   3    8.56    0.56
  -9  -6   3    7.19    0.62
  -9   6   3    8.79    0.91
   9   6  -3    6.95    0.60
  -9   6   3    6.16    0.79
  -8  -6   3    1.78    0.54
   8  -6  -3    1.34    0.51
  -8  -6   3    2.46    0.38
  -8  -6   3    2.18    0.47
   8   6  -3    2.67    0.43
  -8   6   3    1.94    0.52
  -8   6   3    1.71    0.26
  -8   6   3    2.58    0.55
  -7  -6   3    0.15    0.23
   7  -6  -3    0.03    0.34
   7  -6  -3    0.25    0.39
  -7  -6   3   -0.23    0.35
  -7  -6   3    0.21    0.40
   7   6  -3    0.45    0.35
  -7   6   3    0.11    0.41
  -7   6   3   -0.01    0.13
   7   6  -3    0.23    0.36
   7   6  -3    0.16    0.28
  -7   6   3    0.60    0.38
  -6  -6   3    1.53    0.41
  -6  -6   3    1.56    0.42
   6  -6  -3    1.74    0.38
   6  -6  -3    0.55    0.40
  -6   6   3    1.81    0.45
  -6   6   3    1.25    0.12
   6   6  -3    1.79    0.41
  -6   6   3    1.50    0.40
   6   6  -3    1.34    0.38
   6   6  -3    1.47    0.33
  -5  -6   3    3.11    0.52
   5  -6  -3    3.31    0.45
   5  -6  -3    4.18    0.42
  -5  -6   3    4.16    0.37
  -5   6   3    3.74    0.44
  -5   6   3    3.48    0.27
  -5   6   3    3.31    0.55
   5   6  -3    5.01    0.58
   5   6  -3    3.53    0.51
   5   6  -3    3.87    0.52
   4  -6  -3    0.67    0.26
   4  -6  -3    0.73    0.20
  -4  -6   3   -0.02    0.33
  -4   6   3    0.15    0.35
  -4   6   3    0.33    0.25
   4   6  -3    0.72    0.34
  -4   6   3    0.69    0.18
   4   6  -3    1.05    0.29
   4   6  -3    0.90    0.33
  -4   6   3    0.64    0.24
   3  -6  -3    0.29    0.30
   3  -6  -3    0.45    0.14
  -3  -6   3    0.96    0.35
  -3   6   3    0.39    0.20
   3   6  -3    0.84    0.35
   3   6  -3    0.69    0.36
  -3   6   3    0.68    0.32
  -3   6   3    0.51    0.20
  -3   6   3    1.09    0.30
   3   6  -3    0.54    0.33
   2  -6  -3   44.27    1.49
  -2  -6   3   44.04    1.54
  -2  -6   3   43.93    1.53
   2   6  -3   44.63    1.51
  -2   6   3   44.54    1.40
   2   6  -3   42.48    1.51
   2   6  -3   44.45    1.65
  -2   6   3   43.56    1.50
  -1  -6   3    4.61    0.54
   1  -6  -3    4.46    0.47
   1  -6  -3    4.87    0.46
   1  -6  -3    5.33    0.28
  -1  -6   3    5.14    0.56
  -1   6   3    5.11    0.42
  -1   6   3    5.05    0.48
   1   6  -3    5.04    0.54
  -1   6   3    4.81    0.44
   1   6  -3    4.98    0.53
   0  -6  -3   22.53    0.76
   0  -6   3   22.95    0.97
   0  -6   3   22.09    0.92
   0  -6  -3   20.49    0.83
   0  -6  -3   22.12    0.88
   0   6  -3   22.56    0.98
   0   6   3   21.53    0.90
   0   6   3   22.07    0.89
   0   6  -3   21.52    0.96
   0   6   3   22.18    0.91
   1  -6   3   11.14    0.61
  -1  -6  -3   10.59    0.51
   1  -6   3   10.14    0.44
   1  -6   3   10.75    0.63
  -1  -6  -3   10.13    0.52
  -1  -6  -3   11.14    0.58
  -1   6  -3   10.62    0.61
   1   6   3   10.58    0.58
   1   6   3   10.72    0.56
   1   6   3   10.75    0.65
  -1   6  -3    9.99    0.64
   2  -6   3    3.24    0.45
   2  -6   3    2.63    0.25
  -2  -6  -3    2.55    0.34
  -2  -6  -3    2.28    0.21
  -2  -6  -3    2.78    0.30
   2  -6   3    3.02    0.54
  -2  -6  -3    2.89    0.31
   2   6   3    3.22    0.46
  -2   6  -3    2.83    0.49
  -2   6  -3    2.59    0.44
   2   6   3    2.38    0.31
   2   6   3    3.43    0.41
   3  -6   3    5.91    0.60
  -3  -6  -3    5.81    0.37
   3  -6   3    6.70    0.35
   3  -6   3    7.41    0.63
  -3  -6  -3    5.93    0.52
  -3  -6  -3    6.37    0.46
  -3   6  -3    6.41    0.52
   3   6   3    5.28    0.40
   3   6   3    6.01    0.46
   3   6   3    6.04    0.59
   3   6   3    6.18    0.46
  -3   6  -3    6.59    0.61
  -4  -6  -3    0.83    0.26
   4  -6   3    0.86    0.40
  -4  -6  -3    1.24    0.26
   4   6   3    1.04    0.28
  -4   6  -3    0.73    0.30
   4   6   3    0.70    0.42
   4   6   3    0.98    0.28
  -4   6  -3    1.08    0.41
   4   6   3    1.21    0.27
  -5  -6  -3    0.86    0.27
  -5  -6  -3    0.65    0.28
   5  -6   3    1.24    0.41
  -5   6  -3    0.73    0.42
   5   6   3    0.54    0.35
  -5   6  -3    0.70    0.42
   5   6   3    0.04    0.41
   5   6   3    0.36    0.19
   5   6   3    0.39    0.27
   6  -6   3   10.53    0.80
  -6  -6  -3   10.00    0.72
  -6  -6  -3   10.16    0.60
  -6   6  -3   10.77    0.46
  -6   6  -3   12.00    0.83
   6   6   3   11.38    0.62
   6   6   3   10.47    0.82
   6   6   3   10.20    0.59
  -6   6  -3    9.42    0.89
   6   6   3   10.38    0.75
  -6   6  -3    9.69    0.53
   7  -6   3   11.41    0.76
  -7  -6  -3   13.28    0.68
  -7  -6  -3   12.18    0.87
  -7   6  -3   11.27    0.77
  -7   6  -3   12.53    1.05
   7   6   3   12.10    0.66
   7   6   3   10.80    0.65
   7   6   3   11.83    0.91
  -8  -6  -3   10.07    0.88
  -8  -6  -3   10.72    0.66
   8  -6   3    9.76    0.84
   8   6   3   10.92    0.65
  -8   6  -3   10.62    0.93
   8   6   3    9.76    0.88
  -8   6  -3    9.71    0.86
   9  -6   3    1.24    0.52
  -9  -6  -3    1.55    0.55
  -9   6  -3    1.44    0.45
  -9   6  -3    2.64    0.73
   9   6   3    1.55    0.38
   9   6   3    1.92    0.46
 -10  -6  -3    0.36    0.51
  10  -6   3   -0.12    0.27
  10   6   3    0.01    0.31
  10   6   3    1.04    0.44
 -10   6  -3   -0.02    0.45
 -10   6  -3    1.01    0.42
  11  -6   3    1.49    0.49
 -11  -6  -3    0.15    0.60
  11   6   3    0.74    0.37
 -11   6  -3    0.89    0.79
  11   6   3    0.48    0.44
 -11   6  -3    0.66    0.56
  12  -6   3   -0.04    0.40
 -12  -6  -3   -0.45    0.65
  12  -6   3   -0.36    0.64
  12   6   3    0.18    0.39
 -12   6  -3    0.39    0.80
  12   6   3    0.16    0.44
  13  -6   3    1.47    0.62
 -13  -6  -3    0.00    0.70
  13   6   3    0.87    0.43
  13   6   3    0.55    0.66
 -13   6  -3    0.64    0.66
 -14  -6  -3   -0.83    0.76
  14   6   3    0.43    0.43
 -15  -7   3    2.72    0.81
 -15   7   3    2.52    0.82
 -15   7   3    3.44    0.71
  14  -7  -3   -1.30    0.51
 -14  -7   3   -0.15    0.57
 -14   7   3    1.91    0.90
 -14   7   3   -0.34    0.69
  14   7  -3    0.42    0.40
  14   7  -3   -0.49    0.45
  13  -7  -3    0.95    0.64
 -13  -7   3   -0.14    0.49
 -13   7   3    1.44    0.80
  13   7  -3    1.00    0.42
 -13   7   3   -0.60    0.62
  13   7  -3    0.95    0.66
  12  -7  -3    6.47    0.77
 -12  -7   3    5.35    0.92
 -12   7   3    6.96    0.94
  12   7  -3    6.00    0.83
 -12   7   3    7.15    0.83
  12   7  -3    5.80    0.74
 -11  -7   3    0.66    0.41
 -11  -7   3    0.09    0.61
  11  -7  -3    1.28    0.61
  11   7  -3    1.02    0.60
 -11   7   3    0.14    0.59
 -11   7   3    0.45    0.65
  11   7  -3    0.66    0.48
 -10  -7   3    7.48    0.84
  10  -7  -3    8.99    0.92
 -10  -7   3   10.57    1.06
  10   7  -3    7.79    0.80
 -10   7   3   10.60    1.05
 -10   7   3    8.50    0.92
   9  -7  -3    3.43    0.59
  -9  -7   3    4.26    0.68
  -9  -7   3    5.90    0.89
  -9   7   3    3.97    0.65
  -9   7   3    4.13    0.62
   9   7  -3    3.82    0.59
  -8  -7   3    4.00    0.66
  -8  -7   3    3.72    0.44
  -8  -7   3    3.50    0.63
   8  -7  -3    3.27    0.57
  -8   7   3    3.31    0.52
   8   7  -3    4.10    0.62
  -8   7   3    3.63    0.20
  -8   7   3    3.91    0.70
  -7  -7   3   -0.03    0.39
  -7  -7   3    0.16    0.29
   7  -7  -3    0.28    0.35
  -7  -7   3    0.29    0.34
   7  -7  -3   -0.49    0.29
  -7   7   3    0.32    0.28
   7   7  -3    0.16    0.39
  -7   7   3    0.42    0.45
   7   7  -3    0.67    0.42
   6  -7  -3    1.49    0.38
  -6  -7   3    1.92    0.33
   6  -7  -3    2.38    0.46
  -6  -7   3    2.16    0.47
   6   7  -3    1.45    0.42
  -6   7   3    2.78    0.52
   6   7  -3    1.06    0.40
  -6   7   3    2.12    0.20
  -6   7   3    1.54    0.40
  -5  -7   3    1.45    0.30
   5  -7  -3    1.15    0.32
  -5  -7   3    1.36    0.45
   5  -7  -3    1.40    0.35
  -5   7   3    0.96    0.29
   5   7  -3    0.39    0.32
  -5   7   3    1.26    0.33
  -5   7   3    1.28    0.22
   5   7  -3    0.27    0.36
   4  -7  -3   13.68    0.65
   4  -7  -3   13.06    0.72
  -4  -7   3   14.17    0.83
  -4   7   3   14.56    0.58
  -4   7   3   13.91    0.68
   4   7  -3   13.55    0.83
   4   7  -3   12.35    0.78
  -4   7   3   12.50    0.72
   3  -7  -3    1.33    0.40
  -3  -7   3    1.00    0.32
   3   7  -3    1.63    0.38
  -3   7   3    0.61    0.28
  -3   7   3    1.79    0.30
  -3   7   3    0.66    0.38
  -3   7   3    0.81    0.39
   3   7  -3    0.86    0.30
  -2  -7   3   12.10    0.77
   2  -7  -3   11.33    0.63
  -2   7   3   11.22    0.59
   2   7  -3   12.65    0.75
  -2   7   3   11.24    0.65
   2   7  -3   10.95    0.68
  -2   7   3   10.59    0.70
  -1  -7   3   10.87    0.66
   1  -7  -3   10.95    0.43
   1  -7  -3   10.84    0.68
  -1   7   3   10.88    0.68
   1   7  -3   10.57    0.64
  -1   7   3   11.24    0.63
  -1   7   3   10.37    0.62
   0  -7   3   49.00    1.74
   0  -7  -3   50.68    1.55
   0  -7  -3   51.83    1.68
   0   7   3   52.19    1.73
   0   7   3   54.42    1.72
   0   7   3   50.68    1.68
   0   7  -3   51.37    1.75
  -1  -7  -3    0.95    0.31
   1  -7   3    0.16    0.15
  -1  -7  -3    0.14    0.19
   1  -7   3   -0.03    0.26
   1   7   3    0.37    0.33
   1   7   3    0.28    0.34
  -1   7  -3    0.37    0.26
   1   7   3    0.17    0.28
  -1   7  -3    0.17    0.20
   2  -7   3    1.55    0.44
   2  -7   3    1.82    0.22
  -2  -7  -3    2.31    0.36
  -2  -7  -3    2.14    0.32
   2   7   3    2.93    0.44
  -2   7  -3    2.12    0.39
   2   7   3    2.05    0.37
   2   7   3    2.17    0.35
  -2   7  -3    2.07    0.45
   3  -7   3    0.22    0.14
  -3  -7  -3    0.04    0.20
  -3  -7  -3   -0.03    0.15
   3  -7   3    0.74    0.39
   3   7   3    0.21    0.37
  -3   7  -3    0.23    0.40
   3   7   3    0.16    0.21
  -3   7  -3    0.69    0.35
   3   7   3    0.05    0.29
  -4  -7  -3    0.21    0.24
  -4  -7  -3    0.57    0.30
   4  -7   3    0.80    0.43
  -4   7  -3    0.86    0.39
   4   7   3    0.63    0.21
   4   7   3    0.74    0.44
  -4   7  -3    0.61    0.43
   4   7   3    0.72    0.30
   4   7   3    0.55    0.30
  -5  -7  -3    1.58    0.32
  -5  -7  -3    2.18    0.38
   5  -7   3    2.43    0.43
   5   7   3    1.81    0.36
   5   7   3    0.89    0.30
  -5   7  -3    1.23    0.39
   5   7   3    1.95    0.42
  -5   7  -3    2.63    0.44
   5   7   3    1.41    0.34
  -6  -7  -3    5.31    0.53
   6  -7   3    4.93    0.72
  -6  -7  -3    5.95    0.67
  -6   7  -3    5.06    0.65
   6   7   3    6.07    0.58
   6   7   3    5.35    0.44
   6   7   3    4.87    0.43
   6   7   3    7.54    0.78
  -6   7  -3    6.29    0.77
  -7  -7  -3    1.01    0.42
   7  -7   3    1.38    0.43
  -7  -7  -3    1.55    0.38
   7   7   3    1.43    0.52
  -7   7  -3    1.23    0.41
  -7   7  -3    0.33    0.40
   7   7   3    1.59    0.37
  -8  -7  -3    3.40    0.66
   8  -7   3    2.70    0.61
  -8   7  -3    3.13    0.71
   8   7   3    3.19    0.51
  -8   7  -3    4.84    0.79
   8   7   3    3.14    0.55
  -9  -7  -3    4.30    0.78
   9  -7   3    3.49    0.69
  -9   7  -3    3.97    0.70
   9   7   3    5.50    0.57
   9   7   3    6.06    0.88
  -9   7  -3    4.81    0.78
  10  -7   3    1.45    0.60
 -10  -7  -3    0.89    0.59
  10   7   3    1.02    0.63
 -10   7  -3    1.49    0.74
  10   7   3    1.64    0.41
 -10   7  -3    0.89    0.46
 -11  -7  -3    0.14    0.62
  11  -7   3    0.00    0.38
 -11   7  -3   -0.26    0.49
 -11   7  -3    0.02    0.44
  11   7   3   -0.21    0.35
  11   7   3    0.62    0.65
 -12  -7  -3    0.71    0.52
  12  -7   3    0.17    0.72
  12  -7   3   -0.11    0.42
 -12   7  -3    0.70    0.61
  12   7   3    0.27    0.43
  12   7   3    0.04    0.66
  13   7   3    2.95    0.55
 -13   7  -3    2.93    1.02
 -15   8   3   -0.26    0.85
 -14  -8   3   -0.10    0.61
 -14   8   3    0.35    0.63
 -14   8   3    1.21    0.82
 -13  -8   3    1.71    0.88
  13  -8  -3    1.56    0.71
  13   8  -3    1.73    0.49
 -13   8   3    2.01    0.91
 -13   8   3   -0.25    0.72
  13   8  -3    2.47    0.76
  12  -8  -3    0.49    0.47
 -12  -8   3   -0.04    0.66
 -12   8   3    1.43    0.78
  12   8  -3    1.18    0.57
 -12   8   3    0.71    0.51
  12   8  -3   -1.12    0.59
 -11  -8   3    2.77    0.77
  11  -8  -3    2.35    0.68
 -11  -8   3    2.50    0.64
  11   8  -3    2.80    0.71
 -11   8   3    2.25    0.77
  11   8  -3    1.62    0.60
 -11   8   3    2.95    0.76
 -10  -8   3    2.16    0.61
 -10  -8   3    2.18    0.65
  10  -8  -3    2.84    0.71
 -10   8   3    1.48    0.49
 -10   8   3    2.34    0.66
  10   8  -3    1.86    0.58
   9  -8  -3    0.83    0.43
  -9  -8   3    1.68    0.58
  -9  -8   3    0.77    0.52
  -9   8   3    1.29    0.55
  -9   8   3    0.19    0.40
   9   8  -3    0.58    0.46
  -8  -8   3    2.12    0.53
   8  -8  -3    2.80    0.52
  -8  -8   3    2.11    0.54
  -8   8   3    2.05    0.57
  -8   8   3    2.81    0.57
   8   8  -3    2.15    0.52
  -7  -8   3    0.62    0.47
   7  -8  -3    0.15    0.49
  -7  -8   3    0.82    0.38
  -7   8   3    0.58    0.51
   7   8  -3    0.38    0.45
  -7   8   3    0.74    0.42
   6  -8  -3    1.02    0.34
   6  -8  -3    0.75    0.47
  -6  -8   3    0.95    0.47
  -6  -8   3    1.04    0.34
  -6   8   3    1.41    0.51
   6   8  -3    0.45    0.42
  -6   8   3    0.84    0.21
   6   8  -3    1.20    0.37
  -6   8   3    0.55    0.37
   5  -8  -3   -0.12    0.43
  -5  -8   3    0.04    0.29
  -5  -8   3    0.47    0.33
   5   8  -3    0.29    0.29
  -5   8   3   -0.08    0.18
  -5   8   3    0.14    0.42
  -5   8   3   -0.40    0.24
   5   8  -3    0.03    0.29
   4  -8  -3   12.95    0.85
  -4  -8   3   12.63    0.76
  -4   8   3   12.61    0.62
  -4   8   3   12.59    0.60
   4   8  -3   11.90    0.73
  -4   8   3   10.78    0.83
   4   8  -3   10.29    0.73
  -3  -8   3   20.25    0.99
   3  -8  -3   21.32    1.07
   3   8  -3   22.02    1.00
  -3   8   3   19.94    1.04
   3   8  -3   24.60    1.07
  -3   8   3   22.93    0.79
  -3   8   3   19.77    0.86
   2  -8  -3    0.36    0.29
  -2  -8   3   -0.09    0.39
   2   8  -3   -0.38    0.38
  -2   8   3    0.26    0.25
  -2   8   3    0.59    0.30
   2   8  -3   -0.77    0.38
  -1  -8   3    0.07    0.39
   1  -8  -3    0.26    0.13
   1  -8  -3    0.58    0.29
  -1   8   3    0.27    0.26
   1   8  -3    0.62    0.42
  -1   8   3    0.20    0.31
  -1   8   3   -0.05    0.24
   1   8  -3   -0.14    0.26
   0  -8   3    2.25    0.40
   0  -8  -3    1.93    0.26
   0  -8  -3    2.18    0.43
   0   8   3    1.89    0.36
   0   8  -3    2.55    0.41
   0   8   3    1.56    0.41
   0   8  -3    2.54    0.45
   0   8   3    3.33    0.53
  -1  -8  -3    1.27    0.38
   1  -8   3    1.97    0.24
  -1  -8  -3    1.90    0.28
   1  -8   3    1.37    0.47
   1   8   3    1.54    0.43
  -1   8  -3    1.46    0.32
  -1   8  -3    1.71    0.48
   1   8   3    1.30    0.38
   1   8   3    1.33    0.41
  -2  -8  -3    0.73    0.27
   2  -8   3    0.34    0.15
  -2  -8  -3    0.61    0.27
   2  -8   3    0.62    0.33
  -2   8  -3    0.14    0.31
   2   8   3    0.60    0.36
   2   8   3    0.19    0.24
  -2   8  -3    0.74    0.45
   2   8   3    0.43    0.40
   3  -8   3   -0.01    0.44
  -3  -8  -3    0.57    0.33
  -3  -8  -3    0.41    0.35
   3   8   3    0.80    0.35
   3   8   3   -0.24    0.41
   3   8   3   -0.10    0.34
  -3   8  -3    0.13    0.34
  -3   8  -3   -0.08    0.30
   4  -8   3    0.06    0.30
  -4  -8  -3   -0.15    0.19
   4   8   3   -1.03    0.39
  -4   8  -3   -0.04    0.45
   4   8   3   -0.42    0.29
   4   8   3    0.03    0.30
  -4   8  -3   -0.04    0.28
  -5  -8  -3   -0.47    0.32
   5  -8   3    0.38    0.46
  -5  -8  -3   -0.24    0.20
   5   8   3    0.17    0.28
  -5   8  -3   -0.47    0.47
   5   8   3    0.09    0.31
   5   8   3    0.39    0.33
   5   8   3    0.42    0.35
  -5   8  -3   -0.43    0.37
   6  -8   3    2.89    0.49
  -6  -8  -3    2.25    0.36
  -6  -8  -3    2.68    0.55
   6   8   3    2.49    0.63
  -6   8  -3    3.00    0.52
  -6   8  -3    2.19    0.47
   6   8   3    2.76    0.40
   7  -8   3    0.08    0.49
  -7  -8  -3    0.76    0.37
   7   8   3    0.48    0.53
   7   8   3    0.90    0.37
  -7   8  -3    0.54    0.55
  -7   8  -3    1.24    0.58
   8  -8   3    0.47    0.51
  -8  -8  -3   -0.04    0.39
  -8   8  -3    0.00    0.56
  -8   8  -3    0.48    0.60
   8   8   3   -0.33    0.36
   8   8   3    0.17    0.25
   9  -8   3    1.51    0.60
  -9  -8  -3    0.72    0.50
  -9   8  -3    0.46    0.64
   9   8   3    0.11    0.34
  -9   8  -3    1.34    0.49
   9   8   3    0.99    0.61
  10  -8   3    1.78    0.64
  10   8   3    1.70    0.45
 -10   8  -3    1.75    0.58
 -10   8  -3    2.37    0.66
  10   8   3    2.07    0.74
  11  -8   3   -0.52    0.44
  11   8   3   -0.09    0.41
  11   8   3   -0.88    0.62
 -11   8  -3    1.67    0.85
 -11   8  -3    0.05    0.48
  12   8   3    1.38    0.48
 -12   8  -3    0.55    0.86
  13   9  -3   -0.54    0.56
 -13   9   3    0.32    0.84
 -13   9   3   -0.04    0.54
  12  -9  -3    0.56    0.51
  12   9  -3    0.24    0.50
  12   9  -3    0.32    0.38
 -12   9   3    1.93    0.82
 -12   9   3   -1.00    0.72
  11  -9  -3    1.25    0.70
 -11   9   3    0.55    0.69
  11   9  -3    0.76    0.55
 -11   9   3    0.82    0.70
  11   9  -3    1.38    0.69
 -10  -9   3    0.12    0.56
  10  -9  -3    1.30    0.51
 -10  -9   3    1.25    0.60
  10   9  -3    0.61    0.63
  10   9  -3    0.42    0.52
 -10   9   3    0.42    0.46
 -10   9   3    1.60    0.52
  -9  -9   3    0.48    0.40
   9  -9  -3    1.27    0.61
   9   9  -3    0.28    0.34
  -9   9   3   -0.27    0.56
  -9   9   3    0.03    0.38
  -8  -9   3    5.07    0.66
   8  -9  -3    5.08    0.86
   8   9  -3    4.76    0.63
  -8   9   3    6.19    0.90
  -8   9   3    6.62    0.78
   7  -9  -3   -0.44    0.34
  -7  -9   3    0.22    0.50
  -7   9   3   -0.05    0.37
  -7   9   3   -0.48    0.32
   7   9  -3   -0.15    0.39
  -6  -9   3    2.74    0.59
   6  -9  -3    2.36    0.49
  -6   9   3    3.36    0.55
   6   9  -3    2.23    0.53
  -6   9   3    1.74    0.39
   5  -9  -3    3.24    0.53
  -5  -9   3    4.11    0.65
  -5   9   3    3.24    0.41
   5   9  -3    1.97    0.54
  -5   9   3    3.11    0.51
  -5   9   3    4.16    0.55
   4  -9  -3    6.75    0.80
  -4  -9   3    8.06    0.67
  -4   9   3    8.29    0.79
   4   9  -3    6.15    0.61
  -4   9   3    4.93    0.47
  -4   9   3    8.08    0.52
  -3  -9   3    7.28    0.66
   3  -9  -3    7.01    0.78
   3   9  -3    6.54    0.63
  -3   9   3    7.85    0.78
  -3   9   3    6.44    0.55
   2  -9  -3   46.69    1.76
  -2   9   3   45.57    1.61
  -2   9   3   48.20    1.76
   2   9  -3   47.04    1.74
  -1  -9   3    6.10    0.63
   1  -9  -3    6.24    0.70
   1  -9  -3    5.64    0.31
   1   9  -3    5.53    0.61
   1   9  -3    8.12    0.65
  -1   9   3    5.35    0.61
  -1   9   3    6.36    0.70
   0  -9  -3    8.77    0.75
   0  -9  -3    9.09    0.49
   0  -9   3    9.58    0.85
   0   9  -3    9.68    0.66
   0   9  -3    8.43    0.82
   0   9   3    9.41    0.64
   0   9   3    9.41    0.75
   1  -9   3   11.33    0.89
  -1  -9  -3   11.31    0.57
  -1  -9  -3   11.17    0.79
  -1   9  -3   11.40    0.68
   1   9   3   10.76    0.79
   1   9   3    9.99    0.81
  -1   9  -3   11.80    0.92
   1   9   3   10.86    0.82
   2  -9   3    7.92    0.68
   2  -9   3    6.62    0.30
  -2  -9  -3    6.87    0.52
  -2  -9  -3    7.02    0.67
   2   9   3    6.87    0.70
  -2   9  -3    7.88    0.68
   2   9   3    7.21    0.66
  -2   9  -3    6.97    0.62
   2   9   3    8.29    0.76
  -3  -9  -3    0.49    0.39
   3  -9   3    0.31    0.34
  -3   9  -3   -0.29    0.33
   3   9   3    0.24    0.46
   3   9   3   -0.16    0.24
  -3   9  -3    0.71    0.37
   3   9   3    0.14    0.38
   4  -9   3    0.98    0.50
  -4  -9  -3    1.37    0.43
   4   9   3    1.77    0.44
  -4   9  -3    1.33    0.46
  -4   9  -3    2.03    0.57
   4   9   3    0.94    0.40
   5  -9   3    5.60    0.82
  -5   9  -3    4.11    0.72
   5   9   3    6.13    0.80
  -5   9  -3    5.44    0.77
   5   9   3    4.58    0.48
   6  -9   3    7.78    0.76
   6   9   3    8.58    0.92
  -6   9  -3    8.66    0.79
  -6   9  -3    8.88    0.92
   6   9   3    8.14    0.68
   7  -9   3    0.33    0.41
  -7   9  -3   -0.40    0.37
  -7   9  -3    0.06    0.53
   7   9   3   -0.41    0.35
   7   9   3   -0.72    0.49
   8  -9   3    0.45    0.42
   8   9   3    1.13    0.34
  -8   9  -3    1.35    0.65
  -8   9  -3    0.99    0.45
   8   9   3    0.76    0.45
   9  -9   3    0.13    0.42
   9   9   3    0.58    0.62
  -9   9  -3    0.84    0.68
   9   9   3    0.84    0.34
  -9   9  -3    0.30    0.49
  10  -9   3    0.25    0.47
 -10   9  -3   -0.41    0.47
  10   9   3   -0.22    0.66
  10   9   3    0.44    0.43
 -10   9  -3   -0.29    0.70
 -11   9  -3   -1.10    0.47
 -11   9  -3    0.92    0.81
  11   9   3   -0.39    0.38
  12   9   3   -0.18    0.45
 -12   9  -3    0.17    0.86
 -12  10   3    0.21    0.81
  11 -10  -3    3.67    0.71
  11  10  -3    1.97    0.52
  11  10  -3    2.87    0.78
 -11  10   3    2.16    0.67
  10 -10  -3    1.38    0.68
  10  10  -3    1.07    0.66
 -10  10   3    0.74    0.70
  10  10  -3    1.74    0.65
   9 -10  -3    1.83    0.56
  -9 -10   3    1.23    0.64
   9  10  -3    2.33    0.64
  -9  10   3    1.44    0.52
   8 -10  -3   -0.38    0.40
  -8 -10   3    0.41    0.59
   8  10  -3   -0.16    0.52
  -8  10   3    0.08    0.44
  -7 -10   3    3.01    0.65
   7 -10  -3    3.39    0.75
   7  10  -3    3.93    0.68
  -7  10   3    3.02    0.70
   6 -10  -3    5.42    0.79
  -6 -10   3    4.78    0.64
  -6  10   3    3.66    0.64
   6  10  -3    3.56    0.57
   5 -10  -3    5.24    0.67
  -5 -10   3    4.90    0.81
  -5  10   3    4.16    0.63
   5  10  -3    4.93    0.77
   4 -10  -3    2.37    0.63
  -4 -10   3    2.91    0.51
   4  10  -3    2.86    0.48
  -4  10   3    2.26    0.43
  -4  10   3    2.59    0.56
   3 -10  -3    4.02    0.69
  -3  10   3    4.10    0.53
  -3  10   3    3.85    0.63
   3  10  -3    4.00    0.58
   2 -10  -3    8.12    0.81
  -2 -10   3    7.23    0.88
  -2  10   3    6.33    0.77
   2  10  -3    5.86    0.79
  -2  10   3    6.58    0.64
   1 -10  -3   11.71    0.78
  -1 -10   3   13.44    0.99
  -1  10   3   10.84    0.79
   1  10  -3   11.23    0.94
  -1  10   3   11.45    0.77
   1  10  -3   11.69    0.66
   0 -10  -3    2.77    0.46
   0 -10   3    1.47    0.56
   0  10   3    2.52    0.53
   0  10   3    2.98    0.46
   0  10  -3    2.44    0.58
   0  10  -3    3.22    0.44
  -1 -10  -3    0.73    0.46
   1 -10   3    0.26    0.53
  -1  10  -3    0.60    0.54
   1  10   3    0.41    0.48
   1  10   3    0.69    0.44
  -1  10  -3    0.55    0.28
  -2 -10  -3    0.65    0.47
   2 -10   3    0.77    0.53
   2  10   3    0.79    0.44
  -2  10  -3    1.37    0.55
  -2  10  -3    1.04    0.34
   2  10   3    1.55    0.42
   3 -10   3    1.45    0.57
  -3 -10  -3    1.51    0.37
  -3  10  -3    2.04    0.41
  -3  10  -3    1.56    0.58
   3  10   3    1.33    0.36
   3  10   3    0.96    0.54
   4 -10   3    3.29    0.69
  -4 -10  -3    3.55    0.56
  -4  10  -3    4.55    0.66
  -4  10  -3    5.31    0.85
   4  10   3    2.71    0.66
   4  10   3    4.14    0.64
   5 -10   3    0.58    0.43
  -5  10  -3    0.12    0.39
   5  10   3    0.57    0.54
  -5  10  -3    0.85    0.47
   5  10   3    0.57    0.31
   6 -10   3    0.14    0.40
   6  10   3    0.47    0.41
   6  10   3    0.00    0.38
  -6  10  -3    0.05    0.47
  -6  10  -3   -0.02    0.44
   7 -10   3   -0.60    0.38
  -7  10  -3    0.97    0.52
   7  10   3    0.04    0.41
   7  10   3    0.57    0.60
  -7  10  -3   -0.02    0.54
   8 -10   3   -0.04    0.42
  -8  10  -3   -0.23    0.59
  -8  10  -3    0.49    0.50
   8  10   3   -0.98    0.38
   8  10   3    0.53    0.65
   9 -10   3    0.12    0.64
  -9  10  -3   -0.60    0.61
  -9  10  -3    0.45    0.53
   9  10   3   -0.28    0.40
   9  10   3    0.11    0.49
 -10  10  -3   -0.44    0.75
  10  10   3   -0.13    0.43
 -10  10  -3   -0.20    0.53
  11  10   3    2.21    0.55
  10 -11  -3    0.74    0.60
  10  11  -3    0.28    0.61
 -10  11   3   -0.40    0.49
   9 -11  -3   -0.71    0.69
  -9  11   3   -0.13    0.73
   9  11  -3    0.61    0.44
   9  11  -3    0.16    0.60
   8 -11  -3    1.80    0.60
  -8 -11   3    1.51    0.52
  -8  11   3    0.37    0.48
   8  11  -3    1.23    0.46
  -7 -11   3   -0.48    0.39
   7 -11  -3   -0.62    0.58
   7  11  -3    0.04    0.37
  -7  11   3    0.77    0.67
  -6 -11   3   -0.51    0.54
   6 -11  -3   -0.47    0.56
  -6  11   3    1.21    0.49
   6  11  -3    0.43    0.51
   5 -11  -3    0.87    0.44
  -5 -11   3    0.41    0.58
  -5  11   3    0.85    0.46
   5  11  -3    0.97    0.59
   4 -11  -3    0.84    0.59
   4  11  -3    0.18    0.40
  -4  11   3    0.13    0.53
  -4  11   3    0.46    0.33
   3 -11  -3    0.89    0.43
  -3 -11   3    1.96    0.65
  -3  11   3    0.56    0.40
  -3  11   3    1.01    0.43
   3  11  -3    1.32    0.56
   2 -11  -3    0.65    0.53
  -2 -11   3   -0.13    0.35
  -2  11   3   -0.06    0.51
  -2  11   3    0.13    0.40
   2  11  -3    0.53    0.42
  -1 -11   3   18.08    1.08
   1 -11  -3   18.55    1.14
  -1  11   3   18.16    1.12
   1  11  -3   17.54    1.06
   0 -11   3    0.34    0.59
   0 -11  -3    1.09    0.41
   0  11   3    0.80    0.50
   0  11   3    0.78    0.38
   0  11  -3    0.02    0.54
  -1 -11  -3    0.78    0.49
   1 -11   3    1.21    0.57
   1  11   3    1.39    0.53
  -1  11  -3    1.03    0.56
   1  11   3    0.20    0.47
   2 -11   3    1.08    0.59
  -2 -11  -3    0.78    0.38
  -2  11  -3    0.95    0.59
   2  11   3    1.43    0.55
   2  11   3    1.49    0.41
   3 -11   3    0.87    0.60
   3  11   3    0.03    0.40
   3  11   3    0.34    0.52
  -3  11  -3   -0.17    0.57
   4 -11   3    0.45    0.45
   4  11   3   -0.15    0.37
  -4  11  -3   -0.60    0.37
   4  11   3    0.06    0.43
   5 -11   3    3.06    0.61
   5  11   3    2.23    0.71
  -5  11  -3    1.46    0.54
   5  11   3    2.17    0.52
   6 -11   3    0.17    0.45
   6  11   3    0.23    0.61
  -6  11  -3   -0.30    0.46
   6  11   3    0.03    0.45
   7 -11   3    1.18    0.53
  -7  11  -3    1.62    0.59
   7  11   3    1.08    0.51
   7  11   3    2.24    0.52
   8 -11   3    1.16    0.71
   8  11   3    1.71    0.76
  -8  11  -3    0.23    0.55
   8  11   3    1.16    0.48
   9  11   3    1.14    0.49
  -9  11  -3    1.94    0.87
  10  11   3   -0.60    0.45
 -10  11  -3   -0.31    0.87
   9 -12  -3    0.30    0.74
   8 -12  -3    0.69    0.55
  -8  12   3    1.20    0.56
   8  12  -3    1.30    0.67
   8  12  -3    1.05    0.72
   7 -12  -3    0.59    0.74
  -7  12   3    1.77    0.73
   7  12  -3   -0.26    0.64
   7  12  -3    0.82    0.47
   6 -12  -3    0.15    0.47
  -6 -12   3   -0.07    0.45
  -6  12   3   -0.13    0.44
   6  12  -3    1.17    0.62
   5 -12  -3    0.23    0.64
  -5  12   3    1.57    0.66
   5  12  -3    0.75    0.60
  -4 -12   3    1.52    0.70
   4 -12  -3    4.09    0.72
   4  12  -3    3.18    0.69
  -4  12   3    3.13    0.58
  -3 -12   3    2.23    0.55
   3 -12  -3    3.11    0.72
  -3  12   3    2.44    0.67
   3  12  -3    2.26    0.54
   2 -12  -3   -0.14    0.40
  -2 -12   3   -0.57    0.63
   2  12  -3    0.15    0.56
  -2  12   3    0.14    0.45
  -2  12   3   -0.15    0.35
  -1 -12   3    0.15    0.45
   1 -12  -3   -0.03    0.57
  -1  12   3   -0.49    0.44
  -1  12   3   -0.18    0.51
   1  12  -3    0.86    0.46
   0 -12   3    0.16    0.44
   0 -12  -3    0.82    0.41
   0  12   3    0.05    0.32
   0  12   3    0.27    0.39
   0  12  -3    0.31    0.44
  -1 -12  -3    1.37    0.61
   1 -12   3    2.14    0.72
   1  12   3    1.69    0.60
  -1  12  -3    2.90    0.69
   1  12   3    2.22    0.63
   2 -12   3    0.31    0.48
   2  12   3    1.71    0.57
  -2  12  -3    0.90    0.47
   2  12   3    0.79    0.61
   3 -12   3    3.25    0.64
   3  12   3    4.11    0.61
  -3  12  -3    4.55    0.76
   3  12   3    5.28    0.90
   4 -12   3    0.04    0.64
  -4  12  -3    0.55    0.66
   4  12   3    0.74    0.52
   4  12   3    0.25    0.64
   5 -12   3    3.12    0.80
   5  12   3    2.46    0.74
   5  12   3    2.56    0.59
  -5  12  -3    1.62    0.79
   6 -12   3   -0.20    0.63
  -6  12  -3   -0.63    0.69
   6  12   3    0.14    0.67
   6  12   3   -0.13    0.49
  -7  12  -3   -0.07    0.51
   7  12   3    0.05    0.51
  -8  12  -3   -0.01    0.60
   8  12   3   -0.32    0.35
   8 -13  -3    0.78    0.60
   7 -13  -3    0.88    0.83
   6 -13  -3    2.93    0.70
   6  13  -3    2.11    0.75
  -5 -13   3    0.04    0.49
   5 -13  -3   -0.68    0.67
   5  13  -3    0.74    0.65
  -5  13   3    0.52    0.50
   5  13  -3   -0.16    0.67
  -4 -13   3   -0.24    0.64
   4 -13  -3    1.08    0.74
   4  13  -3    0.34    0.66
  -4  13   3    0.46    0.66
   3 -13  -3    1.37    0.56
  -3 -13   3    1.00    0.70
  -3  13   3    1.08    0.47
   3  13  -3    1.21    0.68
   2 -13  -3   -0.24    0.64
  -2 -13   3   -0.51    0.42
  -2  13   3   -0.03    0.61
   2  13  -3    0.18    0.44
  -1 -13   3    0.50    0.73
   1 -13  -3    0.56    0.65
   1  13  -3    0.55    0.65
  -1  13   3    1.29    0.65
  -1  13   3    0.79    0.58
   0 -13   3    0.15    0.50
   0  13   3    0.26    0.57
   0  13   3   -0.54    0.35
   0  13  -3   -0.01    0.46
   1 -13   3    0.26    0.72
   1  13   3    0.79    0.57
  -1  13  -3    0.47    0.69
   1  13   3    0.06    0.61
   2 -13   3    0.07    0.48
   2  13   3    0.28    0.63
   2  13   3    0.53    0.54
  -2  13  -3   -0.19    0.46
   3 -13   3    0.65    0.82
  -3  13  -3    0.84    0.68
   3  13   3    0.07    0.65
   3  13   3    1.30    0.60
   4 -13   3    4.41    0.97
   4  13   3    1.79    0.73
   4  13   3    3.32    0.70
  -4  13  -3    4.39    0.89
   5 -13   3   -0.05    0.54
  -5  13  -3    0.59    0.60
   5  13   3    0.61    0.54
   6 -14  -3    0.49    0.80
   5 -14  -3   -0.27    0.72
   4 -14  -3    1.81    0.66
   4  14  -3    1.00    0.77
  -3 -14   3    0.35    0.79
   3  14  -3    0.93    0.74
  -2 -14   3    0.06    0.73
   2  14  -3    0.92    0.70
  -1 -14   3   -0.46    0.75
   1  14  -3    0.05    0.62
   0 -14   3    0.13    0.59
   0  14   3    0.72    0.47
   1 -14   3    0.48    0.81
   1  14   3    0.62    0.68
   2 -14   3    1.19    0.64
   2  14   3    1.42    0.73
 -16   0   4    0.52    0.90
  16   0  -4   -0.05    0.39
  16   0  -4    0.51    0.53
 -15   0   4   -0.53    0.55
 -15   0   4    0.31    0.61
  15   0  -4   -0.78    0.40
  15   0  -4   -0.51    0.52
 -14   0   4   16.96    1.19
  14   0  -4   17.09    1.02
 -14   0   4   19.38    1.56
  14   0  -4   19.07    1.17
  13   0  -4    0.22    0.29
  13   0  -4   -0.16    0.38
 -13   0   4   -0.54    0.65
 -13   0   4    0.39    0.52
  13   0  -4   -0.61    0.41
 -12   0   4   13.06    0.96
  12   0  -4   13.32    0.93
  12   0  -4   13.81    0.70
 -12   0   4   13.40    1.09
  12   0  -4   13.88    0.82
  11   0  -4    0.01    0.26
 -11   0   4    0.72    0.45
  11   0  -4   -0.30    0.30
 -11   0   4    0.22    0.31
  11   0  -4   -0.82    0.23
  10   0  -4   22.18    0.93
  10   0  -4   21.98    0.98
 -10   0   4   20.17    1.22
 -10   0   4   21.28    0.98
   9   0  -4    0.03    0.25
  -9   0   4   -0.13    0.32
   9   0  -4   -0.80    0.28
  -9   0   4    0.28    0.34
   8   0  -4   18.18    0.84
  -8   0   4   20.52    1.15
   8   0  -4   21.64    0.96
  -8   0   4   20.88    0.86
  -7   0   4    0.15    0.20
  -7   0   4   -0.65    0.41
   7   0  -4   -0.24    0.20
   7   0  -4   -0.22    0.37
   7   0  -4    0.13    0.20
   6   0  -4   47.74    1.87
  -6   0   4   46.59    1.83
  -6   0   4   46.56    1.55
   6   0  -4   51.09    1.58
  -6   0   4   51.17    1.58
   6   0  -4   45.99    1.55
   5   0  -4    0.00    0.23
   5   0  -4   -0.24    0.17
  -5   0   4   -0.20    0.17
  -5   0   4    0.01    0.24
   5   0  -4    0.03    0.19
  -5   0   4    0.08    0.18
  -4   0   4    1.90    0.27
  -4   0   4    2.50    0.47
   4   0  -4    1.97    0.34
   4   0  -4    2.06    0.29
   4   0  -4    1.87    0.27
  -4   0   4    2.00    0.35
  -3   0   4    0.19    0.17
  -3   0   4   -0.56    0.23
   3   0  -4   -0.10    0.22
  -3   0   4    0.24    0.24
   3   0  -4    0.50    0.29
   3   0  -4   -0.27    0.23
  -2   0   4   32.36    1.00
   2   0  -4   33.10    0.99
   2   0  -4   30.75    0.99
  -2   0   4   32.21    1.00
   2   0  -4   33.14    1.19
   1   0  -4    0.19    0.14
  -1   0   4    0.06    0.13
  -1   0   4   -0.20    0.16
  -1   0   4   -0.19    0.16
   1   0  -4    0.05    0.14
  -1   0   4    0.08    0.14
   0   0  -4  173.32    4.60
   0   0   4  165.20    4.59
   0   0  -4  170.55    4.61
   0   0  -4  166.71    4.52
   0   0   4  166.80    4.52
   0   0  -4  174.38    4.66
   0   0  -4  171.38    4.52
   0   0   4  165.48    4.65
  -1   0  -4   -0.16    0.19
   1   0   4   -0.17    0.07
  -1   0  -4   -0.30    0.14
  -1   0  -4   -0.18    0.06
   1   0   4   -0.28    0.15
   1   0   4   -0.19    0.05
  -1   0  -4    0.07    0.13
   1   0   4   -0.09    0.23
  -1   0  -4   -0.09    0.08
  -2   0  -4  118.97    4.00
  -2   0  -4  120.30    3.26
  -2   0  -4  121.67    3.43
   2   0   4  120.68    3.26
  -2   0  -4  122.81    3.26
  -2   0  -4  122.01    3.40
  -2   0  -4  124.19    3.37
   2   0   4  117.21    3.42
   2   0   4  121.49    3.38
   2   0   4  121.05    3.40
  -3   0  -4    0.13    0.22
  -3   0  -4    0.03    0.11
   3   0   4   -0.45    0.25
  -3   0  -4    0.06    0.18
   3   0   4    0.07    0.26
   3   0   4    0.28    0.32
   3   0   4   -0.07    0.05
  -3   0  -4    0.12    0.23
  -3   0  -4   -0.01    0.10
  -3   0  -4   -0.32    0.14
   3   0   4   -0.09    0.11
   3   0   4   -0.42    0.23
  -4   0  -4   12.37    0.59
   4   0   4   13.03    0.82
  -4   0  -4   11.86    0.81
   4   0   4   11.82    0.61
  -4   0  -4   13.41    0.49
  -4   0  -4   12.92    0.49
   4   0   4   14.01    0.57
  -4   0  -4   12.92    0.67
  -4   0  -4   12.82    0.66
   4   0   4   13.14    0.49
   4   0   4   12.22    0.49
   5   0   4    0.15    0.16
  -5   0  -4   -0.05    0.19
   5   0   4   -0.01    0.24
  -5   0  -4   -0.20    0.36
  -5   0  -4   -0.13    0.15
  -5   0  -4    0.62    0.25
   5   0   4    0.51    0.24
   5   0   4   -0.20    0.26
  -5   0  -4    0.36    0.16
   5   0   4    0.12    0.16
   6   0   4    0.75    0.23
  -6   0  -4    0.36    0.43
   6   0   4    0.99    0.33
   6   0   4    0.36    0.15
  -6   0  -4    0.83    0.28
  -6   0  -4    0.43    0.21
  -6   0  -4    0.97    0.23
   6   0   4    0.75    0.27
   7   0   4   -0.07    0.20
  -7   0  -4   -0.06    0.27
   7   0   4   -0.26    0.29
   7   0   4    0.12    0.23
  -7   0  -4    0.18    0.46
   7   0   4   -0.27    0.33
  -7   0  -4    0.02    0.21
   8   0   4    3.55    0.50
  -8   0  -4    4.76    0.44
   8   0   4    4.35    0.43
  -8   0  -4    4.03    0.81
   8   0   4    3.78    0.43
   8   0   4    4.13    0.51
  -9   0  -4    0.39    0.30
   9   0   4   -0.37    0.40
   9   0   4    0.27    0.28
   9   0   4   -0.09    0.26
   9   0   4   -0.16    0.33
  -9   0  -4    0.01    0.40
 -10   0  -4   21.56    1.50
  10   0   4   22.76    1.00
  10   0   4   22.00    1.13
  10   0   4   23.51    1.03
  11   0   4    0.32    0.37
 -11   0  -4    0.02    0.48
  11   0   4   -0.13    0.52
  11   0   4    0.00    0.35
  12   0   4    1.50    0.63
  12   0   4    1.94    0.49
 -12   0  -4    0.88    0.75
  12   0   4    1.29    0.42
  13   0   4    0.14    0.42
  13   0   4   -0.62    0.56
 -13   0  -4    0.81    0.81
  14   0   4    0.26    0.46
 -14   0  -4   -0.36    0.60
  14   0   4    0.49    0.47
  15   0   4   -0.22    0.45
  16  -1  -4   -0.14    0.53
  16  -1  -4    0.39    0.43
  16   1  -4   -0.39    0.55
 -16   1   4    0.19    0.64
 -15  -1   4    7.98    1.07
 -15  -1   4    6.42    0.79
  15  -1  -4    6.71    0.83
  15  -1  -4    6.72    0.93
 -15   1   4    8.24    1.37
  15   1  -4    9.40    0.94
 -15   1   4    6.63    0.98
 -14  -1   4    0.02    0.35
  14  -1  -4    1.11    0.53
 -14  -1   4    1.12    0.76
  14  -1  -4    0.55    0.46
 -14   1   4    0.48    0.54
  14   1  -4    0.17    0.37
 -14   1   4   -0.16    0.56
  14   1  -4    0.34    0.37
  14   1  -4    1.36    0.46
 -13  -1   4    1.19    0.53
  13  -1  -4    1.05    0.53
  13  -1  -4    0.96    0.25
 -13  -1   4    1.53    0.74
  13  -1  -4    1.06    0.46
 -13   1   4    0.88    0.74
  13   1  -4    0.33    0.47
 -13   1   4    0.44    0.57
  13   1  -4    1.64    0.41
  13   1  -4    0.83    0.41
  12  -1  -4    6.25    0.55
 -12  -1   4    7.57    0.79
 -12  -1   4    6.44    0.86
  12  -1  -4    4.73    0.71
  12  -1  -4    6.02    0.43
  12   1  -4    6.39    0.57
  12   1  -4    6.25    0.60
 -12   1   4    7.92    1.08
 -12   1   4    6.94    0.81
  12   1  -4    5.53    0.73
 -11  -1   4    1.20    0.47
  11  -1  -4    0.31    0.39
  11  -1  -4    1.06    0.24
 -11  -1   4    0.93    0.48
 -11   1   4    0.55    0.46
  11   1  -4    0.36    0.41
  11   1  -4    0.99    0.34
 -11   1   4    1.29    0.49
  10  -1  -4    0.71    0.38
 -10  -1   4    0.60    0.40
 -10  -1   4    1.12    0.35
 -10   1   4    0.45    0.41
  10   1  -4    1.71    0.34
  10   1  -4    1.26    0.30
 -10   1   4    0.58    0.40
   9  -1  -4    8.64    0.59
  -9  -1   4   10.05    0.69
  -9  -1   4    9.24    0.90
   9   1  -4    8.57    0.70
  -9   1   4    9.30    0.78
  -9   1   4    9.35    0.61
   9   1  -4    9.66    0.49
   9   1  -4    8.51    0.66
  -8  -1   4    2.69    0.52
   8  -1  -4    2.90    0.42
   8  -1  -4    3.40    0.39
  -8  -1   4    2.42    0.42
  -8   1   4    3.32    0.41
   8   1  -4    4.17    0.55
   8   1  -4    3.84    0.48
  -8   1   4    2.89    0.56
   8   1  -4    3.12    0.32
  -7  -1   4    0.20    0.22
   7  -1  -4    0.48    0.29
   7  -1  -4    0.57    0.26
   7  -1  -4    0.87    0.25
  -7  -1   4   -0.21    0.31
  -7  -1   4    0.30    0.30
  -7   1   4    0.26    0.23
   7   1  -4    0.45    0.29
   7   1  -4    0.75    0.34
  -7   1   4    0.52    0.24
  -7   1   4    0.29    0.31
   7   1  -4    0.77    0.20
   7   1  -4    1.24    0.25
  -6  -1   4   43.58    1.82
   6  -1  -4   48.30    1.82
   6  -1  -4   47.11    1.52
  -6  -1   4   46.27    1.52
  -6  -1   4   47.28    1.52
   6  -1  -4   46.92    1.51
   6   1  -4   47.47    1.37
   6   1  -4   47.57    1.53
   6   1  -4   45.53    1.78
   6   1  -4   48.00    1.53
  -6   1   4   43.36    1.81
  -6   1   4   45.47    1.52
  -6   1   4   45.59    1.50
  -5  -1   4   29.27    1.25
   5  -1  -4   31.03    1.24
   5  -1  -4   32.00    1.09
   5  -1  -4   30.73    1.05
  -5  -1   4   31.42    1.05
  -5  -1   4   30.28    1.08
  -5   1   4   30.54    1.28
   5   1  -4   32.74    1.09
   5   1  -4   30.97    1.26
   5   1  -4   28.85    1.07
  -5   1   4   30.61    1.08
  -5   1   4   30.74    1.08
   4  -1  -4    1.94    0.27
   4  -1  -4    2.25    0.36
  -4  -1   4    2.29    0.38
  -4  -1   4    2.33    0.31
   4  -1  -4    2.09    0.35
  -4  -1   4    2.13    0.28
  -4   1   4    1.91    0.34
   4   1  -4    1.73    0.26
  -4   1   4    2.18    0.28
   4   1  -4    2.03    0.35
   4   1  -4    2.06    0.36
  -4   1   4    2.67    0.29
  -3  -1   4  498.99   12.82
   3  -1  -4  478.55   15.01
   3  -1  -4  477.00   12.80
  -3  -1   4  458.85   15.03
   3  -1  -4  482.30   12.80
  -3  -1   4  469.16   12.81
   3   1  -4  489.10   15.04
   3   1  -4  475.82   12.81
  -3   1   4  463.89   15.01
   3   1  -4  488.96   12.81
  -3   1   4  482.67   12.81
  -3   1   4  490.45   12.81
   2  -1  -4  735.07   19.13
   2  -1  -4  729.09   22.45
  -2  -1   4  689.72   19.08
   2  -1  -4  724.17   19.14
  -2  -1   4  719.86   19.16
  -2  -1   4  742.49   19.16
  -2   1   4  701.47   19.13
  -2   1   4  758.37   19.14
   2   1  -4  674.14   19.14
   2   1  -4  737.61   19.16
   1  -1  -4  218.89    5.89
   1  -1  -4  214.40    5.84
  -1  -1   4  225.49    5.88
   1  -1  -4  221.82    5.90
  -1  -1   4  211.03    5.85
   1  -1  -4  212.55    5.83
  -1  -1   4  216.77    5.88
   1   1  -4  218.56    5.88
  -1   1   4  217.74    5.95
   1   1  -4  221.94    5.85
  -1   1   4  221.25    5.84
   1   1  -4  220.68    5.87
   0  -1  -4  129.42    3.51
   0  -1   4  121.08    3.48
   0  -1  -4  128.12    3.54
   0  -1  -4  132.24    3.40
   0  -1   4  124.03    3.46
   0  -1   4  126.35    3.55
   0  -1   4  131.50    3.47
   0  -1  -4  130.24    3.40
   0  -1  -4  125.95    3.51
   0   1  -4  126.62    3.46
   0   1  -4  130.43    3.49
   0   1  -4  127.73    3.46
   0   1   4  124.88    3.52
   0   1   4  123.97    3.55
   0   1   4  125.35    3.40
   0   1   4  130.91    3.40
   0   1   4  125.95    3.51
   1  -1   4   63.55    1.91
  -1  -1  -4   67.21    1.92
   1  -1   4   62.51    1.82
  -1  -1  -4   64.69    1.90
  -1  -1  -4   64.41    2.20
   1  -1   4   64.14    1.88
   1  -1   4   67.33    1.82
  -1  -1  -4   65.96    1.88
   1   1   4   64.12    1.89
  -1   1  -4   66.37    1.91
  -1   1  -4   67.89    1.82
   1   1   4   63.01    1.89
  -1   1  -4   65.14    1.82
   1   1   4   63.07    1.91
  -2  -1  -4    8.10    0.25
  -2  -1  -4    8.45    0.25
  -2  -1  -4    8.52    0.47
   2  -1   4    7.82    0.48
  -2  -1  -4    7.99    0.46
   2  -1   4    8.37    0.37
   2  -1   4    8.84    0.49
  -2  -1  -4    8.35    0.44
   2  -1   4    8.20    0.36
  -2  -1  -4    8.55    0.53
  -2   1  -4    8.43    0.36
   2   1   4    8.01    0.44
   2   1   4    8.24    0.48
   2   1   4    8.44    0.25
  -2   1  -4    8.66    0.48
  -2   1  -4    7.86    0.60
   2   1   4    7.85    0.25
  -2   1  -4    7.69    0.42
  -3  -1  -4    5.03    0.37
   3  -1   4    5.01    0.32
   3  -1   4    5.44    0.32
  -3  -1  -4    4.93    0.21
   3  -1   4    4.67    0.44
  -3  -1  -4    5.35    0.23
  -3  -1  -4    4.78    0.43
  -3  -1  -4    5.06    0.37
  -3  -1  -4    4.86    0.40
   3  -1   4    4.54    0.47
   3   1   4    5.48    0.47
  -3   1  -4    5.62    0.48
   3   1   4    5.10    0.53
  -3   1  -4    5.00    0.37
  -3   1  -4    5.33    0.32
   3   1   4    5.29    0.22
  -3   1  -4    4.91    0.31
   3   1   4    4.83    0.23
  -4  -1  -4   93.91    2.81
  -4  -1  -4   95.70    2.63
   4  -1   4   92.87    2.83
   4  -1   4   99.32    3.36
   4  -1   4   94.22    2.70
  -4  -1  -4   98.28    2.79
   4  -1   4   97.47    2.70
  -4  -1  -4   94.07    3.30
  -4  -1  -4   97.57    2.64
  -4  -1  -4   97.56    2.86
  -4   1  -4   95.46    2.73
   4   1   4   97.15    2.82
   4   1   4   93.99    2.79
   4   1   4   96.53    3.32
  -4   1  -4   95.87    2.69
  -4   1  -4   99.41    2.71
  -4   1  -4   92.74    3.34
  -4   1  -4   95.20    2.82
   4   1   4   94.31    2.64
   5  -1   4   42.45    1.49
   5  -1   4   45.12    1.79
   5  -1   4   44.15    1.38
  -5  -1  -4   43.97    1.51
  -5  -1  -4   43.03    1.44
  -5  -1  -4   44.43    1.31
   5  -1   4   44.73    1.38
  -5  -1  -4   42.58    1.74
  -5  -1  -4   44.50    1.32
  -5  -1  -4   45.74    1.53
   5  -1   4   43.32    1.40
   5   1   4   46.19    1.81
   5   1   4   41.59    1.42
  -5   1  -4   45.55    1.40
   5   1   4   43.71    1.52
  -5   1  -4   42.57    1.46
  -5   1  -4   44.46    1.82
   5   1   4   43.61    1.32
  -5   1  -4   44.37    1.38
  -5   1  -4   42.85    1.37
   5   1   4   47.31    1.32
  -6  -1  -4    0.32    0.30
   6  -1   4    0.44    0.38
   6  -1   4    0.47    0.29
   6  -1   4    0.50    0.20
   6  -1   4    0.42    0.24
  -6  -1  -4    0.77    0.20
  -6  -1  -4    0.70    0.23
  -6  -1  -4    0.62    0.19
   6   1   4    0.76    0.27
   6   1   4    1.03    0.28
  -6   1  -4    1.20    0.47
   6   1   4    0.93    0.21
  -6   1  -4    0.35    0.23
  -6   1  -4    0.49    0.24
  -6   1  -4    0.87    0.24
   6   1   4    0.59    0.21
  -6   1  -4    0.21    0.17
  -7  -1  -4    8.61    0.48
   7  -1   4    9.02    0.55
  -7  -1  -4    9.65    0.76
   7  -1   4   10.23    0.65
  -7  -1  -4    9.05    0.48
   7  -1   4    8.73    0.56
   7  -1   4    8.98    0.56
   7   1   4    9.34    0.62
  -7   1  -4    9.57    0.56
  -7   1  -4    8.57    0.77
   7   1   4    9.52    0.63
   7   1   4    9.26    0.49
   7   1   4    8.96    0.50
  -7   1  -4    9.52    0.54
  -8  -1  -4    4.43    0.82
   8  -1   4    4.30    0.53
   8  -1   4    5.86    0.50
   8  -1   4    5.81    0.50
   8  -1   4    5.50    0.51
  -8  -1  -4    5.28    0.44
   8   1   4    4.41    0.53
  -8   1  -4    4.96    0.87
  -8   1  -4    5.63    0.49
   8   1   4    4.30    0.42
   8   1   4    5.15    0.45
  -8   1  -4    4.82    0.41
   9  -1   4    0.40    0.31
   9  -1   4    0.02    0.43
  -9  -1  -4    0.30    0.28
   9  -1   4    0.20    0.33
   9  -1   4   -0.20    0.28
  -9  -1  -4    0.61    0.42
   9   1   4   -0.36    0.42
   9   1   4    0.36    0.27
  -9   1  -4    0.10    0.33
   9   1   4    0.46    0.38
   9   1   4    0.40    0.27
  -9   1  -4   -0.78    0.53
  10  -1   4   -0.16    0.31
  10  -1   4   -0.21    0.29
  10  -1   4   -0.19    0.47
 -10  -1  -4   -0.34    0.56
 -10   1  -4   -0.07    0.40
  10   1   4   -0.25    0.45
  10   1   4    0.71    0.41
 -10   1  -4   -0.21    0.24
  10   1   4   -0.05    0.27
 -11  -1  -4   -0.02    0.44
  11  -1   4    0.83    0.53
  11  -1   4   -0.65    0.41
  11  -1   4   -0.37    0.33
  11   1   4    0.10    0.48
  11   1   4   -0.27    0.32
 -11   1  -4   -1.04    0.59
  11   1   4    0.05    0.42
 -12  -1  -4    1.41    0.79
  12  -1   4    0.17    0.43
  12  -1   4    0.66    0.45
  12   1   4    1.33    0.49
 -12   1  -4    1.81    0.79
  12   1   4    1.09    0.36
  12   1   4    1.12    0.45
 -13  -1  -4    0.04    0.82
  13  -1   4   -0.06    0.41
  13  -1   4    0.57    0.47
  13   1   4   -0.23    0.39
 -13   1  -4   -0.64    0.51
  13   1   4   -0.24    0.56
  13   1   4    0.63    0.48
  14  -1   4    4.99    0.74
  14  -1   4    3.58    0.68
 -14  -1  -4    4.24    1.13
  14   1   4    5.54    0.72
  14   1   4    4.73    0.89
  15  -1   4    1.47    0.55
  15   1   4    2.19    0.55
  17  -2  -4    0.38    0.62
  16  -2  -4    0.76    0.62
  16  -2  -4    0.87    0.42
 -16  -2   4    0.80    0.93
  16   2  -4    0.44    0.58
 -16   2   4   -0.62    0.69
 -16   2   4    0.21    0.85
  15  -2  -4   -0.04    0.51
 -15  -2   4    0.39    0.59
  15  -2  -4    0.81    0.62
 -15  -2   4   -0.42    0.61
 -15   2   4    0.59    0.62
  15   2  -4    0.81    0.49
  15   2  -4   -0.01    0.54
  15   2  -4   -0.01    0.45
 -15   2   4    0.05    0.56
  14  -2  -4    0.34    0.53
 -14  -2   4   -0.90    0.68
 -14  -2   4   -0.22    0.36
  14  -2  -4    0.23    0.51
  14   2  -4   -0.12    0.40
 -14   2   4   -0.75    0.68
 -14   2   4   -0.05    0.57
  14   2  -4   -0.27    0.31
  14   2  -4   -0.30    0.39
 -13  -2   4    9.80    1.22
 -13  -2   4    9.11    0.88
  13  -2  -4    8.64    0.74
  13  -2  -4    8.90    0.70
  13   2  -4    9.20    0.74
  13   2  -4    7.87    0.68
  13   2  -4    8.14    0.83
 -13   2   4    9.05    1.01
 -13   2   4    8.14    0.76
  12  -2  -4    3.06    0.29
 -12  -2   4    3.21    0.65
 -12  -2   4    2.98    0.50
  12  -2  -4    4.18    0.54
  12   2  -4    3.36    0.51
  12   2  -4    3.25    0.51
 -12   2   4    3.60    0.78
 -12   2   4    2.35    0.48
  12   2  -4    3.40    0.56
  11  -2  -4   19.20    0.69
  11  -2  -4   19.07    0.98
 -11  -2   4   17.66    0.95
 -11  -2   4   17.82    1.21
  11   2  -4   20.77    1.04
 -11   2   4   21.31    1.41
  11   2  -4   19.45    0.87
 -11   2   4   20.63    1.12
 -10  -2   4    1.72    0.55
 -10  -2   4    1.93    0.47
  10  -2  -4    1.23    0.43
  10  -2  -4    1.84    0.24
 -10   2   4    1.32    0.59
  10   2  -4    0.88    0.41
  10   2  -4    1.89    0.33
 -10   2   4    1.43    0.49
  -9  -2   4    0.41    0.26
   9  -2  -4    0.01    0.36
  -9  -2   4    0.65    0.37
   9   2  -4    0.53    0.34
   9   2  -4    0.12    0.21
   9   2  -4    0.30    0.39
  -9   2   4    0.65    0.40
  -9   2   4    0.61    0.52
   8  -2  -4   60.20    2.01
  -8  -2   4   61.97    2.41
  -8  -2   4   59.39    1.96
   8  -2  -4   62.01    2.00
   8   2  -4   57.87    1.95
   8   2  -4   62.32    1.82
  -8   2   4   60.73    1.99
   8   2  -4   65.48    2.03
  -8   2   4   62.12    2.41
   7  -2  -4    5.38    0.45
  -7  -2   4    6.47    0.60
  -7  -2   4    5.40    0.53
   7  -2  -4    6.85    0.57
   7  -2  -4    6.11    0.56
  -7  -2   4    5.22    0.44
   7   2  -4    5.71    0.53
   7   2  -4    7.25    0.48
   7   2  -4    5.14    0.56
  -7   2   4    5.70    0.55
  -7   2   4    6.27    0.58
  -7   2   4    5.67    0.46
   7   2  -4    5.94    0.33
  -6  -2   4    4.12    0.47
   6  -2  -4    4.51    0.48
   6  -2  -4    4.33    0.50
   6  -2  -4    4.81    0.40
  -6  -2   4    4.46    0.40
  -6   2   4    4.83    0.50
   6   2  -4    5.63    0.53
   6   2  -4    4.28    0.49
   6   2  -4    4.17    0.38
   6   2  -4    4.37    0.27
  -6   2   4    4.86    0.50
   5  -2  -4   39.70    1.32
   5  -2  -4   38.82    1.29
  -5  -2   4   41.17    1.33
   5  -2  -4   40.02    1.51
  -5  -2   4   39.49    1.58
  -5  -2   4   40.02    1.33
   5   2  -4   39.03    1.12
   5   2  -4   39.15    1.32
  -5   2   4   38.82    1.32
  -5   2   4   38.41    1.50
   5   2  -4   40.86    1.54
   5   2  -4   37.99    1.31
  -5   2   4   40.87    1.33
   4  -2  -4   78.96    2.66
   4  -2  -4   81.17    2.18
  -4  -2   4   78.70    2.29
  -4  -2   4   81.13    2.31
   4  -2  -4   79.18    2.28
  -4  -2   4   79.30    2.71
   4  -2  -4   76.17    2.28
  -4   2   4   77.59    2.28
   4   2  -4   78.09    2.29
  -4   2   4   76.25    2.28
   4   2  -4   79.25    2.69
  -4   2   4   73.24    2.66
   4   2  -4   83.04    2.31
  -3  -2   4   35.55    1.17
   3  -2  -4   36.58    1.32
   3  -2  -4   34.99    1.07
   3  -2  -4   36.26    1.13
  -3  -2   4   37.50    1.16
   3  -2  -4   37.57    1.15
  -3   2   4   35.54    1.32
   3   2  -4   37.65    1.39
   3   2  -4   35.52    1.15
  -3   2   4   34.15    1.12
   3   2  -4   36.05    1.17
  -3   2   4   37.50    1.16
  -2  -2   4  199.99    5.32
   2  -2  -4  191.89    5.28
   2  -2  -4  201.35    5.29
   2  -2  -4  196.09    6.18
  -2  -2   4  193.34    5.32
  -2   2   4  192.15    5.28
   2   2  -4  192.38    5.32
   2   2  -4  191.71    5.32
  -2   2   4  191.30    5.27
  -2   2   4  203.32    5.29
  -2   2   4  194.61    5.32
   1  -2  -4   13.59    0.47
   1  -2  -4   12.45    0.53
  -1  -2   4   12.67    0.55
   1  -2  -4   13.37    0.49
   1  -2  -4   13.45    0.46
  -1  -2   4   12.46    0.51
  -1   2   4   12.57    0.53
   1   2  -4   12.27    0.51
  -1   2   4   12.91    0.46
   1   2  -4   12.98    0.55
  -1   2   4   13.10    0.47
  -1   2   4   12.12    0.48
   0  -2   4   54.18    1.61
   0  -2  -4   55.26    1.51
   0  -2   4   56.68    1.61
   0  -2  -4   55.14    1.63
   0  -2  -4   56.99    1.52
   0  -2   4   53.91    1.62
   0  -2  -4   54.41    1.63
   0  -2  -4   55.89    1.62
   0   2  -4   56.28    1.60
   0   2   4   53.66    1.52
   0   2  -4   55.08    1.61
   0   2   4   51.70    1.63
  -1  -2  -4    6.63    0.43
   1  -2   4    6.87    0.40
  -1  -2  -4    6.39    0.41
  -1  -2  -4    6.24    0.42
  -1  -2  -4    6.33    0.23
   1  -2   4    6.03    0.38
   1  -2   4    6.79    0.39
  -1  -2  -4    6.36    0.23
  -1  -2  -4    6.55    0.37
   1   2   4    6.60    0.23
   1   2   4    6.70    0.46
  -1   2  -4    6.51    0.38
   1   2   4    6.66    0.23
  -1   2  -4    6.09    0.39
  -1   2  -4    6.71    0.38
   1   2   4    6.22    0.44
   1   2   4    7.93    0.46
   2  -2   4   -0.16    0.12
  -2  -2  -4    0.02    0.06
   2  -2   4    0.02    0.13
  -2  -2  -4    0.06    0.07
   2  -2   4    0.22    0.21
  -2  -2  -4    0.24    0.26
  -2  -2  -4    0.09    0.16
  -2  -2  -4    0.12    0.22
  -2  -2  -4   -0.09    0.23
   2   2   4   -0.41    0.25
  -2   2  -4    0.07    0.13
   2   2   4   -0.16    0.17
   2   2   4   -0.38    0.24
  -2   2  -4   -0.13    0.20
   2   2   4    0.03    0.06
  -2   2  -4   -0.11    0.13
  -2   2  -4    0.02    0.22
   2   2   4    0.03    0.07
  -3  -2  -4    0.76    0.12
   3  -2   4    0.86    0.23
  -3  -2  -4    0.54    0.26
  -3  -2  -4    0.70    0.29
  -3  -2  -4    0.77    0.27
   3  -2   4    0.56    0.31
  -3  -2  -4    0.74    0.13
   3  -2   4    0.66    0.20
   3  -2   4    0.88    0.24
  -3  -2  -4    0.99    0.32
  -3   2  -4    1.12    0.24
   3   2   4    1.07    0.32
  -3   2  -4    0.80    0.25
   3   2   4    0.86    0.25
   3   2   4    0.61    0.23
  -3   2  -4    0.81    0.17
   3   2   4    0.74    0.12
  -3   2  -4    0.51    0.22
   3   2   4    0.64    0.11
  -3   2  -4    0.17    0.36
   4  -2   4   -0.03    0.21
   4  -2   4    0.72    0.30
  -4  -2  -4    0.09    0.23
  -4  -2  -4   -0.05    0.12
  -4  -2  -4    0.04    0.26
   4  -2   4   -0.18    0.21
  -4  -2  -4    0.07    0.10
  -4  -2  -4    0.12    0.27
   4  -2   4    0.19    0.25
  -4  -2  -4   -0.25    0.28
   4   2   4    0.27    0.24
  -4   2  -4    0.26    0.22
   4   2   4    0.07    0.12
   4   2   4    0.17    0.22
  -4   2  -4    0.31    0.22
  -4   2  -4    0.43    0.37
   4   2   4    0.03    0.03
  -4   2  -4    0.22    0.23
   4   2   4    0.03    0.21
  -5  -2  -4   -0.26    0.20
   5  -2   4    0.30    0.39
  -5  -2  -4   -0.25    0.28
  -5  -2  -4    0.10    0.13
  -5  -2  -4   -0.04    0.12
   5  -2   4    0.56    0.24
  -5  -2  -4   -0.41    0.26
  -5  -2  -4   -0.21    0.30
   5  -2   4   -0.33    0.30
   5  -2   4   -0.25    0.21
   5   2   4    0.02    0.10
   5   2   4   -0.16    0.20
  -5   2  -4   -0.14    0.22
  -5   2  -4   -0.21    0.22
   5   2   4   -0.11    0.12
  -5   2  -4   -0.17    0.26
  -5   2  -4    0.12    0.19
  -5   2  -4    0.35    0.41
   5   2   4    0.24    0.26
   6  -2   4   -0.18    0.21
  -6  -2  -4    0.23    0.16
  -6  -2  -4   -0.27    0.25
   6  -2   4    0.24    0.19
   6  -2   4   -0.20    0.23
  -6  -2  -4   -0.05    0.15
   6   2   4    0.18    0.33
   6   2   4    0.37    0.17
   6   2   4   -0.23    0.31
  -6   2  -4   -0.01    0.24
   6   2   4   -0.24    0.15
  -6   2  -4   -0.10    0.19
  -6   2  -4   -0.46    0.29
  -6   2  -4    0.28    0.30
  -7  -2  -4    2.42    0.31
   7  -2   4    2.19    0.38
  -7  -2  -4    2.22    0.31
  -7  -2  -4    2.11    0.53
   7  -2   4    2.30    0.38
   7  -2   4    2.74    0.35
   7   2   4    2.03    0.44
  -7   2  -4    2.02    0.34
  -7   2  -4    2.78    0.43
   7   2   4    2.38    0.37
  -7   2  -4    2.59    0.50
   7   2   4    2.76    0.50
   7   2   4    2.12    0.37
   8  -2   4   27.63    1.08
   8  -2   4   26.45    1.16
   8  -2   4   26.34    1.07
  -8  -2  -4   25.31    0.95
  -8  -2  -4   23.65    1.32
  -8   2  -4   25.85    1.06
  -8   2  -4   27.64    0.98
   8   2   4   26.26    1.21
   8   2   4   24.53    0.95
   8   2   4   26.81    1.14
   8   2   4   24.74    0.95
  -8   2  -4   25.53    1.39
  -9  -2  -4    1.05    0.59
   9  -2   4    1.43    0.33
  -9  -2  -4    0.83    0.30
   9  -2   4    0.61    0.34
   9  -2   4    2.20    0.41
   9   2   4    0.78    0.29
   9   2   4    2.34    0.55
   9   2   4    1.27    0.36
  -9   2  -4    1.62    0.65
   9   2   4    0.84    0.27
  -9   2  -4    2.20    0.42
  10  -2   4    1.54    0.42
 -10  -2  -4    0.96    0.47
  10  -2   4    0.59    0.35
  10   2   4    0.27    0.48
 -10   2  -4    0.80    0.40
  10   2   4    0.66    0.47
  10   2   4    1.00    0.32
 -10   2  -4    1.77    0.62
 -11  -2  -4    2.13    0.60
  11  -2   4    2.07    0.48
  11  -2   4    2.26    0.49
  11   2   4    2.39    0.52
 -11   2  -4    1.15    0.58
  11   2   4    2.94    0.49
  12  -2   4    0.69    0.44
  12  -2   4    0.12    0.40
 -12  -2  -4    0.17    0.70
  12   2   4    0.20    0.49
 -12   2  -4    1.61    0.60
  12   2   4   -0.01    0.32
 -13  -2  -4   -1.22    0.75
  13  -2   4   -0.12    0.45
  13  -2   4    0.63    0.47
  13   2   4   -0.27    0.37
  13   2   4   -0.09    0.37
 -13   2  -4   -1.12    0.74
  14  -2   4    0.10    0.35
 -14  -2  -4   -0.32    0.79
  14  -2   4    0.53    0.52
  14   2   4    0.34    0.41
  14   2   4   -0.56    0.62
  15   2   4    1.85    0.50
  17  -3  -4    1.03    0.67
  16  -3  -4   -0.78    0.54
  16  -3  -4    0.41    0.44
  16   3  -4    0.21    0.37
 -16   3   4   -0.17    0.73
 -16   3   4   -0.69    0.93
  15  -3  -4   -0.08    0.55
  15  -3  -4    0.03    0.55
 -15  -3   4    0.39    0.56
  15   3  -4    0.82    0.54
 -15   3   4   -0.08    0.63
  15   3  -4    0.40    0.50
 -15   3   4   -0.41    0.54
  14  -3  -4    4.09    0.69
 -14  -3   4    2.38    0.90
  14  -3  -4    2.28    0.52
 -14  -3   4    4.42    0.67
  14   3  -4    3.18    0.60
 -14   3   4    3.24    0.60
 -14   3   4    4.64    0.98
  14   3  -4    3.48    0.60
  14   3  -4    3.92    0.60
 -13  -3   4   -0.56    0.49
 -13  -3   4    0.00    0.65
  13  -3  -4   -0.31    0.31
 -13   3   4    0.72    0.69
 -13   3   4    0.63    0.59
  13   3  -4    0.35    0.48
  13   3  -4   -0.01    0.40
 -12  -3   4    9.36    1.17
 -12  -3   4    9.60    0.87
  12  -3  -4    9.29    0.87
 -12   3   4    8.73    1.18
 -12   3   4    8.61    0.92
  12   3  -4    8.96    0.82
 -11  -3   4    0.39    0.44
 -11  -3   4   -0.07    0.58
  11  -3  -4   -0.55    0.29
 -11   3   4   -0.17    0.44
 -11   3   4    0.13    0.35
  11   3  -4    0.04    0.41
 -10  -3   4    2.42    0.54
  10  -3  -4    2.02    0.10
  10  -3  -4    2.41    0.43
 -10  -3   4    1.96    0.48
 -10   3   4    3.06    0.55
  10   3  -4    1.48    0.45
 -10   3   4    1.83    0.51
  -9  -3   4   -0.39    0.45
  -9  -3   4    0.39    0.28
   9  -3  -4    0.17    0.07
   9  -3  -4   -0.34    0.34
   9   3  -4   -0.13    0.37
   9   3  -4    0.26    0.22
   9   3  -4    0.22    0.25
  -9   3   4    0.50    0.37
  -9   3   4   -0.17    0.37
   8  -3  -4    0.32    0.07
  -8  -3   4    0.34    0.34
  -8  -3   4    0.87    0.44
   8  -3  -4    0.36    0.07
   8   3  -4    0.37    0.32
   8   3  -4    0.29    0.18
  -8   3   4    0.87    0.34
   8   3  -4    0.47    0.28
  -8   3   4    0.21    0.27
   7  -3  -4   16.62    0.77
   7  -3  -4   15.78    0.46
   7  -3  -4   15.44    0.92
  -7  -3   4   14.98    0.78
  -7  -3   4   14.28    0.88
   7  -3  -4   14.19    0.79
   7   3  -4   15.73    0.59
   7   3  -4   17.28    0.99
  -7   3   4   15.46    0.95
   7   3  -4   14.64    0.77
  -7   3   4   16.11    0.77
  -7   3   4   15.23    0.80
   7   3  -4   16.93    0.84
  -6  -3   4   19.95    0.83
  -6  -3   4   21.33    1.03
   6  -3  -4   21.03    0.91
  -6  -3   4   21.40    0.89
   6  -3  -4   20.21    0.85
   6  -3  -4   21.37    1.02
  -6   3   4   19.88    0.89
   6   3  -4   19.25    0.82
  -6   3   4   19.29    1.03
   6   3  -4   21.17    1.01
  -6   3   4   21.29    0.87
   6   3  -4   20.73    0.90
   5  -3  -4    3.01    0.42
   5  -3  -4    2.20    0.34
  -5  -3   4    2.48    0.49
  -5  -3   4    3.23    0.36
   5  -3  -4    2.77    0.35
   5  -3  -4    3.07    0.19
  -5  -3   4    2.84    0.35
  -5  -3   4    2.85    0.19
   5   3  -4    2.43    0.36
   5   3  -4    2.99    0.34
  -5   3   4    2.70    0.36
  -5   3   4    3.20    0.37
  -4  -3   4    6.37    0.43
  -4  -3   4    6.68    0.25
  -4  -3   4    6.37    0.50
   4  -3  -4    6.99    0.43
   4  -3  -4    7.27    0.50
  -4  -3   4    6.29    0.50
   4  -3  -4    6.99    0.32
   4  -3  -4    7.14    0.42
   4   3  -4    6.33    0.43
   4   3  -4    6.61    0.49
  -4   3   4    6.42    0.41
  -4   3   4    6.39    0.50
  -4   3   4    7.21    0.51
   4   3  -4    6.34    0.49
   3  -3  -4    4.87    0.40
  -3  -3   4    4.86    0.44
   3  -3  -4    4.26    0.39
   3  -3  -4    4.37    0.36
  -3  -3   4    5.32    0.44
   3  -3  -4    4.95    0.29
   3   3  -4    4.57    0.43
  -3   3   4    4.51    0.40
  -3   3   4    4.06    0.28
  -3   3   4    4.40    0.40
   3   3  -4    5.16    0.44
  -3   3   4    4.29    0.40
   3   3  -4    4.97    0.42
  -2  -3   4   -0.29    0.23
   2  -3  -4   -0.02    0.13
  -2  -3   4   -0.13    0.17
   2  -3  -4   -0.01    0.19
   2  -3  -4   -0.06    0.19
   2  -3  -4   -0.37    0.16
   2   3  -4    0.11    0.18
  -2   3   4    0.39    0.20
   2   3  -4    0.14    0.24
  -2   3   4    0.06    0.13
  -2   3   4    0.27    0.21
  -2   3   4    0.08    0.13
  -1  -3   4   36.34    1.22
   1  -3  -4   39.62    1.16
   1  -3  -4   39.48    1.18
   1  -3  -4   38.30    1.21
   1  -3  -4   36.50    1.29
  -1  -3   4   38.38    1.25
   1  -3  -4   37.42    1.16
  -1   3   4   39.55    1.21
   1   3  -4   36.15    1.23
  -1   3   4   41.93    1.19
  -1   3   4   41.82    1.18
   1   3  -4   37.47    1.22
  -1   3   4   39.83    1.16
   0  -3  -4   13.60    0.48
   0  -3   4   11.51    0.54
   0  -3  -4   13.18    0.46
   0  -3   4   13.53    0.60
   0  -3  -4   12.87    0.55
   0  -3  -4   13.52    0.51
   0   3  -4   12.47    0.54
   0   3   4   12.76    0.45
   0   3   4   13.22    0.55
   0   3  -4   13.28    0.59
   0   3   4   12.43    0.59
  -1  -3  -4   28.91    1.06
   1  -3   4   31.49    1.02
   1  -3   4   28.77    0.96
  -1  -3  -4   28.87    1.03
  -1  -3  -4   30.21    1.03
  -1  -3  -4   28.48    0.87
  -1  -3  -4   29.80    0.88
  -1  -3  -4   28.71    0.99
   1  -3   4   28.14    1.00
   1   3   4   28.67    1.00
   1   3   4   27.66    1.02
   1   3   4   28.76    0.88
  -1   3  -4   29.62    1.00
  -1   3  -4   30.07    1.01
  -2  -3  -4    0.85    0.15
   2  -3   4    1.07    0.30
   2  -3   4    0.96    0.22
  -2  -3  -4    0.76    0.28
  -2  -3  -4    0.83    0.13
   2  -3   4    1.18    0.28
  -2  -3  -4    0.98    0.31
  -2  -3  -4    0.87    0.25
  -2  -3  -4    1.20    0.25
   2   3   4    1.40    0.26
  -2   3  -4    1.26    0.29
  -2   3  -4    0.89    0.23
   2   3   4    0.94    0.15
  -2   3  -4    0.51    0.27
  -2   3  -4    0.73    0.27
   3  -3   4   48.26    1.56
  -3  -3  -4   49.00    1.61
  -3  -3  -4   48.49    1.41
  -3  -3  -4   49.71    1.41
  -3  -3  -4   49.72    1.62
   3  -3   4   52.63    1.56
  -3  -3  -4   49.50    1.80
  -3  -3  -4   50.02    1.61
   3  -3   4   49.85    1.55
   3   3   4   50.62    1.60
  -3   3  -4   49.37    1.54
   3   3   4   48.22    1.61
  -3   3  -4   49.22    1.88
   3   3   4   50.48    1.79
  -3   3  -4   51.17    1.56
   3   3   4   47.40    1.41
   4  -3   4   10.19    0.53
  -4  -3  -4   10.40    0.56
  -4  -3  -4   10.87    0.58
  -4  -3  -4   10.77    0.67
   4  -3   4   10.20    0.53
  -4  -3  -4   10.87    0.42
   4  -3   4    9.53    0.55
  -4  -3  -4   11.33    0.43
  -4  -3  -4   10.06    0.65
   4   3   4   10.41    0.41
  -4   3  -4   10.51    0.80
  -4   3  -4   10.89    0.53
   4   3   4   11.50    0.64
  -4   3  -4   11.13    0.56
  -4   3  -4   10.80    0.53
   4   3   4   10.04    0.57
   4   3   4   10.11    0.65
  -4   3  -4   11.44    0.48
   5  -3   4    0.14    0.20
  -5  -3  -4   -0.01    0.13
  -5  -3  -4   -0.10    0.16
  -5  -3  -4   -0.27    0.22
  -5  -3  -4    0.04    0.29
   5  -3   4    0.00    0.20
   5   3   4    0.10    0.35
   5   3   4    0.00    0.32
  -5   3  -4   -0.12    0.16
   5   3   4   -0.30    0.17
   5   3   4    0.12    0.34
  -5   3  -4    0.20    0.25
   5   3   4   -0.12    0.14
  -5   3  -4   -0.09    0.40
  -5   3  -4    0.03    0.18
   6  -3   4    0.59    0.31
   6  -3   4    0.70    0.32
  -6  -3  -4    1.00    0.33
  -6  -3  -4    1.13    0.20
  -6   3  -4    1.12    0.31
   6   3   4    0.88    0.20
   6   3   4    1.13    0.20
   6   3   4    1.20    0.38
  -6   3  -4    1.11    0.26
   6   3   4    0.67    0.31
  -6   3  -4    1.32    0.50
  -6   3  -4    0.69    0.23
   6   3   4    1.51    0.32
  -7  -3  -4    3.09    0.33
  -7  -3  -4    2.49    0.31
   7  -3   4    2.49    0.42
   7  -3   4    2.76    0.42
  -7  -3  -4    3.75    0.68
   7  -3   4    3.24    0.54
   7   3   4    3.51    0.59
  -7   3  -4    3.03    0.48
  -7   3  -4    4.15    0.79
   7   3   4    3.41    0.57
   7   3   4    2.28    0.32
   7   3   4    3.03    0.33
  -7   3  -4    3.52    0.38
   8  -3   4   16.07    0.98
  -8  -3  -4   16.69    1.13
   8  -3   4   15.37    0.86
   8  -3   4   15.32    0.80
  -8  -3  -4   15.97    0.70
  -8   3  -4   19.13    1.27
   8   3   4   15.65    0.94
   8   3   4   16.61    0.89
  -8   3  -4   15.70    0.86
   8   3   4   16.12    0.74
  -8   3  -4   16.39    0.69
   8   3   4   17.29    0.71
   9  -3   4    0.85    0.48
   9  -3   4    0.65    0.40
  -9  -3  -4    0.20    0.25
   9  -3   4    0.05    0.35
  -9  -3  -4    0.33    0.41
   9   3   4    0.09    0.31
  -9   3  -4   -0.33    0.56
   9   3   4    0.03    0.42
  -9   3  -4    0.42    0.30
   9   3   4    0.68    0.27
  10  -3   4    0.13    0.36
  10  -3   4   -0.33    0.30
 -10  -3  -4    1.28    0.62
 -10   3  -4    0.04    0.41
  10   3   4    0.23    0.27
  10   3   4    0.35    0.35
 -10   3  -4    0.31    0.45
  10   3   4    0.45    0.34
 -11  -3  -4    2.18    0.73
  11  -3   4    2.69    0.55
  11  -3   4    3.73    0.65
 -11   3  -4    2.85    0.82
  11   3   4    2.48    0.41
  11   3   4    2.42    0.49
  11   3   4    3.11    0.55
 -12  -3  -4    1.50    0.77
  12  -3   4    0.42    0.43
  12  -3   4    1.14    0.47
 -12   3  -4    0.39    0.53
  12   3   4    0.91    0.59
  12   3   4    0.64    0.43
  12   3   4    0.78    0.35
  13  -3   4    0.10    0.45
 -13  -3  -4    1.03    0.81
  13  -3   4   -0.28    0.57
 -13   3  -4   -1.22    0.81
  13   3   4   -0.26    0.64
  13   3   4    0.59    0.38
 -14  -3  -4   -1.09    0.74
  14  -3   4   -0.27    0.47
  14   3   4    0.32    0.60
  14   3   4   -0.34    0.38
  14   3   4    0.08    0.48
  17  -4  -4   -0.32    0.62
 -16  -4   4   -0.54    0.88
  16  -4  -4    0.59    0.63
  16   4  -4   -1.00    0.51
  16   4  -4    0.07    0.58
 -16   4   4    0.48    0.93
 -16   4   4    0.84    0.77
  15  -4  -4    0.14    0.55
  15  -4  -4    0.04    0.61
 -15  -4   4   -0.86    0.70
  15   4  -4    0.09    0.54
 -15   4   4    0.11    0.83
  15   4  -4   -0.41    0.51
 -15   4   4   -0.57    0.61
 -14  -4   4    5.63    0.73
  14  -4  -4    5.22    0.70
 -14  -4   4    5.80    0.94
  14   4  -4    4.69    0.65
 -14   4   4    5.58    0.77
 -14   4   4    4.74    0.96
  14   4  -4    5.92    0.83
  13  -4  -4   -0.37    0.52
 -13  -4   4    0.53    0.50
 -13  -4   4    0.08    0.53
 -13   4   4    0.83    0.62
  13   4  -4    0.94    0.52
  13   4  -4    0.66    0.53
 -13   4   4    1.07    0.73
  13   4  -4    0.46    0.42
 -12  -4   4    0.13    0.48
 -12  -4   4    1.33    0.53
  12  -4  -4    0.96    0.50
  12   4  -4    0.91    0.34
 -12   4   4   -0.05    0.52
  12   4  -4    1.29    0.47
 -12   4   4    1.01    0.53
  11  -4  -4    0.06    0.30
 -11  -4   4   -0.91    0.54
 -11  -4   4   -0.03    0.32
  11   4  -4   -0.21    0.26
 -11   4   4   -0.15    0.41
  11   4  -4   -0.12    0.26
 -11   4   4   -0.06    0.33
  10  -4  -4    1.31    0.47
 -10  -4   4    0.72    0.55
 -10  -4   4    1.04    0.35
 -10   4   4    1.54    0.50
 -10   4   4    1.48    0.62
  10   4  -4    1.69    0.37
  10   4  -4    1.88    0.31
  -9  -4   4   10.24    0.92
   9  -4  -4    9.01    0.76
  -9  -4   4    8.25    0.61
   9   4  -4    8.46    0.53
   9   4  -4   10.09    0.72
  -9   4   4   10.04    0.92
  -9   4   4    8.36    0.65
  -8  -4   4    4.73    0.75
   8  -4  -4    4.54    0.49
  -8  -4   4    4.42    0.57
  -8   4   4    4.48    0.50
   8   4  -4    3.86    0.56
   8   4  -4    4.34    0.48
  -8   4   4    4.25    0.74
   7  -4  -4   25.43    1.09
  -7  -4   4   24.92    0.82
   7  -4  -4   23.59    1.18
  -7  -4   4   24.04    0.99
  -7  -4   4   25.36    1.26
  -7   4   4   26.33    1.24
   7   4  -4   23.15    1.16
   7   4  -4   25.64    1.01
   7   4  -4   24.57    1.01
  -7   4   4   24.77    1.08
   6  -4  -4    0.32    0.30
  -6  -4   4    0.04    0.30
  -6  -4   4    0.22    0.15
  -6  -4   4    0.75    0.42
   6  -4  -4    0.21    0.33
   6  -4  -4    0.03    0.32
   6   4  -4    0.69    0.40
   6   4  -4   -0.10    0.22
  -6   4   4   -0.41    0.32
  -6   4   4    0.57    0.36
   6   4  -4    0.27    0.32
  -6   4   4    0.80    0.35
  -5  -4   4   45.79    1.29
   5  -4  -4   43.93    1.66
  -5  -4   4   45.56    1.51
   5  -4  -4   44.69    1.27
   5  -4  -4   44.40    1.51
  -5  -4   4   42.60    1.74
   5  -4  -4   46.26    1.52
  -5  -4   4   41.19    1.49
  -5   4   4   44.79    1.51
   5   4  -4   44.89    1.50
  -5   4   4   43.70    1.65
   5   4  -4   42.31    1.76
   5   4  -4   47.37    1.53
  -5   4   4   46.47    1.53
  -4  -4   4    9.64    0.60
  -4  -4   4    9.53    0.38
  -4  -4   4   10.25    0.54
   4  -4  -4    9.66    0.38
   4  -4  -4    9.53    0.58
   4  -4  -4    9.93    0.55
   4  -4  -4    9.09    0.58
   4   4  -4    8.84    0.58
   4   4  -4    9.46    0.53
  -4   4   4    9.14    0.59
  -4   4   4    8.84    0.38
  -4   4   4    9.73    0.58
   3  -4  -4    2.75    0.31
   3  -4  -4    2.80    0.27
  -3  -4   4    3.38    0.45
   3  -4  -4    2.60    0.29
   3  -4  -4    2.66    0.40
  -3  -4   4    2.85    0.45
  -3   4   4    2.44    0.32
  -3   4   4    2.38    0.27
  -3   4   4    2.53    0.22
  -3   4   4    3.01    0.42
  -3   4   4    4.08    0.42
   3   4  -4    3.22    0.44
   3   4  -4    2.74    0.43
   3   4  -4    2.97    0.36
   2  -4  -4   19.25    0.72
   2  -4  -4   19.74    0.72
   2  -4  -4   18.80    0.73
   2  -4  -4   19.69    0.73
  -2  -4   4   19.71    0.83
  -2  -4   4   19.81    0.83
  -2   4   4   19.06    0.73
  -2   4   4   20.00    0.73
  -2   4   4   20.79    0.78
  -2   4   4   21.25    0.67
   2   4  -4   20.21    0.83
   2   4  -4   19.99    0.83
   1  -4  -4   35.68    1.18
  -1  -4   4   34.22    1.19
   1  -4  -4   36.09    1.16
   1  -4  -4   34.90    1.14
   1  -4  -4   36.83    1.13
  -1  -4   4   34.22    1.19
   1  -4  -4   36.82    1.10
   1   4  -4   36.29    1.19
  -1   4   4   35.84    1.14
  -1   4   4   35.00    1.10
  -1   4   4   36.97    1.14
   1   4  -4   34.98    1.19
  -1   4   4   35.64    1.15
   0  -4  -4   14.82    0.60
   0  -4   4   15.66    0.67
   0  -4   4   13.82    0.70
   0  -4  -4   15.98    0.68
   0  -4  -4   14.91    0.58
   0  -4  -4   14.42    0.56
   0  -4  -4   14.60    0.56
   0   4   4   16.15    0.61
   0   4   4   16.51    0.70
   0   4   4   15.87    0.57
   0   4  -4   15.26    0.65
   0   4  -4   15.13    0.70
   1  -4   4   10.06    0.53
  -1  -4  -4    9.99    0.53
   1  -4   4    8.72    0.50
  -1  -4  -4    9.21    0.42
  -1  -4  -4    9.66    0.42
  -1  -4  -4    9.78    0.51
  -1  -4  -4   10.04    0.58
   1  -4   4    9.53    0.45
  -1  -4  -4    9.26    0.44
  -1   4  -4    9.60    0.51
   1   4   4   10.62    0.60
  -1   4  -4    8.65    0.51
   1   4   4    9.32    0.43
   1   4   4    9.66    0.43
  -2  -4  -4   50.49    1.67
   2  -4   4   50.55    1.66
   2  -4   4   52.78    1.57
  -2  -4  -4   49.55    1.64
   2  -4   4   52.97    1.67
  -2  -4  -4   51.05    1.64
  -2  -4  -4   51.28    1.51
  -2  -4  -4   53.38    1.51
  -2  -4  -4   52.02    1.79
   2   4   4   50.62    1.65
  -2   4  -4   52.81    1.95
  -2   4  -4   52.35    1.64
  -2   4  -4   53.48    1.67
   2   4   4   50.26    1.51
   2   4   4   54.17    1.52
  -3  -4  -4   -0.01    0.14
  -3  -4  -4   -0.19    0.19
   3  -4   4    0.08    0.29
  -3  -4  -4   -0.20    0.21
  -3  -4  -4   -0.18    0.29
   3  -4   4    0.08    0.20
   3  -4   4    0.10    0.19
  -3  -4  -4    0.02    0.14
   3   4   4    0.04    0.23
  -3   4  -4   -0.11    0.18
   3   4   4    0.02    0.14
  -3   4  -4   -0.10    0.19
   3   4   4   -0.14    0.30
   3   4   4    0.15    0.14
  -3   4  -4   -0.03    0.24
  -3   4  -4   -0.31    0.27
   4  -4   4   32.98    1.19
  -4  -4  -4   34.05    1.05
  -4  -4  -4   33.22    1.22
   4  -4   4   34.07    1.25
  -4  -4  -4   34.47    1.24
   4  -4   4   33.52    1.14
  -4  -4  -4   35.25    1.06
  -4  -4  -4   33.60    1.35
   4   4   4   32.86    1.23
  -4   4  -4   33.30    1.50
   4   4   4   34.26    1.06
  -4   4  -4   33.12    1.15
   4   4   4   32.47    1.05
  -4   4  -4   33.55    1.19
   4   4   4   34.30    1.37
   5  -4   4    1.13    0.35
   5  -4   4    1.53    0.36
  -5  -4  -4    1.51    0.25
  -5  -4  -4    1.61    0.37
  -5  -4  -4    1.13    0.20
  -5   4  -4    1.29    0.34
  -5   4  -4    1.45    0.38
   5   4   4    1.50    0.25
   5   4   4    1.07    0.29
   5   4   4    1.23    0.38
  -5   4  -4    1.34    0.25
  -5   4  -4    0.82    0.26
   5   4   4    1.74    0.44
   5   4   4    1.81    0.25
   6  -4   4    2.09    0.35
  -6  -4  -4    2.25    0.29
   6  -4   4    2.49    0.39
  -6  -4  -4    2.36    0.30
  -6  -4  -4    2.81    0.53
  -6   4  -4    2.16    0.34
   6   4   4    2.44    0.30
   6   4   4    2.32    0.45
   6   4   4    2.29    0.47
  -6   4  -4    2.10    0.27
  -6   4  -4    2.25    0.57
  -6   4  -4    2.39    0.38
   6   4   4    1.88    0.29
   6   4   4    2.57    0.48
   7  -4   4    7.45    0.55
  -7  -4  -4    7.19    0.49
  -7  -4  -4    7.67    0.79
   7  -4   4    7.31    0.56
  -7   4  -4    6.39    0.54
  -7   4  -4    6.50    0.48
   7   4   4    7.53    0.74
  -7   4  -4    7.04    0.40
   7   4   4    6.83    0.45
   7   4   4    7.61    0.46
  -7   4  -4    7.69    0.94
   7   4   4    7.52    0.71
  -8  -4  -4    2.67    0.50
   8  -4   4    1.61    0.48
   8  -4   4    3.05    0.56
  -8  -4  -4    2.66    0.38
   8  -4   4    3.04    0.53
  -8   4  -4    2.89    0.71
   8   4   4    2.45    0.35
   8   4   4    2.99    0.38
  -8   4  -4    2.67    0.34
  -8   4  -4    3.42    0.52
   8   4   4    3.04    0.52
   8   4   4    2.63    0.55
  -9  -4  -4    0.36    0.40
   9  -4   4    0.25    0.48
   9  -4   4    0.35    0.41
   9   4   4    0.19    0.47
   9   4   4    1.08    0.53
  -9   4  -4    0.09    0.41
  -9   4  -4    0.73    0.47
   9   4   4    0.48    0.27
 -10  -4  -4    0.48    0.44
  10  -4   4    0.41    0.43
  10  -4   4    0.64    0.40
  10   4   4    0.34    0.38
  10   4   4    0.10    0.53
 -10   4  -4    0.97    0.48
 -10   4  -4    0.14    0.48
  10   4   4    0.51    0.29
 -11  -4  -4   -0.42    0.40
  11  -4   4    0.82    0.57
 -11   4  -4   -1.07    0.64
  11   4   4    0.10    0.29
  11   4   4   -1.06    0.30
  11   4   4   -0.06    0.54
  12  -4   4    0.03    0.46
 -12  -4  -4   -0.03    0.46
  12  -4   4   -0.14    0.56
  12   4   4    0.15    0.33
 -12   4  -4    0.58    0.79
  12   4   4    0.66    0.57
  12   4   4    0.05    0.41
  13  -4   4   -0.45    0.63
 -13  -4  -4    0.46    0.58
  13  -4   4   -0.43    0.45
 -13   4  -4   -0.01    0.59
  13   4   4    1.04    0.65
  13   4   4    0.33    0.63
  13   4   4   -0.60    0.35
  14  -4   4    0.40    0.51
 -14  -4  -4   -0.01    0.62
  14   4   4   -0.41    0.63
  14   4   4   -0.61    0.33
 -16  -5   4   -0.15    0.65
  16  -5  -4   -0.18    0.62
 -16   5   4    0.36    0.57
  16   5  -4   -1.03    0.64
  15  -5  -4    0.15    0.42
 -15  -5   4   -0.49    0.78
 -15   5   4   -0.98    0.68
 -15   5   4   -0.19    0.86
  15   5  -4   -0.03    0.38
  15   5  -4    0.37    0.41
 -14  -5   4    2.76    0.91
  14  -5  -4    4.00    0.78
  14   5  -4    2.68    0.68
  14   5  -4    4.07    0.65
 -14   5   4    4.08    0.81
 -14   5   4    3.10    0.77
 -13  -5   4    2.01    0.77
  13  -5  -4    2.73    0.54
 -13  -5   4    1.68    0.49
  13   5  -4    2.50    0.64
  13   5  -4    2.37    0.58
 -13   5   4    4.34    0.94
 -13   5   4    2.00    0.53
  12  -5  -4    0.35    0.49
 -12  -5   4   -0.56    0.59
 -12  -5   4    0.77    0.40
 -12   5   4   -0.25    0.67
 -12   5   4    0.73    0.59
  12   5  -4    0.63    0.37
 -11  -5   4   11.55    0.91
 -11  -5   4   12.01    1.19
  11   5  -4   11.91    0.89
 -11   5   4   13.15    0.87
 -11   5   4   11.67    1.02
  10  -5  -4    0.81    0.50
 -10  -5   4   -0.30    0.43
 -10  -5   4    0.38    0.55
 -10   5   4    1.20    0.61
 -10   5   4   -0.08    0.44
  10   5  -4   -0.05    0.42
   9  -5  -4    2.47    0.54
  -9  -5   4    2.41    0.51
  -9  -5   4    1.59    0.55
  -9   5   4    1.97    0.57
  -9   5   4    4.04    0.61
   9   5  -4    1.46    0.45
  -8  -5   4    1.06    0.23
  -8  -5   4    0.89    0.37
   8  -5  -4    1.33    0.36
  -8  -5   4    1.22    0.43
  -8   5   4    0.67    0.45
  -8   5   4    0.76    0.34
   8   5  -4    1.09    0.40
   7  -5  -4    4.59    0.50
  -7  -5   4    3.96    0.32
   7  -5  -4    3.89    0.58
  -7  -5   4    5.65    0.48
  -7  -5   4    5.12    0.60
  -7   5   4    4.63    0.49
   7   5  -4    4.39    0.60
   7   5  -4    4.77    0.54
   7   5  -4    4.93    0.47
  -7   5   4    5.22    0.66
  -6  -5   4   33.98    1.47
   6  -5  -4   33.64    1.37
   6  -5  -4   30.89    1.23
  -6  -5   4   33.55    1.04
  -6  -5   4   33.44    1.27
  -6   5   4   34.27    1.39
   6   5  -4   32.87    1.27
   6   5  -4   33.07    1.40
  -6   5   4   31.55    1.28
   6   5  -4   33.67    1.29
  -5  -5   4    6.41    0.58
   5  -5  -4    5.81    0.48
   5  -5  -4    6.41    0.50
  -5  -5   4    6.28    0.35
   5   5  -4    6.60    0.56
  -5   5   4    6.71    0.49
   5   5  -4    6.32    0.57
  -5   5   4    6.07    0.53
   5   5  -4    6.58    0.51
   4  -5  -4   13.69    0.67
   4  -5  -4   13.96    0.71
  -4  -5   4   13.20    0.67
  -4  -5   4   13.39    0.73
   4  -5  -4   14.04    0.65
  -4   5   4   13.62    0.52
  -4   5   4   13.41    0.45
   4   5  -4   17.11    0.89
  -4   5   4   12.86    0.73
   4   5  -4   13.75    0.67
  -4   5   4   12.55    0.65
   4   5  -4   13.69    0.74
  -3  -5   4   10.04    0.58
   3  -5  -4   10.15    0.54
   3  -5  -4    9.70    0.60
  -3  -5   4   10.99    0.59
   3  -5  -4   10.39    0.48
   3   5  -4    9.83    0.57
  -3   5   4   10.49    0.48
  -3   5   4   10.25    0.55
   3   5  -4   10.06    0.73
  -3   5   4   11.06    0.39
  -3   5   4   11.17    0.56
   3   5  -4   10.03    0.57
  -3   5   4   10.40    0.61
  -2  -5   4    9.08    0.62
   2  -5  -4    9.21    0.54
   2  -5  -4    8.82    0.37
  -2  -5   4    9.36    0.55
   2  -5  -4    8.96    0.48
   2   5  -4    9.04    0.54
  -2   5   4    9.71    0.51
  -2   5   4    8.98    0.49
  -2   5   4    8.47    0.54
   2   5  -4    8.43    0.59
  -1  -5   4    2.90    0.38
  -1  -5   4    3.20    0.47
   1  -5  -4    3.13    0.37
   1  -5  -4    2.26    0.36
   1  -5  -4    3.72    0.27
   1   5  -4    3.15    0.37
  -1   5   4    3.26    0.32
  -1   5   4    3.52    0.39
   1   5  -4    3.21    0.47
   0  -5   4   -0.05    0.21
   0  -5  -4   -0.05    0.15
   0  -5   4    0.13    0.22
   0  -5  -4   -0.19    0.17
   0  -5  -4   -0.27    0.20
   0  -5  -4   -0.05    0.06
   0   5  -4    0.05    0.21
   0   5  -4   -0.15    0.20
   0   5   4   -0.06    0.15
   0   5   4   -0.15    0.21
   0   5   4   -0.10    0.27
  -1  -5  -4    1.87    0.29
  -1  -5  -4    1.76    0.25
   1  -5   4    1.67    0.29
  -1  -5  -4    1.83    0.19
   1  -5   4    2.41    0.39
  -1  -5  -4    1.82    0.30
   1  -5   4    1.91    0.26
  -1   5  -4    1.89    0.31
   1   5   4    1.94    0.31
   1   5   4    2.03    0.27
   1   5   4    1.48    0.29
  -1   5  -4    1.51    0.38
  -2  -5  -4   -0.05    0.12
  -2  -5  -4   -0.16    0.13
  -2  -5  -4    0.13    0.18
   2  -5   4    0.13    0.16
  -2  -5  -4    0.37    0.24
  -2  -5  -4    0.13    0.22
   2  -5   4    0.37    0.31
   2  -5   4    0.43    0.33
   2   5   4    0.02    0.12
  -2   5  -4   -0.04    0.22
   2   5   4    0.30    0.32
  -2   5  -4   -0.43    0.29
  -2   5  -4   -0.08    0.30
   2   5   4   -0.29    0.18
  -3  -5  -4    1.16    0.27
  -3  -5  -4    1.16    0.22
  -3  -5  -4    1.10    0.24
   3  -5   4    1.24    0.36
  -3  -5  -4    1.60    0.27
   3  -5   4    1.35    0.23
   3  -5   4    1.27    0.38
  -3  -5  -4    1.26    0.30
  -3   5  -4    1.22    0.36
   3   5   4    1.18    0.39
  -3   5  -4    1.54    0.42
   3   5   4    1.56    0.24
   3   5   4    1.05    0.24
  -4  -5  -4   10.74    0.51
   4  -5   4   10.70    0.53
  -4  -5  -4   11.62    0.65
   4  -5   4   10.96    0.63
   4  -5   4   10.90    0.62
  -4  -5  -4   10.98    0.51
   4   5   4   11.15    0.51
  -4   5  -4   10.92    0.62
   4   5   4   11.98    0.53
  -4   5  -4   10.76    0.84
   4   5   4   11.52    0.67
   4   5   4   11.08    0.74
  -5  -5  -4    0.48    0.30
  -5  -5  -4    0.66    0.21
   5  -5   4    0.17    0.25
  -5  -5  -4    0.52    0.20
   5  -5   4   -0.29    0.33
  -5   5  -4    0.84    0.47
   5   5   4    0.42    0.33
  -5   5  -4    0.05    0.26
   5   5   4    0.11    0.20
  -5   5  -4    0.19    0.22
  -5   5  -4    0.20    0.22
   5   5   4    0.74    0.30
   5   5   4    0.10    0.18
  -6  -5  -4    4.35    0.59
  -6  -5  -4    4.86    0.39
   6  -5   4    3.82    0.48
   6  -5   4    4.68    0.61
  -6   5  -4    4.97    0.38
   6   5   4    4.81    0.40
   6   5   4    4.38    0.66
   6   5   4    5.28    0.65
   6   5   4    4.92    0.39
  -6   5  -4    4.40    0.63
  -6   5  -4    3.73    0.44
  -6   5  -4    4.33    0.77
  -7  -5  -4    8.08    0.51
  -7  -5  -4    9.02    0.82
   7  -5   4    8.37    0.64
   7   5   4    8.66    0.82
  -7   5  -4    8.14    0.58
  -7   5  -4    6.73    0.96
   7   5   4    8.82    0.51
  -7   5  -4    8.82    0.64
  -7   5  -4    8.99    0.46
   7   5   4    8.87    0.52
   8  -5   4    9.40    0.80
  -8  -5  -4    9.85    0.92
  -8   5  -4    9.80    0.81
   8   5   4    9.22    0.70
  -8   5  -4    9.92    1.07
   8   5   4    7.83    0.54
   8   5   4    8.79    0.72
  -9  -5  -4    6.04    0.73
   9  -5   4    4.95    0.72
  -9   5  -4    5.34    0.74
   9   5   4    7.72    0.80
   9   5   4    4.95    0.49
  -9   5  -4    6.35    1.04
   9   5   4    6.39    0.82
  10  -5   4    2.54    0.65
  10  -5   4    1.73    0.54
 -10  -5  -4    2.06    0.55
  10   5   4    1.85    0.47
 -10   5  -4    1.11    0.54
  10   5   4    2.23    0.63
 -10   5  -4    0.91    0.53
  10   5   4    1.71    0.35
 -11  -5  -4    0.06    0.43
  11  -5   4    1.33    0.53
  11  -5   4    0.72    0.63
 -11   5  -4   -0.58    0.71
  11   5   4    0.55    0.39
  11   5   4   -0.16    0.55
  11   5   4    0.65    0.41
 -12  -5  -4    2.43    0.81
  12  -5   4    2.17    0.58
  12   5   4    2.47    0.55
 -12   5  -4    2.77    0.93
  12   5   4    2.53    0.72
  12   5   4    3.06    0.54
  13  -5   4    0.28    0.56
 -13  -5  -4    1.27    0.83
  13   5   4    0.31    0.68
  13   5   4    0.02    0.45
  13   5   4   -0.27    0.38
 -13   5  -4   -0.16    0.60
 -14  -5  -4    1.13    0.89
  14   5   4    0.92    0.78
  14   5   4    0.02    0.67
  16   6  -4    0.33    0.70
 -16   6   4    0.00    0.77
 -15  -6   4   -0.61    0.79
 -15   6   4    1.17    0.82
  15   6  -4    1.03    0.61
 -15   6   4    0.73    0.68
  15   6  -4   -0.10    0.62
  14  -6  -4    0.76    0.48
 -14  -6   4   -0.09    0.76
  14   6  -4   -0.07    0.51
  14   6  -4    0.47    0.60
 -14   6   4    0.44    0.51
 -14   6   4   -1.42    0.69
 -13  -6   4    0.67    0.71
 -13  -6   4    0.42    0.47
  13  -6  -4    0.81    0.61
 -13   6   4    0.71    0.58
  13   6  -4   -0.14    0.51
 -13   6   4    0.68    0.66
  13   6  -4    0.15    0.58
 -12  -6   4    2.01    0.71
 -12  -6   4    1.27    0.45
  12   6  -4    3.47    0.54
 -12   6   4    2.31    0.75
 -11  -6   4    3.74    0.65
  11  -6  -4    3.73    0.61
 -11  -6   4    4.21    0.80
  11   6  -4    4.01    0.63
 -11   6   4    2.84    0.63
 -11   6   4    2.79    0.66
 -10  -6   4    1.94    0.43
 -10  -6   4    2.45    0.56
  10  -6  -4    1.61    0.55
 -10   6   4    1.45    0.56
 -10   6   4    2.38    0.57
  10   6  -4    1.44    0.39
  -9  -6   4    1.49    0.27
  -9  -6   4    1.33    0.45
   9  -6  -4    1.55    0.43
  -9  -6   4    1.84    0.40
  -9   6   4    1.33    0.40
   9   6  -4    1.07    0.36
  -9   6   4    1.35    0.45
  -8  -6   4   10.89    0.97
   8  -6  -4    9.88    0.72
  -8  -6   4    9.27    0.68
  -8   6   4   11.47    0.86
  -8   6   4    9.38    0.89
   8   6  -4    9.32    0.67
   7  -6  -4    0.94    0.39
  -7  -6   4    0.47    0.42
  -7  -6   4    0.65    0.41
   7  -6  -4    1.29    0.45
  -7  -6   4    0.85    0.27
  -7   6   4   -0.10    0.38
   7   6  -4    0.40    0.37
  -7   6   4    0.70    0.44
   7   6  -4    0.99    0.43
  -6  -6   4    0.68    0.40
  -6  -6   4    0.67    0.29
   6  -6  -4    1.09    0.41
   6  -6  -4    0.62    0.32
   6   6  -4    1.04    0.30
   6   6  -4    0.67    0.40
  -6   6   4    0.93    0.36
  -6   6   4    1.18    0.42
   5  -6  -4   -0.10    0.33
  -5  -6   4   -0.42    0.21
  -5  -6   4   -0.03    0.22
   5  -6  -4    0.25    0.24
  -5   6   4    0.10    0.26
   5   6  -4    0.05    0.38
  -5   6   4   -0.24    0.35
  -5   6   4   -0.01    0.16
   5   6  -4   -0.42    0.21
  -5   6   4    0.03    0.28
   5   6  -4   -0.36    0.34
   4  -6  -4   26.91    1.03
   4  -6  -4   24.48    1.07
  -4  -6   4   26.35    1.11
   4   6  -4   25.31    1.19
  -4   6   4   26.74    1.10
   4   6  -4   27.99    1.12
  -4   6   4   26.68    1.04
  -4   6   4   26.54    1.06
  -4   6   4   28.05    0.92
   4   6  -4   27.54    1.07
  -3  -6   4    5.55    0.50
   3  -6  -4    6.28    0.33
   3  -6  -4    5.88    0.46
   3   6  -4    6.13    0.49
  -3   6   4    5.38    0.45
  -3   6   4    5.40    0.48
  -3   6   4    6.47    0.39
  -3   6   4    5.78    0.40
   3   6  -4    5.40    0.48
   3   6  -4    6.32    0.61
   2  -6  -4    6.25    0.51
  -2  -6   4    4.83    0.46
  -2   6   4    5.67    0.51
   2   6  -4    5.46    0.57
  -2   6   4    5.67    0.44
   2   6  -4    6.43    0.60
  -2   6   4    5.38    0.47
   2   6  -4    4.76    0.45
  -1  -6   4   27.31    1.07
  -1  -6   4   25.74    1.05
   1  -6  -4   27.99    0.89
   1  -6  -4   28.11    1.03
   1  -6  -4   26.63    1.01
  -1   6   4   27.18    1.05
   1   6  -4   27.24    1.05
   1   6  -4   28.42    1.12
  -1   6   4   27.37    1.02
  -1   6   4   25.98    1.02
   0  -6  -4    7.57    0.42
   0  -6  -4    6.74    0.49
   0  -6   4    6.66    0.53
   0  -6  -4    7.67    0.45
   0   6   4    7.12    0.50
   0   6   4    8.89    0.58
   0   6   4    8.65    0.50
   0   6  -4    6.78    0.60
  -1  -6  -4   11.17    0.52
   1  -6   4    8.59    0.61
   1  -6   4   11.79    0.49
  -1  -6  -4   11.80    0.58
   1  -6   4   10.62    0.70
  -1  -6  -4   11.94    0.54
   1   6   4   11.14    0.59
   1   6   4   12.06    0.55
  -1   6  -4   11.08    0.66
  -1   6  -4   10.16    0.69
   1   6   4   11.78    0.69
   2  -6   4    1.59    0.41
   2  -6   4    1.17    0.31
  -2  -6  -4    1.10    0.30
  -2  -6  -4    1.93    0.33
   2  -6   4    1.07    0.19
  -2  -6  -4    1.04    0.26
  -2  -6  -4    1.00    0.20
   2   6   4    1.30    0.28
  -2   6  -4    1.60    0.32
  -2   6  -4    1.33    0.31
   2   6   4    1.44    0.32
   2   6   4    1.47    0.28
   3  -6   4    4.84    0.47
   3  -6   4    5.03    0.34
  -3  -6  -4    4.05    0.39
  -3  -6  -4    3.71    0.37
  -3  -6  -4    3.81    0.39
   3  -6   4    4.42    0.59
   3   6   4    3.66    0.39
  -3   6  -4    4.84    0.61
  -3   6  -4    4.33    0.46
   3   6   4    4.28    0.46
   3   6   4    3.64    0.38
  -4  -6  -4   -0.08    0.24
   4  -6   4    0.06    0.18
   4  -6   4   -0.05    0.24
  -4  -6  -4    0.01    0.15
   4   6   4   -0.05    0.23
   4   6   4   -0.27    0.26
  -4   6  -4   -0.10    0.36
  -4   6  -4   -0.06    0.38
   4   6   4   -0.42    0.21
   4   6   4    0.29    0.22
  -5  -6  -4    1.27    0.32
   5  -6   4    1.78    0.37
  -5  -6  -4    1.33    0.28
   5   6   4    1.65    0.29
  -5   6  -4    1.71    0.41
   5   6   4    0.95    0.27
   5   6   4    1.77    0.49
   5   6   4    0.71    0.32
  -5   6  -4    2.08    0.49
  -6  -6  -4    4.50    0.43
  -6  -6  -4    5.03    0.59
   6  -6   4    3.16    0.50
  -6   6  -4    4.15    0.36
   6   6   4    3.96    0.54
  -6   6  -4    2.95    0.40
   6   6   4    3.86    0.42
  -6   6  -4    3.97    0.53
   6   6   4    3.98    0.59
  -6   6  -4    3.60    0.61
   6   6   4    4.11    0.42
   7  -6   4   -0.24    0.42
  -7  -6  -4    0.50    0.40
  -7  -6  -4    0.60    0.28
   7   6   4    0.29    0.47
  -7   6  -4   -0.30    0.24
   7   6   4   -0.15    0.24
  -7   6  -4    0.13    0.45
  -7   6  -4    0.38    0.41
  -8  -6  -4    1.41    0.40
   8  -6   4    1.29    0.50
   8   6   4    0.54    0.52
  -8   6  -4    1.08    0.52
  -8   6  -4    2.21    0.53
   8   6   4    1.15    0.32
  -9  -6  -4    0.20    0.52
   9  -6   4    1.43    0.52
   9   6   4    0.29    0.30
  -9   6  -4    1.14    0.62
   9   6   4    0.62    0.43
  -9   6  -4    0.78    0.52
  10  -6   4   -0.07    0.35
 -10  -6  -4    0.23    0.55
  10   6   4    0.42    0.41
 -10   6  -4    0.06    0.50
  10   6   4    0.03    0.30
 -10   6  -4   -0.37    0.37
  11  -6   4    0.64    0.48
 -11  -6  -4    0.36    0.48
  11  -6   4    1.17    0.67
  11   6   4    1.10    0.36
 -11   6  -4    1.42    0.82
  11   6   4    1.26    0.69
 -12  -6  -4    0.51    0.71
  12  -6   4    1.59    0.62
  12  -6   4    1.26    0.69
 -12   6  -4    2.58    0.75
  12   6   4    0.13    0.66
  12   6   4    1.36    0.41
 -13  -6  -4   -1.36    0.69
  13   6   4    0.05    0.39
  13   6   4    0.21    0.46
 -15  -7   4    0.53    0.91
  15   7  -4   -0.24    0.65
 -15   7   4    0.62    0.57
 -15   7   4    0.01    1.00
 -14  -7   4   -0.06    0.78
  14  -7  -4    0.51    0.62
 -14   7   4    1.06    0.88
  14   7  -4   -0.53    0.61
 -14   7   4   -0.72    0.70
  14   7  -4    0.88    0.58
 -13  -7   4    1.14    0.80
 -13   7   4    1.41    0.84
  13   7  -4    0.80    0.56
  13   7  -4    1.07    0.65
 -13   7   4    0.25    0.51
 -12  -7   4    4.40    0.86
  12  -7  -4    5.95    0.95
 -12  -7   4    5.86    0.72
 -12   7   4    5.73    0.92
 -12   7   4    5.67    0.99
  12   7  -4    5.16    0.66
  11  -7  -4    1.86    0.52
 -11  -7   4    0.97    0.58
 -11  -7   4    2.12    0.71
 -11   7   4    1.44    0.71
 -11   7   4    1.51    0.50
  11   7  -4    2.69    0.61
 -10  -7   4    8.94    1.07
 -10  -7   4    9.01    0.87
  10  -7  -4    8.33    0.93
 -10   7   4    8.65    0.93
  10   7  -4    7.63    0.70
 -10   7   4    7.37    1.01
   9  -7  -4    0.11    0.48
  -9  -7   4    0.21    0.32
  -9  -7   4    1.22    0.59
  -9   7   4    0.32    0.54
  -9   7   4   -0.31    0.58
   9   7  -4    0.03    0.29
   8  -7  -4    2.08    0.44
  -8  -7   4    1.21    0.32
  -8  -7   4    2.20    0.42
  -8  -7   4    1.63    0.54
   8   7  -4    1.40    0.37
  -8   7   4    0.35    0.37
  -8   7   4    1.28    0.16
  -8   7   4    1.25    0.52
  -7  -7   4    3.72    0.66
   7  -7  -4    5.20    0.58
   7  -7  -4    4.17    0.59
  -7  -7   4    4.96    0.43
  -7   7   4    4.56    0.65
  -7   7   4    5.11    0.59
   7   7  -4    5.24    0.67
   6  -7  -4    0.39    0.45
   6  -7  -4    1.87    0.36
  -6  -7   4    1.26    0.37
  -6  -7   4    0.98    0.26
   6   7  -4    0.71    0.35
  -6   7   4    1.75    0.25
  -6   7   4    1.71    0.48
  -6   7   4    2.66    0.55
   6   7  -4    1.28    0.35
  -5  -7   4   -0.45    0.25
   5  -7  -4   -0.11    0.25
   5  -7  -4   -0.13    0.37
  -5  -7   4    0.17    0.29
  -5   7   4   -0.41    0.20
  -5   7   4   -0.22    0.38
  -5   7   4   -0.33    0.29
   5   7  -4    0.05    0.27
   5   7  -4   -0.23    0.37
  -4  -7   4    4.15    0.49
   4  -7  -4    4.40    0.36
   4  -7  -4    4.43    0.48
  -4   7   4    4.89    0.42
  -4   7   4    4.52    0.38
   4   7  -4    3.88    0.63
   4   7  -4    6.20    0.51
  -4   7   4    4.22    0.59
   3  -7  -4    0.04    0.24
  -3  -7   4    0.54    0.38
  -3   7   4    0.49    0.27
   3   7  -4   -0.02    0.35
  -3   7   4    0.44    0.24
  -3   7   4   -0.10    0.26
   3   7  -4    1.25    0.39
   2  -7  -4    1.25    0.37
  -2  -7   4    0.98    0.30
  -2   7   4    0.40    0.34
  -2   7   4    0.51    0.29
  -2   7   4    1.17    0.39
   2   7  -4    0.52    0.36
   2   7  -4    1.38    0.33
  -1  -7   4    6.22    0.64
   1  -7  -4    4.95    0.51
   1  -7  -4    5.10    0.31
   1   7  -4    4.70    0.48
  -1   7   4    5.08    0.55
  -1   7   4    4.73    0.52
  -1   7   4    4.77    0.42
   0  -7  -4    0.43    0.30
   0  -7  -4    0.28    0.18
   0  -7   4    0.32    0.37
   0   7  -4   -0.24    0.34
   0   7   4   -0.10    0.31
   0   7   4    0.44    0.30
   0   7   4    0.58    0.34
   1  -7   4    1.15    0.21
  -1  -7  -4    0.99    0.31
   1  -7   4    1.01    0.40
  -1  -7  -4    1.08    0.26
  -1   7  -4    1.69    0.44
   1   7   4    1.12    0.32
   1   7   4    0.68    0.35
  -1   7  -4    1.47    0.38
   1   7   4    1.05    0.33
   2  -7   4    0.92    0.21
  -2  -7  -4    0.77    0.15
  -2  -7  -4    1.30    0.32
   2  -7   4    0.84    0.40
  -2  -7  -4    0.52    0.29
  -2   7  -4    1.26    0.38
   2   7   4    1.11    0.31
  -2   7  -4   -0.04    0.40
   2   7   4    1.09    0.42
   2   7   4    1.13    0.31
  -3  -7  -4   17.79    0.75
  -3  -7  -4   19.78    0.90
   3  -7   4   17.54    0.90
   3  -7   4   18.51    0.67
  -3  -7  -4   18.37    0.76
   3   7   4   18.85    0.81
   3   7   4   18.27    0.98
  -3   7  -4   17.37    0.89
   3   7   4   17.11    0.75
  -3   7  -4   19.57    1.04
  -4  -7  -4    1.41    0.28
   4  -7   4    1.17    0.34
  -4  -7  -4    1.11    0.30
  -4   7  -4    1.54    0.47
   4   7   4    0.83    0.29
  -4   7  -4    1.22    0.37
   4   7   4    1.66    0.32
   4   7   4    1.75    0.47
  -5  -7  -4    9.93    0.68
  -5  -7  -4    9.02    0.58
   5  -7   4    9.25    0.79
   5   7   4    8.93    0.63
   5   7   4    9.22    0.58
  -5   7  -4   10.37    0.85
   5   7   4    8.18    0.81
   5   7   4    9.73    0.59
  -5   7  -4   10.02    0.90
  -6  -7  -4   13.82    0.72
  -6  -7  -4   13.51    0.84
   6  -7   4   13.06    0.95
  -6   7  -4   15.91    0.99
  -6   7  -4   15.27    1.11
   6   7   4   13.55    0.97
   6   7   4   14.42    0.72
   6   7   4   15.47    0.87
  -7  -7  -4    8.12    0.74
   7  -7   4    7.31    0.82
  -7   7  -4    6.78    0.96
  -7   7  -4    7.84    0.70
   7   7   4    7.77    0.56
   7   7   4    7.85    0.86
   8  -7   4    0.24    0.36
  -8  -7  -4    0.52    0.44
   8   7   4    0.97    0.33
   8   7   4    0.31    0.38
  -8   7  -4   -0.99    0.49
  -8   7  -4    0.16    0.60
  -9  -7  -4    0.23    0.49
   9  -7   4    0.69    0.57
  -9   7  -4    0.14    0.56
   9   7   4   -0.08    0.29
  -9   7  -4    0.01    0.47
   9   7   4    0.41    0.57
  10  -7   4   -0.11    0.54
 -10  -7  -4    0.18    0.57
  10   7   4   -0.50    0.30
 -10   7  -4    0.66    0.77
 -10   7  -4    0.09    0.63
  10   7   4    0.19    0.62
 -11  -7  -4    0.31    0.59
  11  -7   4   -0.18    0.42
 -11   7  -4    0.43    0.59
  11   7   4   -0.12    0.60
  11   7   4    0.13    0.36
  12  -7   4    2.26    0.58
 -12  -7  -4    1.04    0.57
 -12   7  -4    3.21    1.01
  12   7   4    1.67    0.45
  12   7   4    2.65    0.79
 -15   8   4    2.08    0.76
 -15   8   4    1.14    0.62
 -14  -8   4   -0.03    0.81
 -14   8   4    0.12    0.82
 -14   8   4   -0.02    0.92
  13  -8  -4    0.47    0.48
 -13  -8   4   -0.57    0.75
  13   8  -4    0.44    0.67
 -13   8   4   -0.67    0.47
  13   8  -4   -0.21    0.54
 -13   8   4   -0.17    0.52
 -12  -8   4   -0.61    0.66
  12  -8  -4   -0.57    0.61
  12   8  -4   -0.36    0.32
  12   8  -4   -1.01    0.59
 -12   8   4   -0.76    0.62
 -12   8   4   -0.69    0.68
 -11  -8   4    9.03    0.95
 -11  -8   4    9.79    0.98
  11  -8  -4    8.52    0.89
  11   8  -4    9.82    0.94
 -11   8   4   10.18    1.19
 -11   8   4   10.25    0.90
 -10  -8   4    4.77    0.90
 -10  -8   4    4.18    0.63
  10  -8  -4    4.12    0.73
  10   8  -4    4.39    0.60
 -10   8   4    3.27    0.72
 -10   8   4    3.99    0.74
  -9  -8   4    0.56    0.38
   9  -8  -4    0.64    0.57
  -9  -8   4    0.48    0.52
  -9   8   4    1.37    0.58
  -9   8   4    0.15    0.52
   9   8  -4    0.22    0.35
  -8  -8   4    0.06    0.34
   8  -8  -4    0.84    0.39
  -8   8   4    0.04    0.36
  -8   8   4    0.01    0.44
   8   8  -4    0.16    0.31
   7  -8  -4    0.56    0.37
  -7  -8   4    0.02    0.46
  -7  -8   4    0.95    0.29
  -7   8   4   -0.10    0.38
  -7   8   4    0.84    0.52
   7   8  -4    0.26    0.43
   6  -8  -4    9.73    0.85
  -6  -8   4    8.77    0.56
  -6  -8   4    9.46    0.72
   6  -8  -4    9.96    0.65
   6   8  -4    9.80    0.70
  -6   8   4    9.44    0.46
  -6   8   4    9.86    0.86
  -6   8   4   12.06    0.75
   6   8  -4    9.60    0.75
   5  -8  -4    0.14    0.25
   5  -8  -4    0.08    0.44
  -5  -8   4    1.01    0.49
  -5   8   4    0.84    0.44
   5   8  -4    1.02    0.46
  -5   8   4   -0.59    0.32
   5   8  -4    0.34    0.40
  -5   8   4    0.80    0.23
  -4  -8   4    4.26    0.67
   4  -8  -4    5.74    0.70
  -4   8   4    4.81    0.49
  -4   8   4    5.76    0.67
   4   8  -4    5.07    0.67
  -4   8   4    5.62    0.43
  -3  -8   4    0.36    0.43
   3  -8  -4   -0.11    0.39
  -3   8   4    0.48    0.28
   3   8  -4    0.17    0.40
  -3   8   4    0.19    0.39
   2  -8  -4    8.22    0.69
  -2  -8   4    8.50    0.65
   2   8  -4    8.10    0.76
  -2   8   4    7.88    0.68
  -2   8   4    7.46    0.57
   2   8  -4    6.42    0.59
  -2   8   4    7.67    0.70
   1  -8  -4    0.96    0.39
   1  -8  -4    0.87    0.17
  -1   8   4    0.97    0.37
   1   8  -4    0.85    0.44
  -1   8   4    0.41    0.40
  -1   8   4    0.86    0.37
   0  -8   4    7.18    0.74
   0  -8  -4    8.31    0.63
   0  -8  -4    7.68    0.44
   0   8   4    7.88    0.57
   0   8  -4    6.12    0.58
   0   8  -4    7.04    0.60
   0   8   4    7.71    0.62
   0   8   4    7.29    0.57
  -1  -8  -4    6.54    0.49
   1  -8   4    6.33    0.71
  -1  -8  -4    5.75    0.45
   1  -8   4    5.49    0.38
  -1   8  -4    5.86    0.70
   1   8   4    4.73    0.58
   1   8   4    5.50    0.48
   1   8   4    6.94    0.67
  -1   8  -4    5.57    0.59
   2  -8   4    1.31    0.38
  -2  -8  -4    1.87    0.38
  -2  -8  -4    1.49    0.27
   2  -8   4    0.99    0.20
   2   8   4    1.25    0.45
   2   8   4    1.18    0.36
  -2   8  -4    1.05    0.41
  -2   8  -4    0.56    0.36
   2   8   4    0.97    0.36
  -3  -8  -4    7.82    0.36
   3  -8   4    7.13    0.38
  -3  -8  -4    6.09    0.57
   3  -8   4    6.53    0.75
   3   8   4    6.63    0.74
  -3   8  -4    6.43    0.70
   3   8   4    6.83    0.58
   3   8   4    6.64    0.58
  -3   8  -4    7.22    0.77
  -4  -8  -4   -0.33    0.29
   4  -8   4    0.54    0.35
  -4  -8  -4   -0.10    0.19
  -4   8  -4    0.30    0.42
   4   8   4   -0.06    0.30
   4   8   4   -0.14    0.27
  -4   8  -4    0.02    0.33
   4   8   4    0.28    0.44
  -5  -8  -4   -0.37    0.26
   5  -8   4   -0.20    0.44
  -5   8  -4    0.26    0.51
   5   8   4    0.04    0.31
   5   8   4    0.00    0.35
  -5   8  -4   -0.06    0.48
  -6  -8  -4    7.57    0.63
   6  -8   4    6.59    0.66
  -6   8  -4    7.72    0.72
   6   8   4    6.84    0.58
   6   8   4    8.27    0.87
  -6   8  -4    8.14    0.92
   7  -8   4   -0.22    0.34
  -7  -8  -4    0.43    0.36
  -7   8  -4    0.73    0.58
  -7   8  -4   -0.03    0.55
   7   8   4    0.08    0.29
   7   8   4    0.64    0.41
  -8  -8  -4    3.27    0.67
   8  -8   4    4.54    0.73
   8   8   4    4.78    0.75
  -8   8  -4    3.34    0.70
  -8   8  -4    4.01    0.73
   8   8   4    3.60    0.52
   9  -8   4   -0.42    0.52
  -9   8  -4   -0.17    0.58
   9   8   4    0.11    0.34
  -9   8  -4    0.78    0.72
   9   8   4    0.84    0.61
  10  -8   4   -0.26    0.58
 -10   8  -4    0.35    0.50
  10   8   4    0.15    0.64
 -10   8  -4   -0.44    0.44
  10   8   4   -0.07    0.35
  11  -8   4    0.55    0.44
  11   8   4   -0.28    0.46
  11   8   4    0.73    0.41
 -11   8  -4    1.79    0.85
 -12   8  -4    0.89    0.95
  13  -9  -4    2.31    0.64
  13   9  -4    2.07    0.56
 -13   9   4    2.86    0.71
 -13   9   4    1.73    0.97
  12  -9  -4   -0.25    0.61
  12   9  -4   -0.33    0.64
 -12   9   4    0.05    0.74
 -12   9   4   -0.51    0.75
  12   9  -4   -0.02    0.53
  11  -9  -4    0.23    0.46
 -11  -9   4    0.60    0.65
 -11   9   4    0.45    0.68
  11   9  -4   -0.24    0.35
 -11   9   4   -0.38    0.43
 -10  -9   4    0.46    0.41
  10  -9  -4   -0.31    0.59
  10   9  -4    0.73    0.54
 -10   9   4   -0.40    0.61
 -10   9   4   -0.34    0.58
   9  -9  -4    1.36    0.51
  -9  -9   4    0.19    0.54
   9   9  -4    0.37    0.51
  -9   9   4    0.12    0.49
  -9   9   4    0.17    0.40
   8  -9  -4    0.12    0.54
  -8  -9   4    0.04    0.53
   8   9  -4    1.06    0.52
  -8   9   4    0.20    0.45
  -8   9   4    0.13    0.54
   7  -9  -4    6.06    0.85
  -7  -9   4    4.51    0.64
  -7   9   4    4.92    0.67
  -7   9   4    5.35    0.81
   7   9  -4    4.52    0.57
   6  -9  -4    4.10    0.63
  -6  -9   4    4.99    0.80
  -6   9   4    2.83    0.57
  -6   9   4    2.75    0.51
   6   9  -4    3.34    0.58
  -6   9   4    2.96    0.35
  -5  -9   4    0.59    0.38
   5  -9  -4    0.20    0.38
   5   9  -4    0.52    0.42
  -5   9   4    0.58    0.25
  -5   9   4    0.79    0.37
   5   9  -4    0.35    0.34
  -4  -9   4    1.47    0.55
   4  -9  -4    0.97    0.49
   4   9  -4    1.59    0.52
  -4   9   4    2.03    0.53
   4   9  -4    0.67    0.42
  -4   9   4    1.02    0.32
  -3  -9   4    7.24    0.81
   3  -9  -4    7.83    0.78
   3   9  -4    6.65    0.77
  -3   9   4    6.95    0.57
  -3   9   4    5.28    0.73
   2  -9  -4   16.27    0.98
  -2   9   4   17.16    0.97
  -2   9   4   17.47    0.87
   2   9  -4   16.22    1.01
   1  -9  -4   22.39    1.08
  -1  -9   4   21.83    1.17
   1   9  -4   21.00    1.15
  -1   9   4   22.85    1.07
  -1   9   4   21.21    1.02
   1   9  -4   20.02    1.07
   0  -9  -4    6.89    0.42
   0  -9   4    6.85    0.65
   0  -9  -4    7.46    0.69
   0   9  -4    7.38    0.60
   0   9  -4    5.53    0.63
   0   9   4    5.12    0.65
   0   9   4    5.16    0.68
   0   9   4    6.29    0.72
  -1  -9  -4    2.40    0.38
   1  -9   4    2.54    0.26
   1  -9   4    2.65    0.48
  -1  -9  -4    2.72    0.50
   1   9   4    2.48    0.48
  -1   9  -4    3.17    0.61
   1   9   4    3.14    0.56
  -1   9  -4    3.07    0.52
   1   9   4    2.59    0.54
   2  -9   4    3.17    0.61
  -2  -9  -4    3.42    0.45
   2  -9   4    2.94    0.29
  -2   9  -4    2.63    0.54
   2   9   4    2.44    0.41
   2   9   4    2.74    0.56
   2   9   4    4.11    0.45
  -2   9  -4    3.08    0.62
   3  -9   4    0.14    0.32
  -3  -9  -4   -0.23    0.24
   3   9   4   -0.01    0.23
  -3   9  -4   -0.16    0.31
   3   9   4   -0.29    0.46
  -3   9  -4    0.67    0.42
   4  -9   4    4.05    0.60
  -4  -9  -4    4.30    0.59
   4   9   4    4.85    0.62
  -4   9  -4    4.15    0.72
   4   9   4    3.05    0.48
  -4   9  -4    4.54    0.64
   5  -9   4   23.62    1.31
   5   9   4   23.12    1.05
  -5   9  -4   23.90    1.35
  -5   9  -4   22.20    1.32
   5   9   4   23.41    1.28
   6  -9   4   -0.04    0.49
   6   9   4    0.38    0.54
  -6   9  -4    0.40    0.52
   6   9   4    0.24    0.35
  -6   9  -4    0.16    0.55
   7  -9   4    0.25    0.39
   7   9   4    0.24    0.36
  -7   9  -4    0.11    0.56
  -7   9  -4   -0.08    0.39
   7   9   4   -0.15    0.38
   8  -9   4    0.40    0.45
  -8   9  -4    0.09    0.44
   8   9   4    1.07    0.40
  -8   9  -4    1.09    0.50
   8   9   4    0.79    0.63
   9  -9   4    0.02    0.38
  -9   9  -4    0.33    0.66
   9   9   4    0.22    0.65
  -9   9  -4   -0.58    0.48
   9   9   4    0.38    0.39
  10  -9   4    1.45    0.53
 -10   9  -4    0.05    0.71
  10   9   4    0.83    0.70
 -10   9  -4    1.44    0.79
[truncated: 680,544 more chars]
