# Supplementary material for: (E)-tert-Butyl 2-(5-{[4-(dimethylamino)phenyl]diazenyl}-2,6-dioxo-1H-pyrimid­in-3-yl)acetate dichloromethane monosolvate
Source: Acta Crystallogr Sect E Struct Rep Online. 2014 Apr 16;70(Pt 5):o556–7. doi: 10.1107/S1600536814007521 (PMC4011311; doi:10.1107/S1600536814007521)
Supplement: Supplementary file 2 [file e-70-0o556-Isup2.hkl]

#
# h,k,l, Fc-squared, Fo-squared, sigma(Fo-squared), status flag
#
data_I
_shelx_title ' n09145 in P2(1)/n Boyle re-refine 2014'
_shelx_refln_list_code          4
_shelx_F_calc_maximum      252.36
_exptl_crystal_F_000       960.00
_reflns_d_resolution_high  0.7191

loop_
 _space_group_symop_operation_xyz
 'x, y, z'
 '-x+1/2, y+1/2, -z+1/2'
 '-x, -y, -z'
 'x-1/2, -y-1/2, z-1/2'

_cell_length_a    13.2084
_cell_length_b    10.7826
_cell_length_c    17.2549
_cell_angle_alpha  90.000
_cell_angle_beta  112.326
_cell_angle_gamma  90.000

_shelx_F_squared_multiplier     1.000

loop_
 _refln_index_h
 _refln_index_k
 _refln_index_l
 _refln_F_squared_calc
 _refln_F_squared_meas
 _refln_F_squared_sigma
 _refln_observed_status
   2   0   0       6327.84       6104.99        71.12 o
   4   0   0        122.69        139.07         6.81 o
   6   0   0       4849.56       4938.79        53.94 o
   8   0   0        255.76        251.56        13.24 o
  10   0   0         26.16         31.92         9.42 o
  12   0   0        174.66        155.25        14.36 o
  14   0   0        234.30        223.68        30.33 o
  16   0   0        202.39        157.55        28.72 o
   1   1   0        293.90        138.83        11.24 o
   2   1   0        774.61        609.10         6.47 o
   3   1   0       4020.27       3900.89        29.95 o
   4   1   0        465.98        507.86         6.78 o
   5   1   0        805.18        770.78         9.69 o
   6   1   0        810.37        826.06        11.10 o
   7   1   0        188.67        198.19         7.29 o
   8   1   0       1503.95       1485.32        18.06 o
   9   1   0        849.44        881.96        14.37 o
  10   1   0        393.30        422.26        11.17 o
  11   1   0        138.93        159.36        10.00 o
  12   1   0        114.01        112.14        10.32 o
  13   1   0         23.25         22.99         9.77 o
  14   1   0         59.90         26.78        19.51 o
  15   1   0          5.22          3.13        15.08 o
  16   1   0         87.52         65.50        23.75 o
   0   2   0       6092.52       5859.39        89.22 o
   1   2   0      41060.34      39289.09       378.69 o
   2   2   0      18433.86      17615.27       131.27 o
   3   2   0        923.30        774.76         8.31 o
   4   2   0         55.07         37.86         3.43 o
   5   2   0        285.45        270.99         6.81 o
   6   2   0       1073.88       1062.09        11.58 o
   7   2   0        550.35        545.51         9.55 o
   8   2   0       1112.95       1041.35        15.47 o
   9   2   0          1.78          7.33         5.07 o
  10   2   0        507.76        482.77        12.70 o
  11   2   0        448.82        488.59        13.44 o
  12   2   0        294.30        264.84        15.18 o
  13   2   0        278.78        263.98        16.06 o
  14   2   0        231.49        217.48        16.50 o
  15   2   0          4.78        -16.08        16.08 o
  16   2   0         32.17        143.10       101.15 o
   1   3   0        539.09        490.08         8.12 o
   2   3   0         89.34         91.43         5.14 o
   3   3   0       3208.19       3389.10        28.19 o
   4   3   0       7767.47       7886.07        57.11 o
   5   3   0         89.37        101.84         4.96 o
   6   3   0          1.85          7.57         3.86 o
   7   3   0       1302.79       1287.01        16.16 o
   8   3   0         27.44         27.82         5.74 o
   9   3   0         70.89         73.71         8.41 o
  10   3   0         60.69         68.64         9.04 o
  11   3   0         25.26         32.28        10.35 o
  12   3   0        104.48        102.35        10.37 o
  13   3   0          0.23         -4.51         9.63 o
  14   3   0         10.37        -11.40        11.45 o
  15   3   0         17.06          6.55        13.76 o
  16   3   0         35.63        -10.58        34.38 o
   0   4   0        173.77        142.79         9.74 o
   1   4   0       1314.89       1276.43        15.10 o
   2   4   0       1853.99       1626.27        17.89 o
   3   4   0        107.84         44.92         3.88 o
   4   4   0         85.19         57.41         4.64 o
   5   4   0        134.89        178.87         6.44 o
   6   4   0        414.47        385.96         8.47 o
   7   4   0        185.14        161.28         7.24 o
   8   4   0         10.59         20.79         6.17 o
   9   4   0        172.77        140.69         8.98 o
  10   4   0        986.53       1019.53        19.95 o
  11   4   0          2.92          7.18         9.84 o
  12   4   0          6.13         -9.85         9.85 o
  13   4   0          0.14         -8.89        10.96 o
  14   4   0         32.64         36.26        13.93 o
  15   4   0          4.49          1.53        14.55 o
   1   5   0        338.91        311.78         8.90 o
   2   5   0       1619.03       2106.61        24.64 o
   3   5   0        500.69        488.81        12.52 o
   4   5   0       2996.21       3194.33        29.83 o
   5   5   0       1677.46       1829.54        21.50 o
   6   5   0          9.22         10.71         4.59 o
   7   5   0        212.99        202.59         9.01 o
   8   5   0         51.59         74.02         8.08 o
   9   5   0         15.66          8.30         9.94 o
  10   5   0        348.23        358.67        15.01 o
  11   5   0         14.51         22.75        10.08 o
  12   5   0          0.89          1.92        11.86 o
  13   5   0         14.32         18.18        12.44 o
  14   5   0         81.86         81.44        14.79 o
  15   5   0          9.17         20.02        21.24 o
   0   6   0        131.92        100.47         7.96 o
   1   6   0        193.35        231.28         8.96 o
   2   6   0        760.54        731.55        12.76 o
   3   6   0        722.08        699.73        20.34 o
   4   6   0        179.73        258.33        12.54 o
   5   6   0        171.75        179.18         8.49 o
   6   6   0        246.66        230.05         8.26 o
   7   6   0         33.88         22.52         5.90 o
   8   6   0         87.29         89.83         8.87 o
   9   6   0        614.37        680.45        20.80 o
  10   6   0         47.65         53.47        11.58 o
  11   6   0        137.46        146.81        17.58 o
  12   6   0          4.08          7.33        13.16 o
  13   6   0         26.34         47.91        14.15 o
  14   6   0         12.69          1.73        15.39 o
  15   6   0         11.50        -10.01        24.13 o
   1   7   0          0.66          1.80         4.55 o
   2   7   0        693.78        641.69        14.21 o
   3   7   0        217.54        180.67        12.25 o
   4   7   0        219.67        218.95        10.70 o
   5   7   0         18.74         12.81         5.80 o
   6   7   0        211.25        206.57         8.47 o
   7   7   0       1612.36       1545.25        24.71 o
   8   7   0        296.76        298.90        16.52 o
   9   7   0         18.74         20.79        10.16 o
  10   7   0          0.10        -11.66        11.66 o
  11   7   0         17.62         17.15        13.94 o
  12   7   0          8.44          5.84        12.96 o
  13   7   0          2.86        -12.04        12.04 o
  14   7   0         69.05         91.32        21.31 o
   0   8   0         19.28          1.80         5.63 o
   1   8   0       1876.36       1834.16        22.82 o
   2   8   0          8.26         15.76         6.32 o
   3   8   0         12.59          5.64         6.66 o
   4   8   0         13.19          4.56         6.34 o
   5   8   0        420.74        454.72        12.34 o
   6   8   0        118.12        138.14        10.25 o
   7   8   0        511.80        529.76        19.56 o
   8   8   0         30.69         45.05        11.84 o
   9   8   0        271.93        268.78        19.58 o
  10   8   0         54.64         42.88        14.68 o
  11   8   0         51.39         41.36        17.30 o
  12   8   0          0.14        -13.33        13.33 o
  13   8   0          2.89        -13.76        16.13 o
   1   9   0         79.10         94.84         9.37 o
   2   9   0        373.42        396.03        20.70 o
   3   9   0        679.84        638.03        21.79 o
   4   9   0         83.67        100.33         9.28 o
   5   9   0        256.74        278.00        13.78 o
   6   9   0          5.83         -6.81         8.84 o
   7   9   0        278.14        264.21        15.27 o
   8   9   0        112.77         65.06        14.33 o
   9   9   0        333.89        375.70        23.82 o
  10   9   0          0.04          2.53        16.93 o
  11   9   0         53.19         64.05        17.91 o
  12   9   0         11.09        -14.32        29.04 o
  13   9   0          2.47        -22.58        32.59 o
   0  10   0       2275.79       2252.27        55.60 o
   1  10   0          3.17         13.35        10.62 o
   2  10   0        544.48        507.25        19.03 o
   3  10   0        943.34       1090.07        25.77 o
   4  10   0        452.02        442.67        17.56 o
   5  10   0          4.72         23.16        10.78 o
   6  10   0        148.31        163.34        22.77 o
   7  10   0         58.58         35.58        13.37 o
   8  10   0         33.17         18.92        16.52 o
   9  10   0         42.25         21.70        16.08 o
  10  10   0         12.68          8.98        25.75 o
  11  10   0          0.61         -4.41        25.23 o
  12  10   0         21.79         -2.26        20.07 o
   1  11   0        280.56        278.74        17.22 o
   2  11   0        437.59        520.62        20.06 o
   3  11   0         40.49         82.82        19.61 o
   4  11   0         21.80         17.27        12.86 o
   5  11   0        369.66        349.29        29.49 o
   6  11   0         23.58         17.01        16.33 o
   7  11   0         92.67        147.64        20.91 o
   8  11   0         18.17          6.38        18.96 o
   9  11   0         45.42         81.89        22.56 o
  10  11   0         53.51         77.00        47.93 o
  11  11   0        163.15        131.56        57.52 o
   0  12   0         52.09         16.77        22.65 o
   1  12   0         87.98         86.72        13.18 o
   2  12   0         47.95         74.49        15.38 o
   3  12   0         12.37          2.98        14.12 o
   4  12   0         70.80         69.18        16.71 o
   5  12   0         71.78         75.20        19.58 o
   6  12   0          9.32          9.78        31.81 o
   7  12   0        205.74        274.76        46.57 o
   8  12   0         22.80         47.20        26.50 o
   1  13   0        202.99        180.76        16.09 o
   2  13   0         12.30          3.47        17.97 o
   3  13   0         10.26         15.68        17.92 o
   4  13   0          6.09         34.59        22.63 o
   5  13   0          2.59          4.68        16.60 o
   6  13   0         50.69         -0.66        50.24 o
   0  14   0          2.16         23.80        48.92 o
   1  14   0         11.21         31.34        23.47 o
   2  14   0        435.83        562.60        82.64 o
   3  14   0         17.26        -32.72        32.72 o
   4  14   0         25.77          9.26        39.67 o
 -15   0   1          3.12         -7.99        18.01 o
 -13   0   1         29.86         31.25        11.72 o
 -11   0   1        493.67        506.59        19.30 o
  -9   0   1        694.20        672.71        16.63 o
  -7   0   1       5461.74       5980.58        64.73 o
  -5   0   1       4376.51       4291.16        54.69 o
  -3   0   1       1460.71       1407.45        20.11 o
   1   0   1        730.64        449.05        58.51 o
   3   0   1       4165.72       4210.89        41.07 o
   5   0   1       1048.36        971.76        19.58 o
   7   0   1       3752.07       3716.21        44.95 o
   9   0   1        988.69       1053.85        22.28 o
  11   0   1       1581.98       1622.37        33.90 o
  13   0   1        192.73        257.24        21.65 o
  15   0   1          4.14        -18.83        22.51 o
 -16   1   1         34.94         42.72        18.80 o
 -15   1   1         75.56         79.92        15.66 o
 -14   1   1        128.69        120.55        13.71 o
 -13   1   1        506.21        498.60        16.95 o
 -12   1   1        135.76        142.95         9.90 o
 -11   1   1         99.56        128.65         8.91 o
 -10   1   1       1021.99       1079.47        16.48 o
  -9   1   1        143.09        141.45         7.46 o
  -8   1   1        289.60        280.74         8.99 o
  -7   1   1          8.91          7.85         4.04 o
  -6   1   1        530.08        541.23         8.83 o
  -5   1   1       1362.93       1404.49        14.86 o
  -4   1   1         67.61         74.53         3.64 o
  -3   1   1          5.45          7.11         3.48 o
  -2   1   1       1269.51       1207.03        10.77 o
  -1   1   1        212.87        181.95         5.11 o
   0   1   1       1164.01       1001.43        31.98 o
   1   1   1       4675.75       4177.60        34.36 o
   2   1   1          6.83         15.31         2.16 o
   3   1   1          3.80          5.83         2.33 o
   4   1   1       2702.82       2540.23        19.66 o
   5   1   1          0.19          1.34         3.49 o
   6   1   1       4451.53       4558.42        35.61 o
   7   1   1         15.78         30.09         4.28 o
   8   1   1          9.91          7.98         5.63 o
   9   1   1        524.39        554.44        12.15 o
  10   1   1         39.67         49.81         6.44 o
  11   1   1         23.68         25.52         8.07 o
  12   1   1          2.95         -4.01         8.48 o
  13   1   1         21.61         46.20        11.85 o
  14   1   1         39.25         43.52        19.71 o
  15   1   1         30.22        -10.02        13.03 o
  16   1   1          0.03         -3.74        17.99 o
 -16   2   1         42.69         12.77        48.26 o
 -15   2   1         63.44         53.79        16.59 o
 -14   2   1          3.04          0.90        11.36 o
 -13   2   1         76.09         63.90        11.78 o
 -12   2   1        851.07        850.20        19.17 o
 -11   2   1          6.16          5.69         6.54 o
 -10   2   1        592.58        627.01        14.87 o
  -9   2   1       1500.83       1590.98        20.90 o
  -8   2   1         94.21        132.64         7.84 o
  -7   2   1        127.13        167.88         6.28 o
  -6   2   1        970.48       1013.79        14.55 o
  -5   2   1       1510.55       1527.73        14.69 o
  -4   2   1       1412.68       1531.07        14.97 o
  -3   2   1       6104.14       5610.92        43.91 o
  -2   2   1        534.97        542.94         7.03 o
  -1   2   1        843.70        833.00         8.38 o
   0   2   1        191.95        181.38         4.86 o
   1   2   1        629.03        690.19         7.95 o
   2   2   1       1255.42       1186.98        10.28 o
   3   2   1       1245.01       1185.64        10.60 o
   4   2   1       2459.22       2391.48        19.07 o
   5   2   1       3730.66       3830.88        29.03 o
   6   2   1       1361.53       1475.20        14.94 o
   7   2   1        183.97        155.37         6.08 o
   8   2   1          7.32          5.46         5.31 o
   9   2   1        318.16        303.83        10.24 o
  10   2   1        982.36       1016.47        16.28 o
  11   2   1        111.71        109.21         8.68 o
  12   2   1        484.61        426.39        18.84 o
  13   2   1        295.31        309.28        19.24 o
  14   2   1        488.89        514.24        22.01 o
  15   2   1         10.97         -5.18        25.76 o
  16   2   1          2.53         47.69        23.12 o
 -16   3   1          0.12        -12.46        25.09 o
 -15   3   1        112.87         57.52        13.79 o
 -14   3   1        173.25        164.30        14.52 o
 -13   3   1        232.22        266.71        21.61 o
 -12   3   1        433.87        498.91        19.84 o
 -11   3   1         92.13         97.12        12.26 o
 -10   3   1       1950.82       2019.83        30.78 o
  -9   3   1          2.63          6.03         7.53 o
  -8   3   1        362.55        399.19        11.82 o
  -7   3   1         27.25         34.58         5.37 o
  -6   3   1        444.19        408.17         8.82 o
  -5   3   1        140.41        148.69         6.40 o
  -4   3   1       4660.72       4612.03        39.41 o
  -3   3   1       1802.87       1696.86        15.76 o
  -2   3   1        258.16        269.64         5.83 o
  -1   3   1       4054.30       4045.95        34.59 o
   0   3   1       1234.23       1128.54        15.14 o
   1   3   1        128.32        142.42         4.19 o
   2   3   1       4035.48       3531.68        26.80 o
   3   3   1       1932.14       2031.23        18.49 o
   4   3   1       5462.20       5638.81        40.79 o
   5   3   1        322.65        353.36         6.53 o
   6   3   1         74.91         84.70         4.29 o
   7   3   1        388.53        412.87         9.66 o
   8   3   1        127.88        134.11         7.34 o
   9   3   1       1425.06       1507.28        22.27 o
  10   3   1        211.74        243.93        11.91 o
  11   3   1        441.53        416.90        16.09 o
  12   3   1          0.15         12.36         9.64 o
  13   3   1        151.35        190.85        15.16 o
  14   3   1         16.54         35.40        13.61 o
  15   3   1         61.33         41.55        19.51 o
 -15   4   1          0.27          6.35        19.75 o
 -14   4   1        134.48         95.54        13.74 o
 -13   4   1          2.91          1.72        10.53 o
 -12   4   1         45.05         34.50        11.19 o
 -11   4   1        635.31        661.01        19.43 o
 -10   4   1          6.50         -6.64        10.85 o
  -9   4   1        265.37        255.79        10.33 o
  -8   4   1       1295.56       1264.82        18.78 o
  -7   4   1       1229.43       1229.90        15.78 o
  -6   4   1        343.44        298.62         8.54 o
  -5   4   1        737.59        794.57        10.87 o
  -4   4   1       1654.70       1751.79        16.43 o
  -3   4   1       1003.20        937.60        11.81 o
  -2   4   1       7570.75       7337.77        64.64 o
  -1   4   1        230.11        193.79         5.39 o
   0   4   1       2384.48       2408.27        31.20 o
   1   4   1        981.32       1044.46        14.36 o
   2   4   1       7581.60       7815.57        65.19 o
   3   4   1        601.89        642.93         8.73 o
   4   4   1        548.78        445.59         8.25 o
   5   4   1         11.85          8.28         3.47 o
   6   4   1         88.43         86.37         5.34 o
   7   4   1         74.98         76.76         5.90 o
   8   4   1        210.37        190.80         9.61 o
   9   4   1          0.90         -3.48         6.48 o
  10   4   1        146.48        176.78        11.97 o
  11   4   1        963.22        962.02        26.65 o
  12   4   1          0.69         -1.48        11.49 o
  13   4   1        131.76        137.58        14.30 o
  14   4   1         57.06         33.34        13.66 o
  15   4   1         92.12         62.41        19.71 o
 -15   5   1          3.88          1.74        18.46 o
 -14   5   1          6.38         17.95        12.57 o
 -13   5   1        335.18        353.29        23.64 o
 -12   5   1         71.96         66.13        12.65 o
 -11   5   1        114.29        114.64        11.34 o
 -10   5   1        963.06        891.09        23.54 o
  -9   5   1       1137.86       1141.52        21.17 o
  -8   5   1        102.88        105.39         8.26 o
  -7   5   1          9.64         12.71         6.23 o
  -6   5   1          8.37          4.64         4.67 o
  -5   5   1        351.18        368.76         9.24 o
  -4   5   1        631.26        695.63        10.81 o
  -3   5   1       9369.65       9597.84        78.00 o
  -2   5   1         35.47         41.42         5.21 o
  -1   5   1        179.41        141.75         5.41 o
   0   5   1        489.14        508.73        11.51 o
   1   5   1        352.20        317.71         7.40 o
   2   5   1       1835.54       1986.80        22.29 o
   3   5   1       3959.74       3788.46        35.12 o
   4   5   1       1311.59       1365.34        14.59 o
   5   5   1        358.39        376.93         9.51 o
   6   5   1         10.22          8.95         3.66 o
   7   5   1         58.61         54.06         6.32 o
   8   5   1       1077.01       1047.50        20.84 o
   9   5   1         80.61         57.61         7.97 o
  10   5   1        659.53        601.38        18.50 o
  11   5   1        173.91        189.13        14.20 o
  12   5   1         47.44         34.32        13.71 o
  13   5   1          0.02         -9.24        11.80 o
  14   5   1         16.21          0.98        13.49 o
  15   5   1         56.02          2.22        18.79 o
 -15   6   1         86.61         88.20        22.22 o
 -14   6   1         24.89         17.16        16.24 o
 -13   6   1          5.50         11.35        16.79 o
 -12   6   1          0.38         -9.74        13.88 o
 -11   6   1        363.51        378.28        18.94 o
 -10   6   1        364.65        365.84        16.82 o
  -9   6   1        321.49        329.67        13.01 o
  -8   6   1         49.28         68.45         8.50 o
  -7   6   1         83.77         78.11         6.92 o
  -6   6   1        179.97        171.90         7.36 o
  -5   6   1        220.17        232.70         7.94 o
  -4   6   1        253.70        256.72         8.38 o
  -3   6   1       2164.90       2217.10        26.91 o
  -2   6   1       1369.92       1279.45        17.39 o
  -1   6   1         27.02         22.52         4.09 o
   0   6   1        235.90        217.83         9.77 o
   1   6   1       1570.45       1521.96        23.79 o
   2   6   1          6.33         10.66         3.37 o
   3   6   1        877.50        955.95        14.85 o
   4   6   1         17.24         32.46         5.44 o
   5   6   1        405.63        408.64        11.04 o
   6   6   1        159.86        152.92         6.41 o
   7   6   1         23.78         25.24         6.18 o
   8   6   1        736.18        649.93        16.55 o
   9   6   1        748.52        733.99        21.09 o
  10   6   1         44.93         56.48        13.22 o
  11   6   1         24.95         33.27        12.54 o
  12   6   1        129.44        132.64        17.37 o
  13   6   1          7.07          3.54        14.76 o
  14   6   1         29.71         28.15        18.60 o
  15   6   1         13.38         24.00        71.07 o
 -15   7   1          1.99        -54.21        54.21 o
 -14   7   1         32.07          3.07        18.59 o
 -13   7   1         16.51        -12.68        13.43 o
 -12   7   1        118.84        136.31        17.73 o
 -11   7   1          9.62          9.41        12.58 o
 -10   7   1         86.64         90.83        13.42 o
  -9   7   1        866.14        858.06        23.21 o
  -8   7   1          0.25         -0.72         8.51 o
  -7   7   1         69.32        103.50         9.54 o
  -6   7   1        475.47        430.22        10.53 o
  -5   7   1         97.88        127.23        12.16 o
  -4   7   1        185.36        186.18         9.04 o
  -3   7   1        138.92        165.88         8.74 o
  -2   7   1         60.29         67.84         6.29 o
  -1   7   1        303.73        316.84         7.72 o
   0   7   1          2.59         -5.09         5.09 o
   1   7   1       1402.26       1377.38        22.67 o
   2   7   1        108.01        110.13         7.40 o
   3   7   1        494.34        510.41        13.06 o
   4   7   1         32.24         32.42         6.58 o
   5   7   1        149.10        160.60         9.82 o
   6   7   1        570.13        503.29        14.87 o
   7   7   1        368.84        385.67        14.52 o
   8   7   1        177.28        165.54        12.33 o
   9   7   1         63.80         51.13        10.62 o
  10   7   1         16.93         38.10        11.53 o
  11   7   1          0.94          8.79        11.92 o
  12   7   1         69.22        113.02        16.34 o
  13   7   1          1.86          9.36        14.34 o
  14   7   1          5.78        -38.34        38.34 o
 -14   8   1         29.76         82.82        37.83 o
 -13   8   1         48.08         51.83        16.58 o
 -12   8   1         52.63         26.52        17.00 o
 -11   8   1         26.55         67.95        15.45 o
 -10   8   1         47.73         47.01        13.81 o
  -9   8   1         33.03         11.76        11.12 o
  -8   8   1        506.08        457.42        19.06 o
  -7   8   1         59.01         38.92         8.69 o
  -6   8   1        351.71        345.56        12.45 o
  -5   8   1         19.63          6.54         6.81 o
  -4   8   1        102.79        114.17         9.37 o
  -3   8   1       2066.20       2022.80        30.20 o
  -2   8   1        505.59        522.69        15.90 o
  -1   8   1        862.92        816.85        18.95 o
   0   8   1       2287.30       2185.43        27.29 o
   1   8   1        354.61        403.80        13.83 o
   2   8   1        100.09         95.11         9.26 o
   3   8   1        396.82        375.79        11.81 o
   4   8   1        724.07        673.05        16.05 o
   5   8   1          2.59          3.96         6.60 o
   6   8   1        304.32        276.54        13.79 o
   7   8   1        129.66        116.68        11.65 o
   8   8   1         32.14         33.15        12.06 o
   9   8   1        151.74        144.88        13.83 o
  10   8   1         15.16         -6.62        11.46 o
  11   8   1        198.71        190.09        17.64 o
  12   8   1         59.85         56.38        15.35 o
  13   8   1        182.71        182.20        31.12 o
 -13   9   1          0.37         97.66        37.44 o
 -12   9   1          1.53         50.66        18.88 o
 -11   9   1         45.30         34.39        15.46 o
 -10   9   1        132.59        135.48        18.47 o
  -9   9   1         24.10         17.32        14.86 o
  -8   9   1        163.18        145.85        14.59 o
  -7   9   1         21.00         28.49        12.25 o
  -6   9   1         86.51        133.76        14.76 o
  -5   9   1         51.39         34.68         9.61 o
  -4   9   1        255.85        251.12        12.59 o
  -3   9   1        131.93        139.69         9.52 o
  -2   9   1        481.19        487.00        16.10 o
  -1   9   1        534.80        520.56        11.29 o
   0   9   1         97.75         73.87         7.40 o
   1   9   1        150.08        133.51         7.53 o
   2   9   1          2.75          7.66         7.13 o
   3   9   1         35.15         42.56         9.72 o
   4   9   1        295.03        321.95        18.82 o
   5   9   1         83.51         98.39        11.06 o
   6   9   1         11.88         -0.85        10.40 o
   7   9   1         10.37         18.32        12.99 o
   8   9   1        102.95         95.58        17.69 o
   9   9   1          0.39          1.36        16.72 o
  10   9   1          6.74         -3.53        16.59 o
  11   9   1        111.54        129.45        21.01 o
  12   9   1        188.06        159.33        28.85 o
  13   9   1          1.61        -17.91        32.39 o
 -12  10   1         37.01         31.72        32.06 o
 -11  10   1          0.61         32.60        44.05 o
 -10  10   1        456.97        478.97        39.70 o
  -9  10   1         56.02         65.63        16.79 o
  -8  10   1         26.21         19.65        14.30 o
  -7  10   1         11.68         14.65        18.30 o
  -6  10   1         54.43         69.14        14.76 o
  -5  10   1        779.51        774.84        28.25 o
  -4  10   1        110.48        118.56        15.01 o
  -3  10   1          4.73         -4.50        17.73 o
  -2  10   1        329.49        283.63        17.81 o
  -1  10   1       2833.21       2780.01        48.80 o
   0  10   1         59.39         76.54        12.99 o
   1  10   1        653.87        659.11        27.99 o
   2  10   1          0.04         -1.58        11.48 o
   3  10   1        166.52        186.00        15.24 o
   4  10   1         59.98         54.39        10.35 o
   5  10   1         13.49         11.43        12.13 o
   6  10   1         58.13         49.17        15.37 o
   7  10   1          6.84         17.21        14.21 o
   8  10   1         63.00         89.74        17.05 o
   9  10   1         27.72         42.64        14.70 o
  10  10   1         16.14         11.14        14.87 o
  11  10   1        204.25        195.49        63.47 o
  12  10   1         23.60         32.17        31.43 o
 -11  11   1        251.36        214.86        52.23 o
 -10  11   1        161.83        195.48        30.84 o
  -9  11   1         19.16         10.82        21.61 o
  -8  11   1         25.35         16.95        17.25 o
  -7  11   1          4.77          6.69        16.83 o
  -6  11   1        133.27        134.83        18.34 o
  -5  11   1          0.34         11.55        16.27 o
  -4  11   1          3.79         -6.86        10.75 o
  -3  11   1        205.62        259.95        17.72 o
  -2  11   1          4.15        -13.47        13.47 o
  -1  11   1          7.28        -10.61        10.61 o
   0  11   1         46.21         46.58        13.61 o
   1  11   1        294.26        298.06        20.36 o
   2  11   1         50.59         70.95        12.27 o
   3  11   1         28.42         14.35        11.42 o
   4  11   1         95.39         84.15        18.73 o
   5  11   1          1.59        -16.06        16.06 o
   6  11   1        110.35        112.21        23.23 o
   7  11   1         37.52         -7.22        18.70 o
   8  11   1         36.89         24.43        18.79 o
   9  11   1         34.53         21.27        25.53 o
  10  11   1          2.13         29.21        26.85 o
  11  11   1        149.67         -6.61        59.50 o
  -8  12   1         34.52          8.71        24.59 o
  -7  12   1          2.71         11.16        22.45 o
  -6  12   1         25.86         66.03        19.59 o
  -5  12   1         67.86         78.85        17.06 o
  -4  12   1         39.65         14.23        13.74 o
  -3  12   1        302.47        392.74        24.94 o
  -2  12   1         62.49         57.25        17.59 o
  -1  12   1          7.81         21.11        12.64 o
   0  12   1         26.79          5.04        11.83 o
   1  12   1         13.15         19.46        14.83 o
   2  12   1         17.76         13.58        11.94 o
   3  12   1         16.60         35.13        15.09 o
   4  12   1        139.60         98.02        22.11 o
   5  12   1          1.26         -2.00        15.91 o
   6  12   1          0.78         12.72        20.85 o
   7  12   1         21.34         13.26        21.75 o
   8  12   1         86.23        109.69        30.63 o
  -7  13   1          0.44          2.64        50.24 o
  -6  13   1        306.45        245.27        47.60 o
  -5  13   1         68.17         46.65        22.49 o
  -4  13   1         17.50          4.92        16.98 o
  -3  13   1          0.37        -15.39        15.71 o
  -2  13   1         36.14         24.30        13.28 o
  -1  13   1         71.56         89.78        20.75 o
   0  13   1         47.24         23.87        14.57 o
   1  13   1          9.75          8.92        13.70 o
   2  13   1        208.56        208.06        22.68 o
   3  13   1         23.48         46.30        21.53 o
   4  13   1         22.12         54.59        18.52 o
   5  13   1         11.70         30.22        19.07 o
   6  13   1         15.96         64.79        41.65 o
  -5  14   1          3.97         -1.98        36.36 o
  -4  14   1         19.57        -26.44        50.24 o
  -3  14   1        184.88        172.06        73.05 o
  -2  14   1         67.53         98.66        36.36 o
  -1  14   1          0.46          2.58        26.46 o
   0  14   1         10.97         21.09        26.54 o
   1  14   1        107.67         79.33        33.99 o
   2  14   1        114.93        114.87        31.42 o
   3  14   1         16.53          1.77        52.89 o
   4  14   1        188.45         87.93        60.82 o
 -16   0   2          0.04         -4.17        23.98 o
 -14   0   2        357.93        366.50        23.16 o
 -12   0   2        546.49        592.66        21.31 o
 -10   0   2        728.81        788.66        20.56 o
  -8   0   2       1753.74       1885.75        29.87 o
  -6   0   2        397.49        394.14        16.72 o
  -4   0   2       7840.14       7487.12       122.99 o
  -2   0   2       3505.14       3605.02        43.48 o
   0   0   2          2.44         -1.48         1.48 o
   2   0   2      11149.93      10914.57        91.44 o
   4   0   2        129.75        115.36         5.71 o
   6   0   2        366.08        453.37        10.70 o
   8   0   2         17.91         42.68         7.80 o
  10   0   2        587.37        600.96        20.34 o
  12   0   2         44.31         46.80        16.13 o
  14   0   2         38.77         30.41        17.81 o
 -17   1   2          1.41         40.99        46.28 o
 -16   1   2          1.95        -11.55        14.22 o
 -15   1   2         10.91         14.21        13.76 o
 -14   1   2          6.51          8.03         9.38 o
 -13   1   2        216.10        200.61        12.98 o
 -12   1   2         41.39         48.86         7.85 o
 -11   1   2          0.49         -2.11         7.07 o
 -10   1   2         52.55         48.50         7.01 o
  -9   1   2        124.78        145.08         8.01 o
  -8   1   2       1328.58       1430.90        19.52 o
  -7   1   2        555.23        633.86         9.96 o
  -6   1   2        335.97        346.38         8.14 o
  -5   1   2       1809.36       1856.89        19.34 o
  -4   1   2        429.46        432.77        10.55 o
  -3   1   2        271.65        292.00         5.69 o
  -2   1   2       3872.89       3632.85        29.76 o
  -1   1   2       2097.53       2000.53        21.26 o
   0   1   2        779.17        690.53         9.10 o
   1   1   2        236.48        246.97         3.22 o
   2   1   2       6762.62       6574.18        42.87 o
   3   1   2         52.49         49.14         2.57 o
   4   1   2       1855.79       1641.05        12.86 o
   5   1   2         63.47         60.49         4.01 o
   6   1   2         11.78         40.28         3.69 o
   7   1   2         70.67         95.77         5.24 o
   8   1   2         14.80         14.03         5.16 o
   9   1   2          8.03         14.51         5.71 o
  10   1   2        104.90        118.02         7.81 o
  11   1   2        359.64        364.60        13.79 o
  12   1   2        607.84        643.03        19.58 o
  13   1   2        208.60        255.66        25.25 o
  14   1   2         10.74         18.58        12.29 o
  15   1   2         11.69         11.42        18.60 o
 -17   2   2         10.57          5.95        38.34 o
 -16   2   2          0.08          3.65        27.86 o
 -15   2   2         14.37         16.68        19.00 o
 -14   2   2          4.20         11.50        10.22 o
 -13   2   2        586.95        579.84        19.35 o
 -12   2   2         79.74         85.70         8.41 o
 -11   2   2          0.10         -8.94         8.94 o
 -10   2   2         46.21         80.09         7.60 o
  -9   2   2       2008.94       2085.61        25.46 o
  -8   2   2         77.93         95.99         7.61 o
  -7   2   2          1.04          5.29         4.65 o
  -6   2   2        355.95        356.76         7.48 o
  -5   2   2         12.12         13.00         3.86 o
  -4   2   2        103.25        127.78         5.07 o
  -3   2   2         16.76         11.48         2.73 o
  -2   2   2       1956.31       1737.40        15.35 o
  -1   2   2       6167.12       5918.85        44.38 o
   0   2   2       3033.32       2825.59        24.81 o
   1   2   2       4097.01       3731.51        27.99 o
   2   2   2        751.68        572.76         6.39 o
   3   2   2         32.50         90.52         8.53 o
   4   2   2        169.09        150.70         5.01 o
   5   2   2        271.14        190.81         5.40 o
   6   2   2        233.96        278.59         6.27 o
   7   2   2        122.63        140.98         6.37 o
   8   2   2        345.05        311.90        10.07 o
   9   2   2        292.52        281.75        11.29 o
  10   2   2        249.34        262.23        11.42 o
  11   2   2        447.22        442.10        15.76 o
  12   2   2         31.49         26.27         9.80 o
  13   2   2          4.00         -9.27        11.64 o
  14   2   2          1.68          0.29        13.20 o
  15   2   2          5.37         34.81        21.59 o
  16   2   2          6.43         11.24        29.75 o
 -16   3   2          4.50          5.64        22.38 o
 -15   3   2         18.11         -1.23        12.13 o
 -14   3   2          3.53         10.28        12.12 o
 -13   3   2         36.61         38.07        10.31 o
 -12   3   2         26.00         32.76        11.11 o
 -11   3   2       2149.11       2262.18        37.36 o
 -10   3   2        196.30        182.86        11.79 o
  -9   3   2        306.05        294.81        15.47 o
  -8   3   2        766.63        840.10        15.67 o
  -7   3   2        850.38        809.92        12.92 o
  -6   3   2       5368.25       5490.62        45.41 o
  -5   3   2         27.53         29.82         4.05 o
  -4   3   2          7.90          3.05         3.61 o
  -3   3   2       1061.87        948.60        11.38 o
  -2   3   2        830.81        864.53         9.65 o
  -1   3   2       1906.11       1769.42        17.21 o
   0   3   2       4056.64       4193.74        42.99 o
   1   3   2       4115.38       3828.07        30.50 o
   2   3   2       1054.78        969.95         9.89 o
   3   3   2         12.98          0.93         2.88 o
   4   3   2       1606.63       1602.85        14.42 o
   5   3   2         89.79         89.32         5.07 o
   6   3   2          0.01          6.08         3.61 o
   7   3   2        297.98        299.40         8.59 o
   8   3   2        285.87        296.86        10.24 o
   9   3   2        182.87        198.18         9.92 o
  10   3   2         22.25          3.76         7.59 o
  11   3   2         40.72         50.38        10.69 o
  12   3   2         40.10         68.94        11.45 o
  13   3   2         59.90         70.34        12.90 o
  14   3   2          7.51          7.88        13.92 o
  15   3   2         35.66         36.89        27.55 o
 -16   4   2         49.38         37.02        34.05 o
 -15   4   2          7.66         13.80        13.07 o
 -14   4   2        108.90         91.31        13.79 o
 -13   4   2        110.93        118.65        12.59 o
 -12   4   2        497.56        502.11        18.22 o
 -11   4   2        415.51        450.62        16.52 o
 -10   4   2         25.84          4.84         8.60 o
  -9   4   2        611.50        666.17        16.71 o
  -8   4   2         60.00         73.51         7.85 o
  -7   4   2       1021.53        941.68        15.14 o
  -6   4   2        187.77        171.93         7.18 o
  -5   4   2       1272.58       1368.62        16.21 o
  -4   4   2       3902.65       4046.13        33.95 o
  -3   4   2         80.21         87.15         4.80 o
  -2   4   2        532.15        548.78         9.85 o
  -1   4   2        347.04        314.71         6.86 o
   0   4   2       1999.46       2063.57        21.54 o
   1   4   2       2015.10       1887.28        19.27 o
   2   4   2       8465.02       8241.27        66.01 o
   3   4   2       3087.13       2859.78        23.89 o
   4   4   2        240.29        264.44         6.33 o
   5   4   2        489.99        553.06         8.54 o
   6   4   2          1.47          1.52         3.25 o
   7   4   2        372.10        397.45         9.38 o
   8   4   2       3261.18       3328.88        37.44 o
   9   4   2       2292.55       2232.39        30.48 o
  10   4   2          3.06         -9.19         9.19 o
  11   4   2          7.98          7.63        11.91 o
  12   4   2         73.95         96.95        12.34 o
  13   4   2         12.00          4.83        11.86 o
  14   4   2          1.21         -6.62        12.69 o
  15   4   2         50.83         56.41        23.03 o
 -16   5   2          1.38         17.85        42.31 o
 -15   5   2          8.87         21.85        15.32 o
 -14   5   2         13.80         15.03        14.05 o
 -13   5   2         50.05         76.70        14.88 o
 -12   5   2        120.91        102.98        12.23 o
 -11   5   2         15.88         27.98        11.17 o
 -10   5   2        915.46        878.59        27.24 o
  -9   5   2       1066.35       1077.82        23.50 o
  -8   5   2       2318.53       2309.82        29.89 o
  -7   5   2          0.10         -0.63         4.92 o
  -6   5   2         33.64         32.96         4.96 o
  -5   5   2        138.84        159.97         5.23 o
  -4   5   2       5293.93       5325.70        43.98 o
  -3   5   2        611.59        651.76        10.24 o
  -2   5   2       1101.54       1005.77        14.98 o
  -1   5   2        994.52        981.42        13.31 o
   0   5   2        156.73        166.60         7.97 o
   1   5   2        702.21        820.07        11.99 o
   2   5   2          0.20          4.18         3.26 o
   3   5   2        196.01        252.69         7.02 o
   4   5   2        933.99        867.65        11.70 o
   5   5   2        284.83        274.37         8.19 o
   6   5   2       1284.25       1308.62        16.27 o
   7   5   2          1.15          6.33         4.72 o
   8   5   2       2259.62       2326.70        33.26 o
   9   5   2         80.91        107.66        24.16 o
  10   5   2          0.56         -9.94         9.94 o
  11   5   2        156.50        169.59        14.82 o
  12   5   2        363.82        394.78        20.59 o
  13   5   2          2.34          2.88        13.07 o
  14   5   2         86.14         74.41        21.10 o
  15   5   2          9.46         16.24        26.77 o
 -15   6   2         15.84         26.68        18.20 o
 -14   6   2         11.47          5.31        16.64 o
 -13   6   2        216.23        217.90        19.63 o
 -12   6   2          9.84          9.55        13.75 o
 -11   6   2        850.78        814.88        28.09 o
 -10   6   2         20.23         33.19        11.73 o
  -9   6   2        616.01        653.49        17.21 o
  -8   6   2        333.12        331.33        12.30 o
  -7   6   2        201.85        213.98         8.96 o
  -6   6   2        159.74        187.89         7.34 o
  -5   6   2         49.15         36.79         4.94 o
  -4   6   2         15.96         26.31         5.23 o
  -3   6   2       2026.30       2232.14        25.49 o
  -2   6   2          0.32         -3.47         5.65 o
  -1   6   2         22.63         23.18         3.87 o
   0   6   2       1837.89       1812.95        21.43 o
   1   6   2       1329.22       1285.38        16.42 o
   2   6   2       1619.57       1593.45        17.49 o
   3   6   2       1108.78       1158.40        14.43 o
   4   6   2        176.64        162.17         7.58 o
   5   6   2        989.37        982.88        17.21 o
   6   6   2        200.00        194.71         8.89 o
   7   6   2        569.63        519.22        11.52 o
   8   6   2        919.66        906.43        19.95 o
   9   6   2        773.50        801.58        22.80 o
  10   6   2         65.59         95.75        13.11 o
  11   6   2         42.09         21.47        12.87 o
  12   6   2          0.43          3.52        15.15 o
  13   6   2         28.09          5.42        15.92 o
  14   6   2        108.94        116.38        24.97 o
 -15   7   2        151.14        158.87        50.91 o
 -14   7   2          0.12         -4.71        23.02 o
 -13   7   2         45.04         30.32        18.64 o
 -12   7   2          8.02         -5.09        14.75 o
 -11   7   2         15.46         -6.20        13.43 o
 -10   7   2         61.72         79.47        11.67 o
  -9   7   2         73.97         72.18        12.95 o
  -8   7   2         37.96         46.21         9.39 o
  -7   7   2         68.31         62.44         8.40 o
  -6   7   2        371.28        376.43        10.04 o
  -5   7   2         21.90         18.20         5.60 o
  -4   7   2         29.25         19.84         5.86 o
  -3   7   2        151.62        155.38         8.84 o
  -2   7   2        348.37        308.11         9.11 o
  -1   7   2       1243.37       1250.94        19.09 o
   0   7   2       2573.64       2380.77        30.30 o
   1   7   2       2361.14       2373.45        30.67 o
   2   7   2       1810.66       1833.75        23.23 o
   3   7   2        735.61        693.15        13.26 o
   4   7   2         38.36         34.46         6.08 o
   5   7   2          4.37         -6.54         6.54 o
   6   7   2         69.46         54.70         8.27 o
   7   7   2       1816.79       1818.79        29.62 o
   8   7   2         11.64         17.32        11.23 o
   9   7   2         10.26         33.17        11.92 o
  10   7   2        319.47        272.50        18.67 o
  11   7   2          9.21         34.42        12.44 o
  12   7   2         14.29         12.26        13.02 o
  13   7   2         77.13         93.33        21.11 o
  14   7   2         61.32         54.87        34.38 o
 -14   8   2          0.39        -28.91        28.91 o
 -13   8   2          5.18         -3.31        16.68 o
 -12   8   2         58.34         46.33        15.69 o
 -11   8   2         59.38         62.44        14.60 o
 -10   8   2        466.97        490.35        24.70 o
  -9   8   2        125.31        122.95        16.73 o
  -8   8   2         34.49         14.88        10.20 o
  -7   8   2         15.45         10.85         9.64 o
  -6   8   2        258.59        274.09        11.85 o
  -5   8   2         11.05         19.20         9.65 o
  -4   8   2        148.69        167.78        10.96 o
  -3   8   2         92.43         98.78         9.93 o
  -2   8   2        433.64        437.60        22.87 o
  -1   8   2          0.41         -4.86         4.86 o
   0   8   2         53.09         45.36         6.93 o
   1   8   2        110.75        113.99         6.83 o
   2   8   2          0.11          2.47         4.22 o
   3   8   2        485.14        497.38        15.13 o
   4   8   2        168.93        160.19        10.46 o
   5   8   2          8.25          1.42         6.72 o
   6   8   2        173.74        207.56        13.57 o
   7   8   2         49.33         57.33        15.26 o
   8   8   2         34.52         49.94        11.92 o
   9   8   2          1.64          4.69        10.84 o
  10   8   2         12.35          1.50        12.48 o
  11   8   2        320.38        359.24        23.28 o
  12   8   2         35.35         49.46        17.16 o
  13   8   2         67.08         30.60        25.68 o
 -14   9   2          4.67        -11.90        40.99 o
 -13   9   2         46.55         22.44        27.59 o
 -12   9   2          3.50        -10.14        16.29 o
 -11   9   2          1.37          6.52        14.49 o
 -10   9   2        123.83        102.69        19.49 o
  -9   9   2         88.15        115.09        17.55 o
  -8   9   2          2.21          3.19        12.32 o
  -7   9   2         62.94         47.65        11.39 o
  -6   9   2         80.99         83.45        13.38 o
  -5   9   2         50.44         28.73         9.10 o
  -4   9   2         41.83         60.28        10.66 o
  -3   9   2         10.66         32.19         9.79 o
  -2   9   2        332.82        330.97        21.92 o
  -1   9   2        401.01        434.09        15.73 o
   0   9   2        393.98        420.80        12.25 o
   1   9   2       2755.73       2847.48        39.20 o
   2   9   2        183.75        195.75        11.57 o
   3   9   2         12.18         -1.94         8.21 o
   4   9   2         41.93         19.16        10.77 o
   5   9   2        383.79        320.51        18.02 o
   6   9   2          3.45         -2.71         8.50 o
   7   9   2          5.28         -8.91        14.18 o
   8   9   2         20.55         16.72        14.83 o
   9   9   2         74.44         83.29        15.88 o
  10   9   2         45.37         30.63        16.57 o
  11   9   2          8.72         30.23        19.65 o
  12   9   2          0.51          8.37        51.90 o
 -12  10   2         10.18        100.49        55.53 o
 -11  10   2          0.02         -7.99        19.27 o
 -10  10   2          4.92         21.26        16.20 o
  -9  10   2         95.66         66.08        19.40 o
  -8  10   2        127.73        137.08        16.83 o
  -7  10   2         47.48         52.06        16.40 o
  -6  10   2         16.19         29.33        15.24 o
  -5  10   2          5.62         13.03        13.57 o
  -4  10   2        417.56        393.83        23.19 o
  -3  10   2         99.11         55.14        15.09 o
  -2  10   2       1319.98       1343.42        27.35 o
  -1  10   2          4.99         -2.74         8.74 o
   0  10   2        301.08        314.34        17.25 o
   1  10   2         64.16         93.15        11.30 o
   2  10   2         54.20         47.70        10.20 o
   3  10   2        217.06        179.85        14.06 o
   4  10   2        120.77         94.60        11.95 o
   5  10   2        127.56        143.92        13.50 o
   6  10   2          6.85         22.90        13.06 o
   7  10   2        125.20        154.50        16.43 o
   8  10   2          7.82          0.15        12.44 o
   9  10   2         36.00         27.92        15.68 o
  10  10   2        302.62        270.36        29.77 o
  11  10   2         37.67         22.60        30.20 o
  12  10   2          7.12         25.12        33.06 o
 -10  11   2         26.79         10.58        37.24 o
  -9  11   2         17.05         35.55        18.72 o
  -8  11   2         67.28         86.92        20.47 o
  -7  11   2         16.17        -12.01        14.39 o
  -6  11   2          2.84          1.38        14.50 o
  -5  11   2          9.65          4.13        17.56 o
  -4  11   2        111.32        123.36        20.13 o
  -3  11   2          1.32         17.59        11.18 o
  -2  11   2         49.41         43.66        14.65 o
  -1  11   2         55.59         30.17        15.44 o
   0  11   2         47.87         27.22        11.82 o
   1  11   2          5.80         11.60        12.49 o
   2  11   2        203.73        204.66        18.77 o
   3  11   2          6.22          8.24        14.08 o
   4  11   2         75.07         95.44        17.78 o
   5  11   2         26.52         40.82        19.12 o
   6  11   2        194.53        177.05        22.14 o
   7  11   2         37.24         53.78        21.95 o
   8  11   2         30.95         53.25        17.95 o
   9  11   2          7.55        -22.55        22.55 o
  10  11   2         25.97         25.65        23.23 o
  -9  12   2          0.61          3.97        36.36 o
  -8  12   2          4.01        -23.79        23.79 o
  -7  12   2          9.69         -1.36        16.02 o
  -6  12   2          0.56         10.36        27.16 o
  -5  12   2          0.63         15.84        13.87 o
  -4  12   2         44.47         22.98        15.67 o
  -3  12   2        123.46         81.69        21.27 o
  -2  12   2        265.56        231.03        20.37 o
  -1  12   2         23.25          9.62        15.29 o
   0  12   2         30.73         32.83        15.96 o
   1  12   2        195.00        184.53        23.61 o
   2  12   2          2.59          0.70        12.40 o
   3  12   2         11.89         24.62        19.78 o
   4  12   2          3.50         37.26        15.82 o
   5  12   2         36.22         55.60        19.41 o
   6  12   2          2.87         22.48        21.90 o
   7  12   2         39.18         71.78        25.42 o
   8  12   2         12.66        -16.77        25.60 o
  -7  13   2          2.69          9.92        33.72 o
  -6  13   2          0.13         -5.34        40.66 o
  -5  13   2          6.75         30.97        19.19 o
  -4  13   2          6.59         -2.68        16.27 o
  -3  13   2        155.31        170.53        19.88 o
  -2  13   2         57.29         58.72        19.28 o
  -1  13   2         25.83         15.30        14.38 o
   0  13   2        119.34         87.98        15.70 o
   1  13   2         24.52         18.83        15.89 o
   2  13   2         26.71         -2.82        27.86 o
   3  13   2        169.20        170.68        22.00 o
   4  13   2          1.33         15.47        19.75 o
   5  13   2          7.08          8.03        21.59 o
  -5  14   2         15.97         13.22        54.21 o
  -4  14   2          0.02        -46.94        46.94 o
  -3  14   2          0.94         30.19        35.37 o
  -2  14   2         14.45         19.67        23.78 o
  -1  14   2         16.45         45.41        55.20 o
   0  14   2         45.22         16.18        38.67 o
   1  14   2        118.81         66.58        36.69 o
   2  14   2          0.08         57.29        34.60 o
   3  14   2         78.22         78.23        33.60 o
 -15   0   3          0.11          6.09        15.01 o
 -13   0   3         28.86         24.65        12.09 o
 -11   0   3        122.29        154.88        13.33 o
  -9   0   3        152.03        140.97        10.75 o
  -7   0   3       1322.10       1354.90        24.54 o
  -5   0   3      16067.61      15975.59       186.64 o
  -3   0   3        732.78        680.94        12.76 o
  -1   0   3       3534.53       3363.71        38.23 o
   1   0   3      41914.59      38555.79       362.86 o
   3   0   3       3268.65       3216.94        29.62 o
   5   0   3        105.60        131.66         6.83 o
   7   0   3          3.53          0.58         6.42 o
   9   0   3        182.48        217.12        13.29 o
  11   0   3        273.90        257.10        20.39 o
  13   0   3          0.11         30.99        21.49 o
  15   0   3        110.27        108.77        43.96 o
 -17   1   3         71.53         46.28        42.97 o
 -16   1   3          3.34          4.43        15.83 o
 -15   1   3         83.77         65.60        15.25 o
 -14   1   3        198.25        191.30        13.02 o
 -13   1   3        383.60        363.27        14.84 o
 -12   1   3         19.79         25.74         8.17 o
 -11   1   3        294.95        315.89        15.32 o
 -10   1   3        129.50        146.97         9.55 o
  -9   1   3         38.90         53.62         6.28 o
  -8   1   3         12.75         26.64         5.70 o
  -7   1   3         70.52         51.86         5.70 o
  -6   1   3         35.06         28.82         4.95 o
  -5   1   3       1947.22       1870.09        18.83 o
  -4   1   3       1279.15       1154.39        20.21 o
  -3   1   3       3977.42       3822.61        32.19 o
  -2   1   3        118.49        152.74         5.67 o
  -1   1   3        266.39        250.45         4.50 o
   0   1   3       2573.52       2356.05        17.13 o
   1   1   3       9640.51       8814.58        70.43 o
   2   1   3        263.47        216.50         3.40 o
   3   1   3        194.72        213.89         4.60 o
   4   1   3       5358.91       5467.24        35.32 o
   5   1   3       4807.86       5320.08        35.01 o
   6   1   3       2689.91       2831.92        22.41 o
   7   1   3          0.11          1.57         4.06 o
   8   1   3          3.75          4.09         5.12 o
   9   1   3          4.68         -1.56         5.79 o
  10   1   3         61.17         69.16         7.91 o
  11   1   3         27.61          7.32        10.65 o
  12   1   3        102.06         83.25        11.48 o
  13   1   3         46.79         23.76        12.30 o
  14   1   3         73.61         57.64        15.27 o
  15   1   3          3.84         -1.66        26.62 o
 -17   2   3         53.53         87.27        44.96 o
 -16   2   3         17.69         43.81        17.44 o
 -15   2   3          4.84         11.24        14.13 o
 -14   2   3          0.03         -9.93         9.93 o
 -13   2   3        416.15        453.60        20.94 o
 -12   2   3          0.15         -5.67         7.94 o
 -11   2   3        745.88        755.85        16.62 o
 -10   2   3        143.40        161.14         9.12 o
  -9   2   3        110.10         97.30         7.69 o
  -8   2   3        679.00        648.55        16.66 o
  -7   2   3       2864.61       2943.19        28.67 o
  -6   2   3        739.04        721.89        12.18 o
  -5   2   3         10.06          5.81         3.69 o
  -4   2   3         98.48         99.04         3.87 o
  -3   2   3        607.28        572.15         7.45 o
  -2   2   3       3890.81       3832.80        31.68 o
  -1   2   3      12272.76      11942.15        94.27 o
   0   2   3       9800.85       9395.17        77.17 o
   1   2   3         16.72         10.34         2.39 o
   2   2   3       1772.07       1956.37        15.43 o
   3   2   3       3653.51       3506.78        24.78 o
   4   2   3        506.76        482.00         7.71 o
   5   2   3          0.25          3.18         3.18 o
   6   2   3       2450.77       2377.58        20.37 o
   7   2   3          4.11          0.25         4.18 o
   8   2   3       1464.69       1523.03        20.01 o
   9   2   3          1.00          1.50         6.23 o
  10   2   3         37.19         28.99         8.55 o
  11   2   3         93.49         83.14        11.02 o
  12   2   3         70.87         84.11        11.75 o
  13   2   3         23.87         12.10        13.90 o
  14   2   3         86.23        122.34        18.25 o
  15   2   3         13.29         59.59        21.15 o
 -17   3   3          2.47         20.49        40.33 o
 -16   3   3         27.92          5.73        17.03 o
 -15   3   3          1.63        -12.44        12.44 o
 -14   3   3         15.69         12.30        10.11 o
 -13   3   3        310.26        282.35        18.43 o
 -12   3   3        183.01        188.20        14.19 o
 -11   3   3        216.86        198.07        14.47 o
 -10   3   3        513.32        538.60        18.17 o
  -9   3   3          8.73         16.13         8.21 o
  -8   3   3        768.37        763.87        15.91 o
  -7   3   3        603.69        583.44        11.89 o
  -6   3   3        437.10        432.74         9.21 o
  -5   3   3        677.50        692.68        11.82 o
  -4   3   3        324.03        302.08         6.57 o
  -3   3   3       4660.90       4516.70        36.44 o
  -2   3   3       6177.79       5936.06        46.01 o
  -1   3   3        142.40        113.77         4.12 o
   0   3   3       2281.86       2084.49        18.42 o
   1   3   3       1610.69       1809.45        15.95 o
   2   3   3       4136.37       3830.66        28.98 o
   3   3   3          0.68         -3.05         3.05 o
   4   3   3          0.39         -2.89         2.89 o
   5   3   3       1561.62       1641.03        14.81 o
   6   3   3         16.12          6.68         3.89 o
   7   3   3         68.18         53.57         5.42 o
   8   3   3         47.24         59.38         6.34 o
   9   3   3        346.81        320.47        11.77 o
  10   3   3          1.19         -8.45         8.45 o
  11   3   3        169.55        178.47        13.71 o
  12   3   3         38.59         48.87        11.68 o
  13   3   3        141.39        104.64        14.40 o
  14   3   3         12.28         14.41        14.32 o
  15   3   3        197.16        128.92        50.24 o
 -16   4   3          0.02         31.35        31.07 o
 -15   4   3         25.31        -18.90        18.90 o
 -14   4   3        122.41        108.62        15.89 o
 -13   4   3         13.91         22.52        10.87 o
 -12   4   3       1833.21       1812.75        34.62 o
 -11   4   3        178.28        220.62        13.90 o
 -10   4   3         22.69         21.38         9.49 o
  -9   4   3       1012.20       1065.53        20.67 o
  -8   4   3        334.77        284.52        12.31 o
  -7   4   3        723.72        755.79        14.29 o
  -6   4   3        801.77        758.27        12.95 o
  -5   4   3       1075.32       1108.85        13.97 o
  -4   4   3          8.92          5.03         4.01 o
  -3   4   3       3904.00       3865.88        33.20 o
  -2   4   3        948.21        848.23        10.40 o
  -1   4   3        153.18        152.01         5.53 o
   0   4   3         25.90         27.08         3.25 o
   1   4   3       1065.61       1066.32        13.97 o
   2   4   3       3685.76       3604.37        29.06 o
   3   4   3        312.06        423.20         7.31 o
   4   4   3       3377.05       3382.69        28.28 o
   5   4   3        115.33        140.35         5.53 o
   6   4   3         65.56         80.54         5.07 o
   7   4   3        579.69        610.71        11.51 o
   8   4   3       3200.09       3218.56        36.57 o
   9   4   3        971.43       1027.10        21.59 o
  10   4   3        176.38        165.57        13.21 o
  11   4   3         44.66         23.86        11.74 o
  12   4   3         73.88         67.41        12.26 o
  13   4   3         38.47         15.99        11.40 o
  14   4   3         18.14         12.80        14.83 o
  15   4   3        128.79        119.89        28.13 o
 -16   5   3         25.33         -8.59        39.01 o
 -15   5   3         14.07         10.49        17.95 o
 -14   5   3          7.19         -8.98        16.42 o
 -13   5   3         10.21          7.42        11.43 o
 -12   5   3         11.51         10.02         9.32 o
 -11   5   3         89.77        100.51        16.81 o
 -10   5   3         14.01         14.25        10.78 o
  -9   5   3         29.12         18.59         8.68 o
  -8   5   3         68.59         75.90         8.46 o
  -7   5   3         83.79         75.80         6.69 o
  -6   5   3         37.31         36.30         6.13 o
  -5   5   3       3363.36       3406.27        32.82 o
  -4   5   3        664.20        741.59        13.21 o
  -3   5   3        163.16        147.78         6.44 o
  -2   5   3        239.82        279.17         8.04 o
  -1   5   3       2919.31       2846.60        29.05 o
   0   5   3         21.07         31.88         5.22 o
   1   5   3       3780.66       3753.50        32.52 o
   2   5   3        303.22        302.71         7.01 o
   3   5   3         20.97         36.47         3.98 o
   4   5   3          5.52          7.66         4.53 o
   5   5   3        109.65        119.15         5.82 o
   6   5   3       1090.97       1064.84        14.94 o
   7   5   3        482.97        469.87        11.36 o
   8   5   3        174.01        194.30         9.82 o
   9   5   3         88.27         75.02        12.02 o
  10   5   3          0.76          6.92        10.60 o
  11   5   3        158.59        141.50        13.53 o
  12   5   3         27.53         33.38        14.98 o
  13   5   3         11.95         11.60        11.69 o
  14   5   3         29.13         43.75        19.08 o
 -16   6   3         10.82         64.79        45.62 o
 -15   6   3         10.70          1.43        19.03 o
 -14   6   3        117.14        114.45        16.55 o
 -13   6   3          4.89         -0.90        17.85 o
 -12   6   3          3.45         -8.26        11.86 o
 -11   6   3        292.00        283.81        18.34 o
 -10   6   3        746.29        733.60        23.82 o
  -9   6   3        470.13        499.10        20.00 o
  -8   6   3        119.85        140.10         9.75 o
  -7   6   3          1.13          9.81         5.41 o
  -6   6   3        101.78         91.22         6.04 o
  -5   6   3        259.24        250.43         9.51 o
  -4   6   3         24.00         40.88         5.44 o
  -3   6   3         34.35         40.22         5.13 o
  -2   6   3       2919.79       2908.85        35.35 o
  -1   6   3        368.14        331.74         9.28 o
   0   6   3       1390.05       1454.67        18.66 o
   1   6   3        681.28        698.78        11.25 o
   2   6   3        186.58        180.13         6.37 o
   3   6   3        376.81        410.01         8.98 o
   4   6   3         60.06         66.60         6.69 o
   5   6   3         31.62         39.08         6.63 o
   6   6   3        706.77        692.93        12.96 o
   7   6   3        779.56        789.19        17.88 o
   8   6   3        657.43        683.97        19.78 o
   9   6   3        126.52        111.96        13.10 o
  10   6   3         23.38         21.04        12.52 o
  11   6   3         54.09         49.06        13.44 o
  12   6   3          4.06         -0.24        13.39 o
  13   6   3         26.26         48.79        17.28 o
  14   6   3          3.30         -1.67        41.65 o
 -15   7   3        187.02        198.53        29.58 o
 -14   7   3         13.15         -7.34        21.62 o
 -13   7   3         37.24         37.33        19.47 o
 -12   7   3        397.79        418.87        22.38 o
 -11   7   3         35.12         40.91        13.59 o
 -10   7   3        553.16        588.84        31.49 o
  -9   7   3        277.92        276.00        17.58 o
  -8   7   3        288.09        241.43         9.71 o
  -7   7   3         16.99         11.49         7.53 o
  -6   7   3        122.49        131.04        10.29 o
  -5   7   3         73.13         74.37         7.54 o
  -4   7   3        850.82        898.71        16.58 o
  -3   7   3         39.78         78.35         9.93 o
  -2   7   3        781.01        754.49        16.83 o
  -1   7   3        613.08        716.61        14.94 o
   0   7   3       3533.79       3403.22        42.20 o
   1   7   3          4.16         17.02         5.10 o
   2   7   3        133.06        139.96         7.61 o
   3   7   3          3.15         13.20         4.88 o
   4   7   3         54.08         39.96         6.75 o
   5   7   3        111.87        122.07        10.69 o
   6   7   3        351.78        370.23        15.40 o
   7   7   3        100.36         83.12        10.30 o
   8   7   3        215.51        223.67        16.67 o
   9   7   3        301.48        319.64        22.96 o
  10   7   3         67.26         83.59        14.54 o
  11   7   3          0.11          0.48        12.20 o
  12   7   3          5.42         18.79        14.20 o
  13   7   3        230.17        194.72        32.00 o
 -15   8   3          0.03        -17.19        56.19 o
 -14   8   3          2.38         27.76        25.55 o
 -13   8   3        103.65        102.06        18.84 o
 -12   8   3         27.68         28.01        20.31 o
 -11   8   3        162.59        163.58        17.38 o
 -10   8   3        175.66        140.94        16.29 o
  -9   8   3         79.83         55.10        12.88 o
  -8   8   3        157.74        157.68        14.59 o
  -7   8   3         60.99         37.23        12.06 o
  -6   8   3         53.09         59.60         7.73 o
  -5   8   3          0.24          1.45         6.48 o
  -4   8   3        709.10        800.19        22.00 o
  -3   8   3       1567.33       1431.99        38.29 o
  -2   8   3         15.43          3.52        12.07 o
  -1   8   3         10.59         13.98         5.57 o
   0   8   3        151.43        148.40         9.71 o
   1   8   3         77.29        110.73         7.69 o
   2   8   3         44.78         30.45         5.85 o
   3   8   3          8.10         12.82         8.20 o
   4   8   3          0.48         -7.40         7.40 o
   5   8   3          7.25         -1.72         8.01 o
   6   8   3        119.76        172.34        11.65 o
   7   8   3         47.03         44.54        12.36 o
   8   8   3          0.86          6.19        10.44 o
   9   8   3         42.20         52.20        13.30 o
  10   8   3        116.04        126.15        17.38 o
  11   8   3          8.44         -5.19        20.70 o
  12   8   3         60.99         71.58        27.71 o
 -13   9   3          7.89         -9.00        23.32 o
 -12   9   3         13.24         24.32        21.80 o
 -11   9   3         65.21         62.29        19.42 o
 -10   9   3         47.91         54.08        13.37 o
  -9   9   3          7.31         21.29        13.43 o
  -8   9   3        431.28        364.55        22.57 o
  -7   9   3          1.35        -10.97        10.97 o
  -6   9   3        164.85        164.22        14.90 o
  -5   9   3        220.95        224.14        17.20 o
  -4   9   3        474.76        466.10        32.52 o
  -3   9   3        474.65        459.64        19.57 o
  -2   9   3       3042.67       3096.31        56.65 o
  -1   9   3        383.23        402.26        16.25 o
   0   9   3        557.32        609.87        16.89 o
   1   9   3        767.37        734.85        17.73 o
   2   9   3        533.04        468.84        12.06 o
   3   9   3          0.21         11.23         8.48 o
   4   9   3         98.73         93.59        12.36 o
   5   9   3        297.94        335.92        22.47 o
   6   9   3        605.83        552.85        23.58 o
   7   9   3          4.02        -12.25        12.25 o
   8   9   3         36.09         60.97        12.83 o
   9   9   3         49.24         35.21        13.71 o
  10   9   3         15.25         -0.45        15.25 o
  11   9   3          1.30        -24.61        31.75 o
  12   9   3          4.48         -3.95        26.36 o
 -12  10   3         37.15         13.88        53.55 o
 -11  10   3        193.75        178.35        23.00 o
 -10  10   3         29.45         82.01        22.20 o
  -9  10   3         73.29        114.31        19.27 o
  -8  10   3         15.15         -3.00        15.59 o
  -7  10   3        204.54        223.17        22.88 o
  -6  10   3        290.70        286.74        28.44 o
  -5  10   3        331.72        317.78        23.44 o
  -4  10   3        177.08        173.32        15.05 o
  -3  10   3        280.40        264.70        19.80 o
  -2  10   3        350.57        452.95        22.69 o
  -1  10   3        716.91        772.32        21.59 o
   0  10   3        210.88        181.96        13.40 o
   1  10   3         48.72         36.19        11.34 o
   2  10   3         55.01         69.63        11.90 o
   3  10   3        109.80        101.80        11.98 o
   4  10   3        211.13        262.88        21.93 o
   5  10   3         34.05         34.76        12.00 o
   6  10   3          2.44          8.60        12.32 o
   7  10   3          1.62          8.16        14.83 o
   8  10   3         11.28         -8.19        15.30 o
   9  10   3          0.05         -2.90        15.13 o
  10  10   3          0.17        -15.10        20.17 o
  11  10   3        152.53        146.11        36.36 o
 -10  11   3          5.07         10.83        21.30 o
  -9  11   3          2.28          4.36        19.15 o
  -8  11   3         80.60         78.76        17.05 o
  -7  11   3          3.12         -8.12        18.23 o
  -6  11   3          0.11         13.23        25.00 o
  -5  11   3         89.83         51.91        16.67 o
  -4  11   3         27.24         25.49        14.14 o
  -3  11   3         69.02         70.67        13.90 o
  -2  11   3         11.46         13.26        12.61 o
  -1  11   3       1112.91       1194.67        36.32 o
   0  11   3         62.65         43.12        13.73 o
   1  11   3         19.91         59.27        15.36 o
   2  11   3         73.48         76.53        14.12 o
   3  11   3          1.35         15.85        16.63 o
   4  11   3          4.36         -5.89        13.23 o
   5  11   3        150.10        152.64        19.25 o
   6  11   3         15.36          1.36        15.90 o
   7  11   3         80.01        105.69        17.68 o
   8  11   3         71.70         67.04        19.61 o
   9  11   3         41.74         94.42        28.23 o
  10  11   3          0.85        -26.42        26.42 o
  -9  12   3         25.40         19.83        48.92 o
  -8  12   3         77.80         69.28        20.26 o
  -7  12   3         42.53         47.02        21.57 o
  -6  12   3         32.73         14.09        15.93 o
  -5  12   3         24.07         55.57        24.12 o
  -4  12   3        221.48        209.29        25.00 o
  -3  12   3        145.00        163.99        20.03 o
  -2  12   3          9.12         -6.67        13.21 o
  -1  12   3         27.51          4.35        14.18 o
   0  12   3          7.54         20.43        11.58 o
   1  12   3        182.56        139.01        19.07 o
   2  12   3         68.80         59.60        17.28 o
   3  12   3        217.91        280.17        23.57 o
   4  12   3         22.89         27.29        20.05 o
   5  12   3        148.91        165.09        23.58 o
   6  12   3          2.12        -12.95        19.92 o
   7  12   3          2.61         -0.66        23.84 o
   8  12   3         24.84        -13.60        19.99 o
  -8  13   3         42.02         51.57        39.67 o
  -7  13   3         60.96         58.18        54.87 o
  -6  13   3        139.87        171.98        33.83 o
  -5  13   3          3.77          7.77        17.08 o
  -4  13   3          1.04         25.54        22.21 o
  -3  13   3         80.76         77.17        19.15 o
  -2  13   3          1.29        -10.35        16.55 o
  -1  13   3         32.60         49.22        19.12 o
   0  13   3          0.19         -6.08        14.80 o
   1  13   3          0.34         26.80        21.12 o
   2  13   3         10.68          9.95        17.06 o
   3  13   3         33.83         48.25        22.29 o
   4  13   3        184.87        234.37        35.21 o
   5  13   3          0.18         24.87        21.30 o
  -6  14   3         29.30         32.39        52.89 o
  -5  14   3          5.79        -17.85        47.60 o
  -4  14   3        110.71         94.95        33.13 o
  -3  14   3          7.48         42.94        35.70 o
  -2  14   3         86.12         32.99        33.40 o
  -1  14   3         18.76        -11.95        31.59 o
   0  14   3         33.08         30.31        24.30 o
   1  14   3         83.28         36.76        34.43 o
   2  14   3         72.83         85.78        31.82 o
 -16   0   4          6.97         16.78        19.61 o
 -14   0   4       1120.91       1188.02        41.99 o
 -12   0   4        932.36        897.25        25.71 o
 -10   0   4       1342.08       1425.72        33.43 o
  -8   0   4       1295.85       1339.66        41.34 o
  -6   0   4       3163.56       3197.21        59.64 o
  -4   0   4        163.76        132.59         8.49 o
  -2   0   4       2181.58       2134.13        30.34 o
   0   0   4      12125.71      11190.82       107.12 o
   2   0   4       8075.59       8008.59        71.13 o
   4   0   4        808.09        850.44        11.54 o
   6   0   4         44.95         44.52         5.60 o
   8   0   4        324.92        275.98        13.13 o
  10   0   4       1558.81       1497.34        37.13 o
  12   0   4        134.14         97.91        17.59 o
  14   0   4          8.84         11.16        19.06 o
 -16   1   4         10.91          2.01        17.23 o
 -15   1   4        483.04        491.09        25.33 o
 -14   1   4         24.15         33.17         9.95 o
 -13   1   4         57.69         66.65         9.26 o
 -12   1   4        397.35        417.58        14.28 o
 -11   1   4         51.34         57.01         8.81 o
 -10   1   4         62.00         68.80        10.76 o
  -9   1   4        626.59        609.66        15.15 o
  -8   1   4        259.70        213.67        10.24 o
  -7   1   4         16.95         36.90         5.26 o
  -6   1   4       3109.21       3075.00        28.92 o
  -5   1   4       1969.11       2037.75        21.48 o
  -4   1   4        136.34        142.23         5.95 o
  -3   1   4      32575.33      31772.27       256.39 o
  -2   1   4      48942.00      47718.75       436.37 o
  -1   1   4      14784.02      14444.50       112.05 o
   0   1   4       8721.50       8425.69        55.73 o
   1   1   4       4314.51       4299.02        33.43 o
   2   1   4        554.89        544.96         5.68 o
   3   1   4        308.19        336.82         4.98 o
   4   1   4       5908.29       6342.46        43.06 o
   5   1   4       2960.00       2918.10        21.03 o
   6   1   4         30.93         41.51         3.76 o
   7   1   4        599.34        607.76         9.96 o
   8   1   4        342.02        338.66         9.98 o
   9   1   4         12.00         10.73         6.33 o
  10   1   4         10.81         -5.96         7.47 o
  11   1   4          0.44        -10.28        10.28 o
  12   1   4         85.75         66.35        12.00 o
  13   1   4          5.19          0.72        12.09 o
  14   1   4        286.21        313.59        23.43 o
  15   1   4        103.57        124.33        25.71 o
 -17   2   4         13.71         25.12        40.99 o
 -16   2   4         35.81         29.93        16.59 o
 -15   2   4         38.43         15.51        12.00 o
 -14   2   4          0.68         -9.77         9.77 o
 -13   2   4        524.45        573.87        17.68 o
 -12   2   4        209.17        214.23        10.65 o
 -11   2   4       1317.97       1282.71        26.27 o
 -10   2   4         81.40        110.19         9.10 o
  -9   2   4         22.71         24.94         7.50 o
  -8   2   4       4151.20       4055.44        44.96 o
  -7   2   4        423.05        393.78         9.78 o
  -6   2   4        363.68        300.62         8.41 o
  -5   2   4       2835.71       2614.61        24.80 o
  -4   2   4       5223.31       5208.14        43.66 o
  -3   2   4       2209.78       2394.06        22.57 o
  -2   2   4      13395.41      12914.99       106.96 o
  -1   2   4        923.07        851.06         9.50 o
   0   2   4       3463.46       3635.31        30.35 o
   1   2   4        425.77        432.54         5.31 o
   2   2   4          0.31         -0.66         2.14 o
   3   2   4         47.34         49.31         2.84 o
   4   2   4         11.82          5.90         2.43 o
   5   2   4          2.61         -3.20         3.28 o
   6   2   4          0.14         -1.28         3.90 o
   7   2   4        138.24        156.57         7.04 o
   8   2   4       1740.19       1716.02        20.63 o
   9   2   4         87.40         92.89        11.05 o
  10   2   4         91.16         62.08         9.76 o
  11   2   4        155.25        151.06        14.06 o
  12   2   4         31.02         26.23        12.88 o
  13   2   4          6.89        -14.93        14.93 o
  14   2   4          6.43          5.41        14.09 o
  15   2   4         75.95        122.31        33.06 o
 -17   3   4         81.73         68.09        44.29 o
 -16   3   4          9.57         -6.56        15.19 o
 -15   3   4         12.07         10.60        13.73 o
 -14   3   4        215.93        235.74        15.78 o
 -13   3   4          6.38          3.06        11.60 o
 -12   3   4        538.65        602.99        25.43 o
 -11   3   4          6.18         -4.62        10.54 o
 -10   3   4        119.35        136.93        10.30 o
  -9   3   4          8.60          7.59         6.38 o
  -8   3   4         19.42         24.94         3.77 o
  -7   3   4        982.86       1033.82        14.49 o
  -6   3   4       1193.23       1359.06        17.40 o
  -5   3   4        196.46        190.83         5.81 o
  -4   3   4        438.82        443.40         7.31 o
  -3   3   4        380.93        306.98         6.95 o
  -2   3   4          0.03          0.61         3.22 o
  -1   3   4       2490.48       2566.72        30.09 o
   0   3   4        800.52        858.34        10.47 o
   1   3   4       1666.54       1928.22        17.25 o
   2   3   4         77.77         63.37         3.69 o
   3   3   4       3652.63       3278.31        26.11 o
   4   3   4        741.57        706.16         8.38 o
   5   3   4          1.42         -2.82         3.37 o
   6   3   4         49.62         67.88         4.93 o
   7   3   4        181.73        198.97         8.31 o
   8   3   4       1127.14       1076.48        16.01 o
   9   3   4         16.73         20.63         7.18 o
  10   3   4         10.83         15.97         8.34 o
  11   3   4        134.78        184.61        13.95 o
  12   3   4         36.35         51.67        11.76 o
  13   3   4          6.94          3.99        17.15 o
  14   3   4          5.12        -14.64        14.64 o
 -17   4   4          0.01        -21.16        40.99 o
 -16   4   4         26.76          0.68        18.01 o
 -15   4   4         23.03        -13.45        14.99 o
 -14   4   4        363.63        354.89        19.38 o
 -13   4   4         17.68         32.88        12.35 o
 -12   4   4         38.33         53.12        11.63 o
 -11   4   4          8.32         -7.96         7.96 o
 -10   4   4         94.22         99.71        10.41 o
  -9   4   4        564.88        596.59        20.49 o
  -8   4   4        308.21        289.66        13.98 o
  -7   4   4       1726.26       1639.70        22.15 o
  -6   4   4         25.22         16.02         5.66 o
  -5   4   4       2800.59       2957.92        26.76 o
  -4   4   4        525.64        625.87         9.48 o
  -3   4   4        169.68        186.48         5.89 o
  -2   4   4       1486.91       1314.80        14.41 o
  -1   4   4       2252.56       2359.99        21.13 o
   0   4   4        894.73       1009.10        12.85 o
   1   4   4        566.16        631.28         8.49 o
   2   4   4       3152.03       3430.50        27.81 o
   3   4   4          4.51         -2.24         3.11 o
   4   4   4       2331.37       2228.01        20.23 o
   5   4   4         92.24         92.31         5.12 o
   6   4   4        165.90        150.78         6.29 o
   7   4   4        447.26        472.71        10.34 o
   8   4   4        206.33        183.55         8.65 o
   9   4   4         17.25         28.31         9.46 o
  10   4   4         29.05         30.25         9.55 o
  11   4   4          1.27        -16.80        16.80 o
  12   4   4          1.75         10.03        11.61 o
  13   4   4          3.64         -2.42        12.88 o
  14   4   4          1.53        -13.97        15.52 o
 -16   5   4          4.31        -15.32        20.41 o
 -15   5   4          5.71         -6.45        13.58 o
 -14   5   4        257.35        236.91        20.31 o
 -13   5   4        140.30        163.92        15.38 o
 -12   5   4         14.36         23.21        13.04 o
 -11   5   4        842.27        802.07        28.30 o
 -10   5   4         18.69         17.43        13.90 o
  -9   5   4        134.38        165.22        20.38 o
  -8   5   4         65.89         67.65         8.59 o
  -7   5   4        297.22        309.55        10.32 o
  -6   5   4       2202.42       2187.17        26.86 o
  -5   5   4        397.40        419.80        10.82 o
  -4   5   4        979.76        904.54        12.30 o
  -3   5   4        758.72        690.29         9.91 o
  -2   5   4        615.40        595.82        10.62 o
  -1   5   4        192.32        214.83         8.00 o
   0   5   4          1.80         -2.81         2.81 o
   1   5   4        110.52        122.50         5.34 o
   2   5   4          7.16          1.93         3.79 o
   3   5   4         90.34         85.93         5.15 o
   4   5   4        732.46        735.46        11.30 o
   5   5   4         23.27         20.07         5.04 o
   6   5   4        306.43        306.40         9.33 o
   7   5   4        518.19        568.11        12.49 o
   8   5   4        574.58        597.85        18.67 o
   9   5   4        396.00        387.30        20.83 o
  10   5   4        116.33        117.30        11.82 o
  11   5   4         13.37         26.76        13.59 o
  12   5   4        158.87        172.91        17.47 o
  13   5   4          2.83          9.35        14.28 o
  14   5   4         13.18         42.04        29.18 o
 -16   6   4         27.16         11.43        34.24 o
 -15   6   4         44.16         29.86        21.08 o
 -14   6   4          0.60          5.80        16.01 o
 -13   6   4         53.33         29.53        14.33 o
 -12   6   4        166.62        166.49        27.83 o
 -11   6   4        205.08        238.10        17.70 o
 -10   6   4        110.97        125.45        13.29 o
  -9   6   4         74.41         96.34         9.42 o
  -8   6   4        689.60        657.57        21.70 o
  -7   6   4         43.62         45.14         8.42 o
  -6   6   4         72.67         56.51         8.23 o
  -5   6   4          3.49         -4.89         4.89 o
  -4   6   4       1751.32       1769.61        22.25 o
  -3   6   4        459.01        392.08         9.24 o
  -2   6   4        351.54        366.19        11.53 o
  -1   6   4       1783.94       1800.22        21.45 o
   0   6   4        400.18        501.41        17.21 o
   1   6   4        656.07        745.61        14.99 o
   2   6   4         91.80         86.55         5.23 o
   3   6   4        273.82        280.56         8.79 o
   4   6   4          0.04         -3.83         4.65 o
   5   6   4         90.55         96.43         8.50 o
   6   6   4        251.21        263.20         9.34 o
   7   6   4          2.69          7.79         7.64 o
   8   6   4         66.89         87.01        11.88 o
   9   6   4         59.77         45.03        12.03 o
  10   6   4          7.28          2.02        10.47 o
  11   6   4         55.76         62.21        14.03 o
  12   6   4         76.66         83.63        17.89 o
  13   6   4          7.10        -14.81        28.74 o
 -15   7   4         30.35         16.07        23.90 o
 -14   7   4          8.06         11.76        18.53 o
 -13   7   4         61.93         57.07        18.79 o
 -12   7   4        337.60        362.25        22.18 o
 -11   7   4        156.38        120.24        15.88 o
 -10   7   4        553.30        548.81        24.10 o
  -9   7   4         50.07         14.79        11.13 o
  -8   7   4         85.46         93.10        10.11 o
  -7   7   4        329.91        317.86        14.42 o
  -6   7   4         67.67         97.87        12.60 o
  -5   7   4          0.41         -6.14         6.14 o
  -4   7   4        308.36        309.47        13.16 o
  -3   7   4         18.53         22.53         9.48 o
  -2   7   4         71.95         60.10         9.41 o
  -1   7   4        362.50        333.36        11.39 o
   0   7   4         11.86         16.50         7.04 o
   1   7   4         56.82         75.31         6.84 o
   2   7   4         51.92         59.12         6.46 o
   3   7   4       1267.62       1208.86        17.22 o
   4   7   4         83.16         88.72         7.87 o
   5   7   4        651.63        621.10        15.07 o
   6   7   4        780.09        949.20        22.27 o
   7   7   4        559.45        509.67        19.95 o
   8   7   4         13.62         17.65        11.78 o
   9   7   4         10.43         12.26        12.08 o
  10   7   4          1.88         -1.43        13.38 o
  11   7   4          1.78          6.39        14.12 o
  12   7   4        145.75        133.51        22.41 o
 -15   8   4         90.43        103.29        31.76 o
 -14   8   4         35.68          1.63        32.29 o
 -13   8   4          9.79         -7.74        14.78 o
 -12   8   4          1.16        -13.97        13.97 o
 -11   8   4        571.71        634.09        25.96 o
 -10   8   4        254.79        274.29        18.96 o
  -9   8   4         51.66         35.08        12.38 o
  -8   8   4         25.92         14.30        10.65 o
  -7   8   4         55.12         30.20        10.69 o
  -6   8   4        548.84        647.09        14.59 o
  -5   8   4         38.77         28.13        11.56 o
  -4   8   4        349.02        349.35        15.46 o
  -3   8   4          8.56         15.55        10.79 o
  -2   8   4        636.01        511.25        16.35 o
  -1   8   4         61.55         55.42         8.06 o
   0   8   4        496.16        493.80        13.49 o
   1   8   4        381.04        385.58        11.60 o
   2   8   4         89.54         80.70         7.10 o
   3   8   4        483.15        466.89        11.87 o
   4   8   4          0.90          1.44         6.87 o
   5   8   4          0.71         -5.55         9.67 o
   6   8   4        534.91        489.95        18.91 o
   7   8   4         23.57         15.66        10.39 o
   8   8   4        247.82        259.56        17.99 o
   9   8   4          0.01         11.57        15.04 o
  10   8   4          5.00         -4.53        13.86 o
  11   8   4         39.54         37.13        21.47 o
  12   8   4         10.49         58.84        62.81 o
 -13   9   4        134.28        151.91        22.44 o
 -12   9   4         16.92        -13.40        18.86 o
 -11   9   4          1.15          3.29        13.84 o
 -10   9   4          2.84          5.00        15.62 o
  -9   9   4         24.36         28.29        14.25 o
  -8   9   4         12.06         20.52        15.14 o
  -7   9   4        331.56        329.04        20.25 o
  -6   9   4        218.47        221.60        19.29 o
  -5   9   4         40.19         33.66         9.21 o
  -4   9   4         73.66         83.73        12.04 o
  -3   9   4        471.70        454.11        21.29 o
  -2   9   4       1183.94       1114.08        31.50 o
  -1   9   4       1390.66       1427.19        29.41 o
   0   9   4        467.05        432.66        20.24 o
   1   9   4        150.35        177.40         9.60 o
   2   9   4        172.81        207.01        10.50 o
   3   9   4          0.01         -0.39         8.09 o
   4   9   4        289.60        273.71        16.05 o
   5   9   4       1443.19       1536.90        36.83 o
   6   9   4          0.62         14.92        13.86 o
   7   9   4          0.24          4.85        11.88 o
   8   9   4         52.83         45.00        13.82 o
   9   9   4          0.60          4.20        13.94 o
  10   9   4         79.04         69.71        17.59 o
  11   9   4          1.13          3.20        27.44 o
 -12  10   4         62.61         73.85        28.41 o
 -11  10   4        126.26        107.28        22.23 o
 -10  10   4          4.28          7.12        18.75 o
  -9  10   4        172.89        198.86        34.16 o
  -8  10   4        168.83        195.62        20.42 o
  -7  10   4         22.68         21.39        16.01 o
  -6  10   4         42.80         47.81        28.15 o
  -5  10   4         34.56         19.58        14.85 o
  -4  10   4         61.73         50.02        13.24 o
  -3  10   4        176.67        218.50        18.08 o
  -2  10   4        115.31        129.66        13.72 o
  -1  10   4         77.61        127.55        11.38 o
   0  10   4        176.07        199.78        14.24 o
   1  10   4        143.93        127.81        13.03 o
   2  10   4        277.17        309.75        16.53 o
   3  10   4        129.69        141.81        18.87 o
   4  10   4         34.74         42.54        14.39 o
   5  10   4          0.02          1.91        19.10 o
   6  10   4         25.20          4.72        13.76 o
   7  10   4        151.56        114.61        21.25 o
   8  10   4          5.28          8.82        14.88 o
   9  10   4         18.38        -23.64        27.10 o
  10  10   4         67.57         28.09        22.89 o
 -11  11   4         18.12         18.51        39.01 o
 -10  11   4          3.11         -3.51        25.65 o
  -9  11   4         24.08         23.18        19.13 o
  -8  11   4         33.64         22.04        20.61 o
  -7  11   4         11.48         -1.52        16.32 o
  -6  11   4        101.85         44.08        19.72 o
  -5  11   4          9.91         -8.16        13.05 o
  -4  11   4          0.18          2.37        14.52 o
  -3  11   4        365.80        417.41        23.96 o
  -2  11   4        427.22        387.53        30.89 o
  -1  11   4          0.26         14.54        14.54 o
   0  11   4          0.58         -9.99        14.06 o
   1  11   4        396.28        376.22        28.37 o
   2  11   4         40.37         49.01        15.27 o
   3  11   4         39.21         49.15        15.63 o
   4  11   4         79.36         55.72        16.24 o
   5  11   4        153.35        165.67        29.10 o
   6  11   4         12.27         10.84        16.50 o
   7  11   4        266.87        270.45        25.37 o
   8  11   4         37.07         52.28        26.08 o
   9  11   4         49.79         32.72        26.52 o
  -9  12   4         55.03          2.64        37.68 o
  -8  12   4        306.33        338.11        35.11 o
  -7  12   4         26.03         29.48        18.54 o
  -6  12   4         53.95         58.98        22.08 o
  -5  12   4          0.02          6.76        18.15 o
  -4  12   4        147.42        110.80        22.36 o
  -3  12   4         35.03         21.31        18.92 o
  -2  12   4        286.80        335.49        21.69 o
  -1  12   4         12.71         17.82        13.90 o
   0  12   4        132.57        135.35        19.72 o
   1  12   4          2.22         -9.46        14.96 o
   2  12   4          0.52          5.94        15.42 o
   3  12   4        109.62        117.38        22.34 o
   4  12   4         50.79         40.64        18.11 o
   5  12   4          0.08         -1.81        17.31 o
   6  12   4         17.99         30.38        19.48 o
   7  12   4         14.65        -11.60        22.68 o
   8  12   4         78.32         96.03        30.44 o
  -8  13   4        125.03        181.14        60.16 o
  -7  13   4        106.89        122.97        53.55 o
  -6  13   4          0.19        -32.16        40.00 o
  -5  13   4         89.70         61.88        23.02 o
  -4  13   4         47.02         32.21        16.07 o
  -3  13   4         55.59         46.78        18.92 o
  -2  13   4          3.57         15.71        24.96 o
  -1  13   4        160.55        141.98        20.92 o
   0  13   4        119.66        124.69        21.32 o
   1  13   4         41.43          8.24        22.90 o
   2  13   4         34.34         36.21        19.89 o
   3  13   4         52.22         28.23        21.64 o
   4  13   4          0.63         20.64        23.24 o
   5  13   4          4.43         35.65        68.42 o
  -6  14   4         24.58         82.64        57.52 o
  -5  14   4        131.73        162.63        45.62 o
  -4  14   4          0.26         43.63        50.91 o
  -3  14   4          6.77        -24.46        35.70 o
  -2  14   4         59.83         67.43        40.33 o
  -1  14   4          7.43         47.60        53.55 o
   0  14   4         83.96         72.09        29.65 o
   1  14   4          0.14         -7.20        26.93 o
   2  14   4          2.80         41.65        46.94 o
 -15   0   5         92.28        103.62        18.43 o
 -13   0   5       1227.42       1261.65        31.16 o
 -11   0   5          5.33         31.81        12.96 o
  -9   0   5       1859.44       1742.74        45.72 o
  -7   0   5       3476.12       3597.77        49.99 o
  -5   0   5         92.57         88.62         7.93 o
  -3   0   5      63685.54      62439.46      1122.59 o
  -1   0   5       2581.25       2566.10        28.73 o
   1   0   5       1775.20       1668.22        21.52 o
   3   0   5        668.87        670.82        10.32 o
   5   0   5          9.88          3.80         4.24 o
   7   0   5          6.82         14.17         6.73 o
   9   0   5         34.69         27.94        10.63 o
  11   0   5        334.18        329.23        23.84 o
  13   0   5         37.67          7.37        19.46 o
  15   0   5          7.55          2.64        27.11 o
 -16   1   5         10.77          7.50        13.73 o
 -15   1   5          0.09         -9.84         9.84 o
 -14   1   5          3.27          2.50         8.96 o
 -13   1   5          0.01          0.03         7.91 o
 -12   1   5        226.00        226.74        11.40 o
 -11   1   5         39.54         29.52        11.44 o
 -10   1   5        446.42        429.17        16.53 o
  -9   1   5         54.83         72.27         8.38 o
  -8   1   5        192.19        197.66         9.45 o
  -7   1   5          0.47         -4.41         4.69 o
  -6   1   5         15.42         15.22         8.60 o
  -5   1   5       1478.85       1516.31        17.51 o
  -4   1   5       6209.81       6040.08        52.41 o
  -3   1   5      28666.56      28107.43       232.58 o
  -2   1   5        684.46        634.21         8.48 o
  -1   1   5        252.34        235.61         4.95 o
   0   1   5       9993.92       9920.16        65.63 o
   1   1   5         67.59         90.18         4.00 o
   2   1   5         84.92         88.92         4.07 o
   3   1   5         41.88         40.85         2.81 o
   4   1   5         30.95         37.98         2.77 o
   5   1   5        712.02        721.32         9.52 o
   6   1   5        717.46        676.20         9.47 o
   7   1   5          2.07         -3.75         4.24 o
   8   1   5         65.59         65.49         6.31 o
   9   1   5        449.50        483.03        18.12 o
  10   1   5        171.23        132.17        12.78 o
  11   1   5        105.42        163.46        13.44 o
  12   1   5          4.49         -6.87        10.93 o
  13   1   5          0.49          7.28        14.44 o
  14   1   5         19.36         10.85        17.36 o
  15   1   5          0.17        -27.11        29.75 o
 -17   2   5         49.41        -31.73        34.38 o
 -16   2   5         80.94         47.45        17.02 o
 -15   2   5        194.44        186.86        16.50 o
 -14   2   5         13.08         13.44         9.84 o
 -13   2   5          4.97          1.90        11.71 o
 -12   2   5        472.19        491.44        15.81 o
 -11   2   5        680.44        740.89        17.26 o
 -10   2   5         78.02         85.06         9.73 o
  -9   2   5          0.03         11.17         7.13 o
  -8   2   5        239.49        279.02        18.08 o
  -7   2   5        888.70        832.64        14.32 o
  -6   2   5         71.05         55.43         4.97 o
  -5   2   5       3591.53       3508.16        33.42 o
  -4   2   5       3774.60       3600.29        31.81 o
  -3   2   5        364.05        367.12         6.23 o
  -2   2   5       6022.83       5885.07        48.30 o
  -1   2   5       4771.26       4715.65        37.28 o
   0   2   5      16369.82      16534.01       123.89 o
   1   2   5       3631.71       3578.48        26.95 o
   2   2   5       1181.00       1095.96        12.77 o
   3   2   5       3080.00       3038.70        21.80 o
   4   2   5         18.69         29.16         2.83 o
   5   2   5          8.92          6.42         2.60 o
   6   2   5         61.64         59.85         4.79 o
   7   2   5        339.88        351.67         8.31 o
   8   2   5        910.66        888.17        14.67 o
   9   2   5         15.30         15.46         9.87 o
  10   2   5         88.08         93.81        13.92 o
  11   2   5         21.31         29.14        12.24 o
  12   2   5          0.42          1.49        15.62 o
  13   2   5        111.80        131.76        17.18 o
  14   2   5          9.32         23.34        18.06 o
 -17   3   5         14.34         19.83        39.67 o
 -16   3   5          3.48         -0.25        16.95 o
 -15   3   5         13.53         10.50        13.14 o
 -14   3   5         17.81          4.08        12.33 o
 -13   3   5        470.06        459.84        20.37 o
 -12   3   5        537.70        520.04        28.94 o
 -11   3   5       1881.83       2102.57        37.19 o
 -10   3   5        195.90        207.90         9.03 o
  -9   3   5        290.34        290.71        14.66 o
  -8   3   5        519.17        434.69        13.39 o
  -7   3   5          4.24          9.49         4.25 o
  -6   3   5        340.07        345.39        11.95 o
  -5   3   5       7026.09       7465.71        64.43 o
  -4   3   5        239.70        260.23         7.01 o
  -3   3   5         44.97         57.21         3.90 o
  -2   3   5       1178.22       1072.65        12.22 o
  -1   3   5         71.68         74.20         4.04 o
   0   3   5       2889.71       3091.38        26.29 o
   1   3   5       2694.74       2714.53        22.95 o
   2   3   5       3167.18       3084.50        24.75 o
   3   3   5        974.47        930.30         9.61 o
   4   3   5        961.81        942.69         9.59 o
   5   3   5        236.88        230.17         7.10 o
   6   3   5         28.00         31.69         6.21 o
   7   3   5        488.98        518.66        10.80 o
   8   3   5          1.04          2.06         5.86 o
   9   3   5        603.16        577.59        18.15 o
  10   3   5         95.05         96.87        17.06 o
  11   3   5         49.81         44.90        13.24 o
  12   3   5         71.52         78.24        13.95 o
  13   3   5          0.60         10.19        13.20 o
  14   3   5        164.98         76.36        29.37 o
 -17   4   5          0.47        -12.56        29.09 o
 -16   4   5         12.73         -4.12        14.24 o
 -15   4   5         71.56         23.71        15.08 o
 -14   4   5        285.58        285.54        20.18 o
 -13   4   5          5.76        -14.10        18.21 o
 -12   4   5          0.43          9.89        10.83 o
 -11   4   5        340.30        329.04        15.56 o
 -10   4   5         19.08          4.27         9.47 o
  -9   4   5         70.08         69.37        10.64 o
  -8   4   5         47.79         70.62        15.16 o
  -7   4   5        434.65        420.83        10.22 o
  -6   4   5        522.01        651.95        10.87 o
  -5   4   5       1690.80       1891.78        21.25 o
  -4   4   5         66.37         88.14         5.88 o
  -3   4   5         31.95         36.23         4.08 o
  -2   4   5          1.48         -0.07         3.92 o
  -1   4   5        539.82        569.00         8.39 o
   0   4   5        856.52        854.76        10.36 o
   1   4   5        160.01        207.26         6.21 o
   2   4   5       5273.01       5493.50        44.04 o
   3   4   5       1266.83       1274.65        13.98 o
   4   4   5        146.38        139.04         5.70 o
   5   4   5         24.25         34.99         4.19 o
   6   4   5        392.68        344.23        10.65 o
   7   4   5        303.81        320.92         9.63 o
   8   4   5          0.08          8.59         8.26 o
   9   4   5        478.38        485.38        19.37 o
  10   4   5         20.48         33.16        10.49 o
  11   4   5          3.00         -1.56        12.08 o
  12   4   5         24.98         38.41        14.41 o
  13   4   5         25.79         46.23        21.14 o
  14   4   5         20.62        -23.82        23.82 o
 -16   5   5         18.52         57.87        33.21 o
 -15   5   5        104.93         96.05        15.82 o
 -14   5   5         42.92         34.64        14.43 o
 -13   5   5         55.34         67.51        16.06 o
 -12   5   5         78.53         60.33        12.35 o
 -11   5   5        691.53        724.81        23.94 o
 -10   5   5         97.49        105.82        12.94 o
  -9   5   5        265.52        266.59        21.46 o
  -8   5   5        118.73        153.57        16.32 o
  -7   5   5        966.86        953.51        18.06 o
  -6   5   5        430.11        396.52        10.77 o
  -5   5   5        469.92        494.38        10.30 o
  -4   5   5        298.56        343.95         7.43 o
  -3   5   5       1106.14       1052.48        12.97 o
  -2   5   5        143.56        151.37         5.77 o
  -1   5   5          6.15         -3.39         3.39 o
   0   5   5        584.41        680.76        10.07 o
   1   5   5       1636.65       1802.09        17.53 o
   2   5   5          0.66         -3.90         3.90 o
   3   5   5        461.59        437.57         8.56 o
   4   5   5       1165.43       1121.31        15.05 o
   5   5   5        549.23        546.25         9.75 o
   6   5   5        240.24        218.80         8.85 o
   7   5   5       2537.36       2610.93        46.86 o
   8   5   5         27.41         21.49         8.80 o
   9   5   5         10.10         17.40        10.02 o
  10   5   5         17.17         19.17        10.72 o
  11   5   5          4.56          2.23        11.16 o
  12   5   5         54.63         38.06        12.50 o
  13   5   5         79.44         97.11        23.44 o
 -16   6   5          1.59         40.94        31.42 o
 -15   6   5         93.56         89.16        19.14 o
 -14   6   5          5.46        -12.36        15.18 o
 -13   6   5          0.04         13.66        14.07 o
 -12   6   5        241.05        293.04        19.86 o
 -11   6   5        125.28        155.47        17.64 o
 -10   6   5        793.94        779.03        29.60 o
  -9   6   5        490.63        489.92        20.03 o
  -8   6   5        263.50        234.20        14.62 o
  -7   6   5         39.50          4.94         8.09 o
  -6   6   5         73.88         80.88         6.20 o
  -5   6   5         93.53        117.33         5.88 o
  -4   6   5        193.32        204.56         7.31 o
  -3   6   5          9.15         -3.42         5.31 o
  -2   6   5         13.39         29.22         5.68 o
  -1   6   5        846.50        925.75        15.92 o
   0   6   5         21.42         19.63         5.09 o
   1   6   5         18.78         35.35         4.60 o
   2   6   5        564.47        522.40         9.79 o
   3   6   5       1070.80       1066.65        14.89 o
   4   6   5        625.03        619.76        14.30 o
   5   6   5         27.36         36.37         6.57 o
   6   6   5          0.71         -5.35         5.35 o
   7   6   5         51.95         30.86        10.98 o
   8   6   5         40.18         50.05        10.91 o
   9   6   5         67.36         59.88        12.66 o
  10   6   5          0.02          1.59        11.27 o
  11   6   5         10.31         14.95        13.68 o
  12   6   5         15.41         29.98        18.15 o
  13   6   5          1.41        -28.43        44.29 o
 -15   7   5         14.61        -10.82        29.08 o
 -14   7   5         23.70        -15.27        15.27 o
 -13   7   5        101.76        133.94        18.22 o
 -12   7   5         37.85         23.80        14.36 o
 -11   7   5        209.62        174.36        18.29 o
 -10   7   5        239.08        260.67        17.23 o
  -9   7   5         16.76          7.65        11.69 o
  -8   7   5         13.99         13.64         6.06 o
  -7   7   5       1179.13       1208.21        26.86 o
  -6   7   5        107.06        135.90        11.90 o
  -5   7   5       2566.43       2447.66        38.99 o
  -4   7   5         62.96         62.31         6.97 o
  -3   7   5        387.78        343.74        12.72 o
  -2   7   5        195.74        210.73        10.77 o
  -1   7   5         13.89         15.26         7.04 o
   0   7   5         29.85         21.97         7.39 o
   1   7   5        399.30        435.93        11.49 o
   2   7   5         98.55         92.03         6.09 o
   3   7   5       1021.25       1012.72        16.58 o
   4   7   5        290.61        301.62        10.69 o
   5   7   5        186.09        179.82        11.86 o
   6   7   5         94.15         80.60        10.81 o
   7   7   5         36.46         44.19        11.40 o
   8   7   5        152.85        174.75        14.86 o
   9   7   5         79.39         75.70        13.65 o
  10   7   5          8.49          6.30        13.33 o
  11   7   5        316.22        382.86        28.82 o
  12   7   5          8.46         59.50        57.52 o
 -15   8   5         40.83         30.04        46.00 o
 -14   8   5          0.33        -24.33        24.33 o
 -13   8   5         24.33         39.19        16.62 o
 -12   8   5         74.14         78.77        16.66 o
 -11   8   5        172.25        113.42        16.69 o
 -10   8   5        208.22        254.99        19.83 o
  -9   8   5        192.37        189.29        19.46 o
  -8   8   5        117.52         80.53        13.64 o
  -7   8   5        255.00        222.70        15.80 o
  -6   8   5         23.53         27.40         7.78 o
  -5   8   5          0.14         -0.60         8.08 o
  -4   8   5         61.33         58.28        13.27 o
  -3   8   5       1198.18       1218.27        27.35 o
  -2   8   5        154.49        162.82        12.04 o
  -1   8   5         59.31         28.86         7.58 o
   0   8   5          1.39          6.65         7.21 o
   1   8   5          0.58          4.89         6.27 o
   2   8   5        373.51        345.51        12.29 o
   3   8   5         23.10         23.51         5.73 o
   4   8   5         82.13         60.33         9.09 o
   5   8   5        337.19        335.68        18.26 o
   6   8   5        221.82        235.36        16.82 o
   7   8   5         26.74         22.33        12.24 o
   8   8   5         10.81         -6.09        12.78 o
   9   8   5         11.54         -0.35        20.86 o
  10   8   5          2.65         12.46        14.72 o
  11   8   5          2.39         13.15        25.48 o
 -13   9   5         32.70         17.00        25.37 o
 -12   9   5         99.09        110.49        18.25 o
 -11   9   5         13.61         -4.51        25.66 o
 -10   9   5         96.97         96.32        19.39 o
  -9   9   5          2.41         -2.12        15.98 o
  -8   9   5         36.25         29.74        19.04 o
  -7   9   5        143.03        115.74        19.51 o
  -6   9   5        576.48        544.22        18.31 o
  -5   9   5        171.20        190.03        21.93 o
  -4   9   5       1508.52       1516.71        31.23 o
  -3   9   5        565.50        603.03        24.18 o
  -2   9   5        778.99        685.96        21.37 o
  -1   9   5        119.17         91.25        10.92 o
   0   9   5          0.11          6.64         7.72 o
   1   9   5         10.26         -1.92         6.48 o
   2   9   5        720.79        707.02        22.02 o
   3   9   5         26.53         29.27        11.83 o
   4   9   5        508.13        444.91        24.46 o
   5   9   5         19.78         17.89        12.99 o
   6   9   5          0.48          5.10        13.93 o
   7   9   5         25.90         55.68        15.40 o
   8   9   5         38.51         33.13        14.34 o
   9   9   5        377.03        382.69        24.45 o
  10   9   5         92.58        100.49        43.63 o
  11   9   5        105.06         61.48        51.57 o
 -12  10   5          6.61         22.40        37.35 o
 -11  10   5         10.08         13.66        20.44 o
 -10  10   5          0.11        -15.93        15.93 o
  -9  10   5        232.91        259.43        23.32 o
  -8  10   5          8.24         -0.05        17.04 o
  -7  10   5          0.05        -16.25        18.02 o
  -6  10   5        560.13        721.09        36.45 o
  -5  10   5        461.56        432.56        24.35 o
  -4  10   5         77.32         79.70        14.52 o
  -3  10   5         23.53         33.00        12.14 o
  -2  10   5          8.81         -6.55         9.90 o
  -1  10   5        952.55        955.90        24.69 o
   0  10   5          0.49         13.99         9.09 o
   1  10   5        177.54        174.25        14.51 o
   2  10   5        140.08        188.41        21.09 o
   3  10   5          3.39          4.88        11.08 o
   4  10   5          2.18         22.25        12.51 o
   5  10   5          0.86        -12.12        13.08 o
   6  10   5         90.73         77.22        16.79 o
   7  10   5         59.44         51.62        16.23 o
   8  10   5         13.89        -17.06        19.71 o
   9  10   5         35.24         58.38        24.36 o
  10  10   5         47.34        135.53        59.50 o
 -11  11   5         45.55         25.12        50.91 o
 -10  11   5          8.08         -3.15        23.98 o
  -9  11   5          0.02         15.00        16.57 o
  -8  11   5          4.04          1.45        21.09 o
  -7  11   5          8.43        -13.88        14.28 o
  -6  11   5        169.80        192.22        23.00 o
  -5  11   5        110.71        131.13        19.08 o
  -4  11   5        420.00        428.07        43.32 o
  -3  11   5         54.59         24.67        12.07 o
  -2  11   5        204.84        202.80        19.07 o
  -1  11   5          0.01         -6.63        10.85 o
   0  11   5        120.10        130.36        15.06 o
   1  11   5          4.82         27.44        12.97 o
   2  11   5          8.81         -1.32        14.23 o
   3  11   5         23.66         -3.37        15.48 o
   4  11   5        186.68        229.48        25.59 o
   5  11   5         24.48          9.60        27.86 o
   6  11   5          2.41         15.41        19.02 o
   7  11   5         18.52         18.85        21.55 o
   8  11   5          5.40         14.73        43.63 o
 -10  12   5         86.75         17.19        39.01 o
  -9  12   5          0.67        -23.14        55.53 o
  -8  12   5          6.40          6.06        22.17 o
  -7  12   5          9.17          9.10        17.64 o
  -6  12   5        152.61        164.30        24.89 o
  -5  12   5         63.62         57.58        20.06 o
  -4  12   5         94.44        101.39        19.14 o
  -3  12   5        237.78        237.66        21.47 o
  -2  12   5        250.11        269.34        20.60 o
  -1  12   5         17.94          8.05        20.13 o
   0  12   5         40.52         27.39        16.21 o
   1  12   5          3.40          4.51        12.88 o
   2  12   5         98.65         67.02        20.51 o
   3  12   5         33.01         55.17        21.01 o
   4  12   5          7.16         37.46        19.81 o
   5  12   5          7.28         41.76        17.32 o
   6  12   5         34.95          4.33        25.45 o
   7  12   5         14.72         20.49        22.71 o
   8  12   5         10.98         32.39        58.84 o
  -8  13   5          5.26         -2.64        52.89 o
  -7  13   5        140.65        178.04        37.02 o
  -6  13   5         87.44         97.18        51.57 o
  -5  13   5         32.90         28.26        22.86 o
  -4  13   5          0.74         -8.10        20.33 o
  -3  13   5         17.82          2.25        22.22 o
  -2  13   5        537.76        611.11        83.96 o
  -1  13   5        264.11        246.72        44.85 o
   0  13   5         29.21         67.50        18.89 o
   1  13   5         21.41         12.55        16.88 o
   2  13   5          1.90          2.75        18.42 o
   3  13   5          2.80        -17.63        17.63 o
   4  13   5          4.86         23.09        21.16 o
   5  13   5         54.34         23.14        35.04 o
  -5  14   5          0.23        -11.90        34.38 o
  -4  14   5         22.17        120.98        55.53 o
  -3  14   5          7.52         25.78        54.87 o
  -2  14   5          2.41         12.56        53.55 o
  -1  14   5          7.08        113.71        42.97 o
   0  14   5         22.80         47.73        26.08 o
   1  14   5          4.03        -27.77        44.29 o
 -16   0   6         64.13         78.16        31.82 o
 -14   0   6         88.48        100.97        13.59 o
 -12   0   6       1544.81       1612.60        40.74 o
 -10   0   6       2471.54       2613.58        61.91 o
  -8   0   6        282.52        291.99        18.51 o
  -6   0   6        103.44        139.26        16.79 o
  -4   0   6       2838.93       2922.15        39.72 o
  -2   0   6       4085.01       4107.62        52.63 o
   0   0   6          1.15         10.77         4.67 o
   2   0   6        104.44        144.48         4.77 o
   4   0   6       4828.29       5022.60        51.15 o
   6   0   6       4504.34       4487.22        49.59 o
   8   0   6        266.50        238.86        12.54 o
  10   0   6         39.96         29.62        13.45 o
  12   0   6         30.54         55.75        19.04 o
  14   0   6        135.28         80.66        27.77 o
 -17   1   6          1.26        -17.85        33.72 o
 -16   1   6         68.37         50.62        15.05 o
 -15   1   6         45.89         40.83        12.40 o
 -14   1   6        127.70        143.70        12.48 o
 -13   1   6          1.86         -8.26         8.26 o
 -12   1   6        674.75        689.86        21.71 o
 -11   1   6         55.80         80.40         9.55 o
 -10   1   6       2128.50       2048.16        32.40 o
  -9   1   6         84.49         98.69         9.79 o
  -8   1   6          0.37          2.27         5.80 o
  -7   1   6         92.22         91.91         8.59 o
  -6   1   6        115.28        120.84         8.42 o
  -5   1   6       1739.12       1691.39        19.14 o
  -4   1   6       7394.70       7443.54        62.84 o
  -3   1   6        237.83        269.89         6.55 o
  -2   1   6        427.18        436.06         7.89 o
  -1   1   6        660.89        649.01         7.73 o
   0   1   6         81.79         95.47         2.98 o
   1   1   6       1086.90       1047.38        10.92 o
   2   1   6        831.56        757.53         9.06 o
   3   1   6       3205.90       3352.62        23.19 o
   4   1   6        196.65        205.28         4.44 o
   5   1   6        504.59        513.02        10.35 o
   6   1   6          1.42          1.43         3.00 o
   7   1   6        396.48        376.96         8.70 o
   8   1   6        697.27        696.29        14.50 o
   9   1   6        297.09        272.72        15.21 o
  10   1   6         61.00         76.03        11.05 o
  11   1   6         11.56         13.86        10.59 o
  12   1   6          2.16        -11.41        11.41 o
  13   1   6         24.89         57.38        13.76 o
  14   1   6          0.06        -12.56        26.44 o
 -17   2   6         36.55        -29.75        29.75 o
 -16   2   6         29.24         15.63        13.94 o
 -15   2   6         56.59         56.98        12.81 o
 -14   2   6        134.02        131.78        12.65 o
 -13   2   6        388.80        470.30        23.12 o
 -12   2   6        193.27        176.37        11.59 o
 -11   2   6          0.04          0.42         8.53 o
 -10   2   6        183.42        167.05        10.96 o
  -9   2   6       1583.03       1684.55        27.91 o
  -8   2   6          1.43         -6.00         6.00 o
  -7   2   6       1259.91       1310.73        16.72 o
  -6   2   6        278.04        275.16         7.79 o
  -5   2   6       1357.48       1239.37        16.42 o
  -4   2   6        112.34        122.34         6.16 o
  -3   2   6       1709.31       1688.37        17.27 o
  -2   2   6        968.41        940.32        11.72 o
  -1   2   6       3267.62       3326.51        28.72 o
   0   2   6        367.24        354.50         5.39 o
   1   2   6         13.94         10.99         3.94 o
   2   2   6         79.12        123.47         6.70 o
   3   2   6         13.26          4.45         3.43 o
   4   2   6       1629.76       1632.60        14.22 o
   5   2   6         74.28         75.79         3.91 o
   6   2   6        487.24        443.25         9.17 o
   7   2   6       2055.24       2051.75        23.48 o
   8   2   6        218.53        198.48         9.43 o
   9   2   6        170.31        133.03        19.98 o
  10   2   6        116.94        114.15        13.45 o
  11   2   6        144.80        131.05        13.60 o
  12   2   6          1.25         -2.45        11.60 o
  13   2   6         33.93         23.46        16.12 o
  14   2   6         17.77         44.96        29.75 o
 -17   3   6          1.10         -1.74        30.29 o
 -16   3   6         21.53         29.41        13.62 o
 -15   3   6          0.31         13.77        13.49 o
 -14   3   6          0.11        -11.41        22.30 o
 -13   3   6        224.18        236.87        16.46 o
 -12   3   6        508.49        563.66        24.20 o
 -11   3   6         13.59         20.63         8.60 o
 -10   3   6         85.53         84.56        11.86 o
  -9   3   6          2.74          6.26         7.31 o
  -8   3   6         33.18         41.09         7.06 o
  -7   3   6       4970.97       4926.93        48.72 o
  -6   3   6       2205.52       2200.92        44.06 o
  -5   3   6        254.25        238.14         8.08 o
  -4   3   6         95.61         97.37         6.38 o
  -3   3   6        628.92        634.74         9.07 o
  -2   3   6        910.40        941.70        11.05 o
  -1   3   6        325.12        281.21         6.28 o
   0   3   6        195.71        175.76         5.27 o
   1   3   6          1.50          9.74         2.41 o
   2   3   6       1439.94       1514.94        13.15 o
   3   3   6       1339.50       1351.65        12.64 o
   4   3   6        106.23        106.18         5.13 o
   5   3   6          5.56          1.55         3.14 o
   6   3   6        234.52        246.44         6.89 o
   7   3   6       1209.94       1214.88        16.42 o
   8   3   6        878.63        815.53        20.76 o
   9   3   6        177.47        158.20        15.74 o
  10   3   6        125.15        125.84        12.54 o
  11   3   6          2.97         40.21        12.14 o
  12   3   6          7.49         15.48        12.35 o
  13   3   6        272.84        268.93        32.38 o
  14   3   6         57.05         11.90        34.38 o
 -17   4   6         52.23        -13.47        25.63 o
 -16   4   6         24.58         43.01        19.21 o
 -15   4   6         93.48        126.68        14.69 o
 -14   4   6        429.07        455.79        34.15 o
 -13   4   6        305.80        314.32        21.55 o
 -12   4   6        119.86        105.30        12.39 o
 -11   4   6        231.09        215.30        12.59 o
 -10   4   6        424.05        375.21        21.14 o
  -9   4   6        147.92        129.05         6.95 o
  -8   4   6        602.11        638.35        15.25 o
  -7   4   6        133.07        129.34         9.37 o
  -6   4   6        371.64        435.64        11.13 o
  -5   4   6        891.72        848.80        16.26 o
  -4   4   6          9.06         -1.09         4.00 o
  -3   4   6       3420.72       3268.14        29.23 o
  -2   4   6        155.92        224.64         7.82 o
  -1   4   6       1008.75        977.71        12.24 o
   0   4   6          0.10         -0.72         2.89 o
   1   4   6        593.39        679.15        10.16 o
   2   4   6        347.09        337.64         6.18 o
   3   4   6        165.44        152.31         6.36 o
   4   4   6        172.59        177.90         5.44 o
   5   4   6        585.34        565.82         8.87 o
   6   4   6       1114.62       1110.10        16.78 o
   7   4   6         98.82        115.86        10.28 o
   8   4   6         78.02         77.71         9.11 o
   9   4   6         15.08          8.89        11.28 o
  10   4   6         30.37         37.03         9.61 o
  11   4   6          0.01         11.74        11.23 o
  12   4   6          7.90          7.23        16.70 o
  13   4   6        208.72        177.05        23.63 o
 -17   5   6          1.08        -33.72        35.70 o
 -16   5   6          0.64          6.48        23.78 o
 -15   5   6         16.77         23.24        18.69 o
 -14   5   6         42.51         35.03        22.47 o
 -13   5   6          7.86         22.98        13.55 o
 -12   5   6        458.70        494.10        22.45 o
 -11   5   6         32.69         29.63        14.64 o
 -10   5   6         85.80         89.78        13.92 o
  -9   5   6        552.00        533.92        27.79 o
  -8   5   6       2383.08       2433.67        47.75 o
  -7   5   6          0.89          8.43         4.59 o
  -6   5   6       5994.45       6074.46        59.67 o
  -5   5   6         10.00         11.69         6.41 o
  -4   5   6         50.29         82.36         5.31 o
  -3   5   6        721.09        699.84        11.25 o
  -2   5   6       1623.56       1552.04        17.45 o
  -1   5   6        368.50        381.53         7.79 o
   0   5   6          5.21          6.23         4.20 o
   1   5   6         16.55          7.14         4.04 o
   2   5   6       2034.09       1957.67        20.36 o
   3   5   6        289.11        296.68         8.05 o
   4   5   6        237.14        224.60        13.24 o
   5   5   6        991.32       1024.59        14.99 o
   6   5   6       3177.33       3119.40        34.27 o
   7   5   6        331.82        285.75        13.56 o
   8   5   6        345.07        388.15        14.99 o
   9   5   6         18.17         25.84         9.99 o
  10   5   6         40.05         34.14        11.90 o
  11   5   6         15.76         11.26        16.78 o
  12   5   6        144.47        111.86        21.59 o
  13   5   6          2.53          1.11        22.52 o
 -16   6   6         77.19        111.38        38.68 o
 -15   6   6          0.00          0.61        15.28 o
 -14   6   6        153.41        125.61        18.46 o
 -13   6   6        149.07        143.85        19.53 o
 -12   6   6        130.46        122.55        14.91 o
 -11   6   6          1.07         13.62        14.25 o
 -10   6   6        179.54        216.66        29.10 o
  -9   6   6         14.60         12.21        12.08 o
  -8   6   6          5.48          2.21         7.96 o
  -7   6   6        390.78        403.06        17.05 o
  -6   6   6        146.50        128.17         7.49 o
  -5   6   6        114.52        136.09         8.73 o
  -4   6   6         54.84         56.12         6.21 o
  -3   6   6       1969.14       1941.91        24.39 o
  -2   6   6         21.36         25.49         4.99 o
  -1   6   6        452.05        403.89         8.57 o
   0   6   6        494.28        516.74         9.12 o
   1   6   6       1901.33       1933.37        21.39 o
   2   6   6         62.80        101.61         8.11 o
   3   6   6        581.49        546.95        10.81 o
   4   6   6          5.60          4.74         5.20 o
   5   6   6       2096.89       1987.92        28.08 o
   6   6   6        310.25        343.87        14.97 o
   7   6   6          5.85         -9.49         9.49 o
   8   6   6          7.59         20.46        10.16 o
   9   6   6         77.86         61.35        10.97 o
  10   6   6         77.04         93.33        16.20 o
  11   6   6         53.68         28.61        17.65 o
  12   6   6        123.74        101.53        27.56 o
 -15   7   6          0.04         -7.69        27.49 o
 -14   7   6         58.36         37.29        23.10 o
 -13   7   6        158.20        152.54        22.34 o
 -12   7   6        189.03        204.31        19.70 o
 -11   7   6          2.47         11.53        11.60 o
 -10   7   6        568.62        615.40        23.65 o
  -9   7   6        329.83        386.14        51.37 o
  -8   7   6         88.25        101.92         9.56 o
  -7   7   6        479.63        484.73        15.86 o
  -6   7   6         20.93         18.45         9.25 o
  -5   7   6         11.58         -6.88         8.00 o
  -4   7   6        553.12        542.18        13.98 o
  -3   7   6        112.03        112.19         9.85 o
  -2   7   6         54.06         31.66         8.56 o
  -1   7   6         99.75        131.45         9.47 o
   0   7   6         58.96         42.50         6.55 o
   1   7   6         46.31         44.39         7.71 o
   2   7   6          3.47         12.93         7.15 o
   3   7   6          8.45         13.66         5.79 o
   4   7   6       1591.95       1598.42        22.68 o
   5   7   6         24.90         46.30        12.61 o
   6   7   6          5.64         -8.68         8.68 o
   7   7   6         38.96         26.11        10.38 o
   8   7   6         26.56         10.04        14.42 o
   9   7   6         75.76         63.47        12.78 o
  10   7   6        128.88        127.87        18.05 o
  11   7   6         14.69         48.14        25.94 o
 -15   8   6         28.83        -58.16        75.04 o
 -14   8   6          8.07        -13.95        20.72 o
 -13   8   6        141.65        114.80        19.32 o
 -12   8   6        242.40        247.67        21.56 o
 -11   8   6        163.14        180.83        16.74 o
 -10   8   6         81.70         58.21        17.49 o
  -9   8   6          1.59          6.24        13.81 o
  -8   8   6         79.91         59.35        20.68 o
  -7   8   6         31.74         26.15        12.46 o
  -6   8   6        104.27        126.10        11.79 o
  -5   8   6        132.67        137.04        12.54 o
  -4   8   6        660.06        692.02        24.76 o
  -3   8   6       1320.96       1374.01        40.97 o
  -2   8   6       1324.54       1182.58        24.10 o
  -1   8   6       1506.17       1500.18        28.93 o
   0   8   6        341.34        409.83        12.96 o
   1   8   6        993.49       1042.21        17.73 o
   2   8   6         85.75         97.69         8.71 o
   3   8   6        227.56        185.71         9.91 o
   4   8   6        180.72        200.66        12.40 o
   5   8   6        243.64        238.88        16.41 o
   6   8   6        254.05        207.73        17.64 o
   7   8   6          3.06          9.61        11.03 o
   8   8   6         38.39         44.41        14.56 o
   9   8   6         50.24         62.48        17.62 o
  10   8   6         12.72         35.97        18.40 o
  11   8   6         98.22        155.36        47.60 o
 -13   9   6          0.80         31.25        25.32 o
 -12   9   6         26.83         16.27        17.43 o
 -11   9   6         83.78         54.86        22.14 o
 -10   9   6        287.07        317.33        23.56 o
  -9   9   6        318.54        319.78        22.32 o
  -8   9   6        190.63        192.39        17.18 o
  -7   9   6        400.03        431.29        25.86 o
  -6   9   6         66.44         49.98         9.52 o
  -5   9   6          2.24          1.09        11.79 o
  -4   9   6        841.48        929.00        32.48 o
  -3   9   6        128.38        129.26        11.88 o
  -2   9   6         69.37         83.78        10.79 o
  -1   9   6         74.63         99.05        12.89 o
   0   9   6         28.69         35.26         8.34 o
   1   9   6          1.07         -7.57         7.73 o
   2   9   6        111.65         90.93         9.50 o
   3   9   6          0.01         11.74        11.73 o
   4   9   6        142.04        166.08        17.50 o
   5   9   6          1.59         -6.54        12.17 o
   6   9   6         68.39         90.87        14.65 o
   7   9   6         33.60         30.00        14.85 o
   8   9   6        137.22        150.56        19.52 o
   9   9   6         22.71         37.99        23.47 o
  10   9   6         27.25          5.29        35.70 o
 -12  10   6         25.81         62.47        25.71 o
 -11  10   6        144.54        110.11        21.35 o
 -10  10   6          0.86          7.89        21.41 o
  -9  10   6          1.19         15.39        17.14 o
  -8  10   6         24.76         38.20        19.87 o
  -7  10   6          9.95          4.94        15.46 o
  -6  10   6         42.81         23.97        18.65 o
  -5  10   6        262.26        249.22        18.91 o
  -4  10   6          3.81        -13.32        13.32 o
  -3  10   6         12.76         -0.94         9.88 o
  -2  10   6        494.01        472.43        23.91 o
  -1  10   6         75.64         63.52        12.99 o
   0  10   6        704.59        729.34        24.71 o
   1  10   6        158.59        222.61        16.57 o
   2  10   6          0.68          7.72        11.59 o
   3  10   6         34.41         54.93        13.87 o
   4  10   6        460.68        487.52        30.32 o
   5  10   6         41.79         61.06        15.03 o
   6  10   6          3.40         -4.87        15.96 o
   7  10   6         12.24         13.31        15.67 o
   8  10   6         23.04          8.66        18.99 o
   9  10   6          2.12        -18.51        50.91 o
  10  10   6        123.70        171.23        48.26 o
 -11  11   6         43.83         40.99        53.55 o
 -10  11   6        134.81        114.85        19.53 o
  -9  11   6          3.95         10.39        22.81 o
  -8  11   6         23.82         -0.13        23.76 o
  -7  11   6         13.87          5.51        16.09 o
  -6  11   6        197.57        197.25        21.54 o
  -5  11   6          3.06        -11.86        14.42 o
  -4  11   6        161.64        223.41        21.44 o
  -3  11   6         54.42         57.91        13.70 o
  -2  11   6         52.78         49.28        17.09 o
  -1  11   6          0.36        -12.84        12.84 o
   0  11   6         67.52         81.13        15.14 o
   1  11   6         93.60         63.49        20.13 o
   2  11   6         15.22         26.86        15.82 o
   3  11   6          5.89        -14.15        15.10 o
   4  11   6         56.78         28.12        18.23 o
   5  11   6        181.16        145.61        20.22 o
   6  11   6         32.32         11.54        23.01 o
   7  11   6          0.29         -9.26        21.51 o
   8  11   6         53.42         68.76        56.86 o
 -10  12   6          7.70         43.63        55.53 o
  -9  12   6         14.21          6.00        47.27 o
  -8  12   6          2.12        -15.84        23.19 o
  -7  12   6        112.05         97.65        20.55 o
  -6  12   6          2.14         -2.26        17.06 o
  -5  12   6        101.04         66.51        18.47 o
  -4  12   6         42.04         32.45        21.04 o
  -3  12   6        343.80        357.45        25.96 o
  -2  12   6         37.41         18.03        16.39 o
  -1  12   6        575.44        540.00        30.13 o
   0  12   6         12.53          0.77        15.46 o
   1  12   6         19.80         14.91        21.47 o
   2  12   6          5.27         10.37        18.17 o
   3  12   6          0.34        -16.80        19.05 o
   4  12   6         27.78         34.98        21.00 o
   5  12   6         10.99         59.52        24.76 o
   6  12   6        111.10         95.11        39.01 o
   7  12   6         34.59        119.66        45.62 o
  -8  13   6         10.11         31.73        35.70 o
  -7  13   6          3.26        -28.76        28.76 o
  -6  13   6         56.51         41.65        49.58 o
  -5  13   6          5.17         11.90        37.02 o
  -4  13   6         83.25        109.77        25.57 o
  -3  13   6          4.33         32.96        24.33 o
  -2  13   6        201.87        169.52        25.80 o
  -1  13   6         49.57          8.24        20.76 o
   0  13   6         11.73         -8.41        17.83 o
   1  13   6          1.61         29.00        18.26 o
   2  13   6          5.39          1.78        19.32 o
   3  13   6         92.42         88.82        24.43 o
   4  13   6         97.19         43.60        26.21 o
   5  13   6          4.02        -13.88        31.07 o
  -5  14   6          8.21         23.80        52.23 o
  -4  14   6         36.53         58.84        41.65 o
  -3  14   6         43.10         14.54        50.91 o
  -2  14   6          0.42        -50.24        50.24 o
   0  14   6         27.23          1.98        44.29 o
   1  14   6        186.00        156.68        39.67 o
 -17   0   7         83.94        118.34        52.23 o
 -15   0   7         16.91         -6.55        14.02 o
 -13   0   7       1104.69       1149.96        36.24 o
 -11   0   7         62.69         27.24        16.54 o
  -9   0   7       1331.48       1299.85        38.46 o
  -7   0   7        155.84        172.77        12.18 o
  -5   0   7      20736.98      20652.69       265.79 o
  -3   0   7        494.35        446.76        11.90 o
  -1   0   7        453.04        442.46         8.94 o
   1   0   7       5936.65       5907.86        56.08 o
   3   0   7       3186.30       3634.74        35.53 o
   5   0   7        197.52        213.54         9.02 o
   7   0   7         77.72         88.13         8.51 o
   9   0   7        102.56         75.20        15.38 o
  11   0   7        331.57        363.49        31.66 o
  13   0   7         34.02        -23.14        23.14 o
 -17   1   7         86.95        160.30        39.26 o
 -16   1   7         20.22         24.13        17.69 o
 -15   1   7          7.05        -13.08        13.08 o
 -14   1   7         59.47         67.51        12.46 o
 -13   1   7        782.69        751.47        26.89 o
 -12   1   7         10.10          6.35         9.43 o
 -11   1   7        152.91        145.46        12.72 o
 -10   1   7         79.88         92.94        11.24 o
  -9   1   7        186.59        179.20        13.72 o
  -8   1   7        116.16        103.19         9.83 o
  -7   1   7         12.26         12.32         7.54 o
  -6   1   7       2053.58       2135.29        27.42 o
  -5   1   7       4541.01       4545.74        46.41 o
  -4   1   7        700.51        703.65        10.96 o
  -3   1   7       2619.37       2710.80        27.03 o
  -2   1   7       1619.87       1595.29        15.06 o
  -1   1   7         87.20        110.45         4.57 o
   0   1   7        298.30        273.46         4.96 o
   1   1   7        296.87        221.79         6.50 o
   2   1   7          4.23         13.17         3.90 o
   3   1   7        880.32        874.62        10.71 o
   4   1   7        783.15        837.17         9.01 o
   5   1   7         62.11         78.56         4.24 o
   6   1   7        164.59        168.09         6.89 o
   7   1   7        278.10        258.09        10.09 o
   8   1   7         76.14         78.67         9.19 o
   9   1   7        355.12        345.67        15.71 o
  10   1   7         66.86         75.84        10.52 o
  11   1   7         12.91         18.25        12.88 o
  12   1   7          0.93        -12.07        12.07 o
  13   1   7         27.02         46.94        25.78 o
 -17   2   7          0.00          1.98        50.24 o
 -16   2   7        257.00        247.58        20.19 o
 -15   2   7         21.67         -0.77        12.85 o
 -14   2   7        599.65        632.31        28.47 o
 -13   2   7          2.66          3.40        10.99 o
 -12   2   7       1147.64       1111.02        25.26 o
 -11   2   7         25.02         15.43         8.79 o
 -10   2   7         88.44         88.68         9.31 o
  -9   2   7        463.89        494.73        14.98 o
  -8   2   7        208.27        235.54        10.01 o
  -7   2   7        923.04        844.01        13.98 o
  -6   2   7       2190.32       2362.55        25.80 o
  -5   2   7         27.77         33.79         6.60 o
  -4   2   7        699.67        662.09        13.75 o
  -3   2   7       2046.64       1990.11        19.52 o
  -2   2   7          7.15          5.27         3.25 o
  -1   2   7          0.26         -2.23         2.23 o
   0   2   7       1969.27       2043.43        17.85 o
   1   2   7        827.55        785.85        11.05 o
   2   2   7       2301.74       2098.68        19.58 o
   3   2   7         14.65          1.65         4.06 o
   4   2   7        567.81        571.15        11.34 o
   5   2   7          0.34         -1.75         2.47 o
   6   2   7         11.55         19.71         3.50 o
   7   2   7          1.34         -2.56         4.01 o
   8   2   7        130.19        104.75        11.99 o
   9   2   7        624.16        572.66        18.05 o
  10   2   7         97.09         98.31        11.45 o
  11   2   7          0.83         -8.66        10.99 o
  12   2   7         16.19         25.36        15.57 o
  13   2   7         64.75         22.48        29.75 o
 -17   3   7         10.39        -31.73        49.58 o
 -16   3   7         91.54        107.07        15.51 o
 -15   3   7         47.08         98.25        22.57 o
 -14   3   7        694.63        694.05        27.10 o
 -13   3   7         83.69         78.33        13.90 o
 -12   3   7         77.93        111.49        20.22 o
 -11   3   7         77.84        100.99        10.38 o
 -10   3   7       1042.58       1020.29        24.20 o
  -9   3   7       2554.97       2679.25        37.93 o
  -8   3   7        206.44        186.74        11.63 o
  -7   3   7        152.06        147.58         8.94 o
  -6   3   7        690.93        658.24        19.63 o
  -5   3   7        124.97        123.63         6.53 o
  -4   3   7        769.05        740.01        14.94 o
  -3   3   7        583.29        605.24        13.21 o
  -2   3   7        568.35        516.12         8.51 o
  -1   3   7          8.08          6.57         3.35 o
   0   3   7        110.31        129.43         4.84 o
   1   3   7          7.90          7.08         2.97 o
   2   3   7        221.68        213.98         7.44 o
   3   3   7       2172.85       2110.83        22.91 o
   4   3   7        345.06        359.91        10.65 o
   5   3   7       1219.39       1173.61        13.09 o
   6   3   7        807.82        775.64        14.71 o
   7   3   7          7.33          8.05         5.84 o
   8   3   7        123.04        116.56        10.44 o
   9   3   7         13.07         21.03         8.84 o
  10   3   7         35.74         25.00         9.79 o
  11   3   7         44.68         40.44        15.30 o
  12   3   7          2.81         12.41        14.62 o
  13   3   7         14.62         -6.20        59.83 o
 -17   4   7        119.42         52.23        26.21 o
 -16   4   7         16.44          9.80        18.88 o
 -15   4   7         85.84         92.88        17.40 o
 -14   4   7          5.64         29.19        14.53 o
 -13   4   7        201.80        207.05        17.06 o
 -12   4   7        433.54        420.68        22.85 o
 -11   4   7        358.94        364.16        21.04 o
 -10   4   7        170.83        146.08        11.03 o
  -9   4   7        178.20        165.11        10.86 o
  -8   4   7        787.75        716.65        18.66 o
  -7   4   7        330.80        341.63        11.13 o
  -6   4   7        986.90        963.22        16.88 o
  -5   4   7          7.76         18.94         7.06 o
  -4   4   7         69.89         96.32         4.98 o
  -3   4   7        266.53        252.43         9.05 o
  -2   4   7       1434.43       1433.00        15.92 o
  -1   4   7       1512.27       1435.23        15.80 o
   0   4   7        448.40        446.37         9.81 o
   1   4   7       1720.15       1805.01        18.34 o
   2   4   7          6.69          8.89         2.93 o
   3   4   7         55.09         49.74         3.94 o
   4   4   7        267.05        273.15         6.83 o
   5   4   7         11.41         12.64         3.18 o
   6   4   7          1.44         -1.92         4.76 o
   7   4   7         23.14         24.39         6.05 o
   8   4   7        118.09        132.48        10.32 o
   9   4   7         31.66         31.25         9.84 o
  10   4   7          0.62         -1.47         9.73 o
  11   4   7          0.33        -11.31        11.31 o
  12   4   7          0.41          0.08        20.80 o
  13   4   7         58.62         52.05        27.88 o
 -17   5   7        127.26        115.69        60.16 o
 -16   5   7         58.51          3.16        26.05 o
 -15   5   7          4.53         14.91        15.27 o
 -14   5   7         35.54         26.11        16.46 o
 -13   5   7        586.12        619.00        28.24 o
 -12   5   7         37.56         48.50        12.24 o
 -11   5   7         28.60         16.04        12.12 o
 -10   5   7        396.28        397.00        21.44 o
  -9   5   7        161.36        155.62        13.80 o
  -8   5   7       1673.00       1717.90        27.76 o
  -7   5   7        620.05        566.49        18.43 o
  -6   5   7        348.18        368.21        13.37 o
  -5   5   7         17.80         11.04         5.17 o
  -4   5   7        169.93        175.21         7.87 o
  -3   5   7         59.99         95.77         5.89 o
  -2   5   7        595.81        588.01        10.89 o
  -1   5   7        441.44        457.09         9.48 o
   0   5   7        196.57        219.50         7.11 o
   1   5   7         25.26         28.97         4.76 o
   2   5   7          4.81         -1.25         2.87 o
   3   5   7        722.15        698.46        10.60 o
   4   5   7        396.00        389.27        11.85 o
   5   5   7       4328.69       4443.17        41.48 o
   6   5   7        293.10        277.78        11.64 o
   7   5   7        119.83        112.72         9.86 o
   8   5   7        140.62        162.79        11.10 o
   9   5   7        243.28        259.88        15.11 o
  10   5   7          4.20         -7.43        16.91 o
  11   5   7         44.07         73.63        17.07 o
  12   5   7          7.87        -14.64        21.12 o
 -16   6   7         15.49         67.66        31.84 o
 -15   6   7         14.61        -12.55        21.57 o
 -14   6   7         29.80         -4.09        15.94 o
 -13   6   7          4.95          9.64        14.98 o
 -12   6   7          3.40          9.60        13.32 o
 -11   6   7          6.56         35.60        15.13 o
 -10   6   7         36.99         36.26        11.56 o
  -9   6   7         28.97         36.83        12.37 o
  -8   6   7        138.06        144.92        14.85 o
  -7   6   7       1593.79       1574.24        32.81 o
  -6   6   7       1087.00       1098.39        18.60 o
  -5   6   7         83.98        121.55         7.80 o
  -4   6   7       1457.60       1378.54        19.02 o
  -3   6   7        589.13        553.69        12.63 o
  -2   6   7         25.69         42.50         5.48 o
  -1   6   7          2.27         -4.29         4.29 o
   0   6   7        959.77       1011.85        14.79 o
   1   6   7        218.11        246.38         8.01 o
   2   6   7         25.94         34.23         4.84 o
   3   6   7          7.05          3.16         4.13 o
   4   6   7         46.57         56.57         6.29 o
   5   6   7        217.05        221.40        10.13 o
   6   6   7        294.34        331.93        16.61 o
   7   6   7          9.33          3.34         8.79 o
   8   6   7          1.89         -8.66         8.97 o
   9   6   7         47.47         57.32        16.12 o
  10   6   7          0.41         15.07        18.42 o
  11   6   7        100.50        150.28        55.84 o
  12   6   7        139.28         78.01        41.65 o
 -15   7   7        169.98        126.81        30.83 o
 -14   7   7         16.94         14.32        14.95 o
 -13   7   7         45.92         59.54        15.40 o
 -12   7   7        217.80        285.32        21.94 o
 -11   7   7         11.53         32.09        12.42 o
 -10   7   7          2.99        -11.88        11.88 o
  -9   7   7         65.42         43.56        15.48 o
  -8   7   7         24.26         27.60        11.53 o
  -7   7   7          1.03         -5.64         5.64 o
  -6   7   7        372.07        367.30        12.65 o
  -5   7   7         19.43         20.24         7.57 o
  -4   7   7        208.18        198.62         9.31 o
  -3   7   7         47.69         50.23         7.56 o
  -2   7   7       1090.03       1081.27        17.91 o
  -1   7   7        116.14         98.41        10.38 o
   0   7   7         85.19         80.05         6.43 o
   1   7   7        314.56        317.74         9.61 o
   2   7   7        507.51        461.51        11.52 o
   3   7   7        177.67        186.89         9.42 o
   4   7   7       1602.42       1577.01        27.42 o
   5   7   7        230.67        224.43        13.95 o
   6   7   7          0.07          6.27         9.26 o
   7   7   7        298.90        341.86        16.23 o
   8   7   7         38.17         44.62        10.79 o
   9   7   7          3.25          4.11        18.86 o
  10   7   7          4.96         -1.78        16.80 o
  11   7   7          0.33         31.07        41.65 o
 -15   8   7        201.38        109.10        49.78 o
 -14   8   7         32.21        -13.63        19.75 o
 -13   8   7         39.10         47.42        17.06 o
 -12   8   7          7.29         22.62        15.96 o
 -11   8   7          5.55          4.70        18.65 o
 -10   8   7         19.81         19.51        16.60 o
  -9   8   7        118.13        127.84        16.29 o
  -8   8   7        298.56        361.66        40.27 o
  -7   8   7        352.19        422.48        23.35 o
  -6   8   7        495.99        479.56        23.83 o
  -5   8   7        394.29        364.49        18.01 o
  -4   8   7        446.09        446.09        17.21 o
  -3   8   7          3.88         20.88        10.66 o
  -2   8   7       2007.95       2075.81        35.07 o
  -1   8   7        120.56        147.01        10.67 o
   0   8   7         28.32         32.85         7.84 o
   1   8   7         57.67         28.26         8.26 o
   2   8   7          3.66         -5.11         8.84 o
   3   8   7        117.68        101.92        11.06 o
   4   8   7          8.87         -1.06         9.42 o
   5   8   7          1.70         -9.71        14.26 o
   6   8   7          3.41         -0.60        12.00 o
   7   8   7          5.56         14.23        11.12 o
   8   8   7        226.51        264.11        28.67 o
   9   8   7          0.59          7.05        20.33 o
  10   8   7         70.41         27.30        26.88 o
 -13   9   7        187.15        137.32        38.39 o
 -12   9   7          4.59         41.32        23.08 o
 -11   9   7          9.14          0.18        16.44 o
 -10   9   7          0.01         24.75        21.18 o
  -9   9   7         14.41         -8.99        20.52 o
  -8   9   7          8.86         14.88        12.76 o
  -7   9   7        317.67        297.34        24.73 o
  -6   9   7        264.50        304.92        18.45 o
  -5   9   7        156.93        133.42        22.13 o
  -4   9   7         15.95         11.56        10.60 o
  -3   9   7          0.27         13.99        12.50 o
  -2   9   7        151.97        176.65        17.51 o
  -1   9   7         71.91         66.54        18.49 o
   0   9   7        337.37        434.20        17.30 o
   1   9   7         23.93         14.24        10.64 o
   2   9   7         44.44         18.34         8.88 o
   3   9   7         16.69         19.42        13.13 o
   4   9   7         64.82         90.62        13.54 o
   5   9   7         25.55         57.97        13.42 o
   6   9   7        104.13        112.94        15.51 o
   7   9   7         42.44         52.05        13.39 o
   8   9   7          0.26        -19.75        20.43 o
   9   9   7          3.18        -22.48        50.91 o
 -12  10   7         28.93        -23.80        50.24 o
 -11  10   7         29.45         15.36        22.86 o
 -10  10   7          0.19         17.08        17.90 o
  -9  10   7          2.05         -5.76        19.86 o
  -8  10   7        225.08        266.75        25.24 o
  -7  10   7         77.38         77.58        17.23 o
  -6  10   7         57.73         93.01        17.32 o
  -5  10   7         10.54         19.53        13.81 o
  -4  10   7        308.03        303.33        18.31 o
  -3  10   7          6.84         -3.93        13.89 o
  -2  10   7         71.08         95.35        13.57 o
  -1  10   7         64.58         48.89        11.54 o
   0  10   7         10.47         24.53        13.88 o
   1  10   7          9.18         11.23        13.36 o
   2  10   7        265.01        235.74        18.52 o
   3  10   7        470.51        418.44        22.94 o
   4  10   7         53.81         67.71        14.45 o
   5  10   7          2.07        -13.91        13.91 o
   6  10   7         29.06         37.24        14.36 o
   7  10   7        153.05        144.56        25.64 o
   8  10   7          0.63        -23.80        47.60 o
   9  10   7         37.99         31.73        52.23 o
 -11  11   7          2.54         26.44        39.01 o
 -10  11   7          9.22          4.61        21.39 o
  -9  11   7          0.05        -25.96        25.96 o
  -8  11   7          3.69        -13.37        17.08 o
  -7  11   7        228.37        294.25        34.64 o
  -6  11   7          2.31         13.37        15.74 o
  -5  11   7        359.96        370.38        25.11 o
  -4  11   7         10.19         13.75        13.85 o
  -3  11   7        112.79        181.51        19.93 o
  -2  11   7        580.09        650.58        28.99 o
  -1  11   7          0.38         -8.19        12.39 o
   0  11   7         10.16        -15.32        15.32 o
   1  11   7         53.70         56.64        15.65 o
   2  11   7        159.64        146.83        20.90 o
   3  11   7         56.84         93.66        19.02 o
   4  11   7        194.34        204.90        22.19 o
   5  11   7          3.34         -3.42        18.11 o
   6  11   7          2.03         -8.77        19.14 o
   7  11   7          0.31        -23.80        51.57 o
 -10  12   7          0.89        -38.34        50.24 o
  -9  12   7         47.64         76.33        30.69 o
  -8  12   7         77.10         60.97        29.39 o
  -7  12   7         44.16         69.33        24.16 o
  -6  12   7         22.40         27.58        18.36 o
  -5  12   7          4.65         -2.96        14.76 o
  -4  12   7         33.19          2.51        19.98 o
  -3  12   7         81.21        111.96        26.08 o
  -2  12   7        265.15        282.59        33.01 o
  -1  12   7          9.72         -4.77        19.42 o
   0  12   7        170.18        176.03        20.18 o
   1  12   7         65.04         38.95        19.95 o
   2  12   7         37.73         39.72        19.06 o
   3  12   7         14.34         34.30        18.58 o
   4  12   7         11.34         30.10        28.29 o
   5  12   7          6.02         10.50        30.41 o
   6  12   7         34.66         68.09        39.67 o
  -8  13   7          9.18         -3.31        51.57 o
  -7  13   7        286.66        312.04        64.13 o
  -5  13   7          1.05         42.31        39.67 o
  -4  13   7        122.11         96.11        21.66 o
  -3  13   7          0.60          1.20        21.73 o
  -2  13   7          5.57         41.11        19.24 o
  -1  13   7          5.66         15.21        16.79 o
   0  13   7         77.67         49.10        19.52 o
   1  13   7          7.16          9.38        21.53 o
   2  13   7         63.04         59.04        21.78 o
   3  13   7         48.96         16.73        25.13 o
   4  13   7        141.72        106.44        37.02 o
   0  14   7         43.45          4.63        45.62 o
 -16   0   8          1.74         26.78        20.52 o
 -14   0   8         17.20         -8.38        16.45 o
 -12   0   8        741.46        751.26        38.93 o
 -10   0   8       1396.78       1435.03        41.84 o
  -8   0   8        202.30        133.18        14.37 o
  -6   0   8       3183.50       3277.26        46.70 o
  -4   0   8       3238.72       3582.78        56.57 o
  -2   0   8       1489.35       1450.24        21.23 o
   0   0   8       2912.28       2803.43        31.28 o
   2   0   8       8341.62       9059.58        81.54 o
   4   0   8       1118.28       1247.78        20.15 o
   6   0   8        534.98        598.01        15.27 o
   8   0   8        678.25        645.41        26.96 o
  10   0   8        113.51        102.85        18.48 o
  12   0   8          0.65          2.12        32.06 o
 -18   1   8          2.47         11.90        54.87 o
 -17   1   8         36.47        -20.49        27.62 o
 -16   1   8          0.20        -10.82        22.63 o
 -15   1   8         66.62         81.96        16.69 o
 -14   1   8         32.81         19.38        11.27 o
 -13   1   8         35.50         45.21        12.45 o
 -12   1   8         74.17         77.15        20.22 o
 -11   1   8        169.34        183.81        15.23 o
 -10   1   8         33.55         17.75         7.91 o
  -9   1   8        149.95        156.73        25.48 o
  -8   1   8        131.47        106.60        10.33 o
  -7   1   8        692.28        764.34        20.34 o
  -6   1   8         18.21         40.94         7.79 o
  -5   1   8        533.09        529.17        12.60 o
  -4   1   8       3499.11       3676.79        34.92 o
  -3   1   8       3601.15       3530.15        35.56 o
  -2   1   8        591.14        596.93         8.31 o
  -1   1   8       2624.37       2603.32        23.61 o
   0   1   8        729.21        659.76         7.96 o
   1   1   8       8835.92       8643.53        68.19 o
   2   1   8        360.63        314.37         6.58 o
   3   1   8        626.48        574.31        10.03 o
   4   1   8        515.44        533.65         6.94 o
   5   1   8        959.02        966.59        11.03 o
   6   1   8        245.88        253.96         8.22 o
   7   1   8         63.21         52.88         7.53 o
   8   1   8        101.32         97.57         9.51 o
   9   1   8         21.98         18.64         8.95 o
  10   1   8          2.07         -7.07         8.99 o
  11   1   8         17.60         11.51        14.66 o
  12   1   8         35.02         42.68        20.13 o
 -18   2   8          0.85        -10.58        54.21 o
 -17   2   8         83.00         30.64        30.08 o
 -16   2   8         23.02          8.39        18.31 o
 -15   2   8         34.54         39.35        14.67 o
 -14   2   8         44.58         44.10        14.93 o
 -13   2   8          2.89         -1.77        11.61 o
 -12   2   8         52.39         41.89        10.73 o
 -11   2   8        306.38        346.06        31.95 o
 -10   2   8        955.52       1032.16        42.81 o
  -9   2   8         14.75          6.60         6.08 o
  -8   2   8          4.47         -4.36         5.84 o
  -7   2   8       1201.35       1300.46        21.01 o
  -6   2   8        129.77        194.51         8.88 o
  -5   2   8       8240.01       8413.82        78.63 o
  -4   2   8        913.42        933.65        14.85 o
  -3   2   8       3454.92       3249.14        29.57 o
  -2   2   8        964.50        937.66        11.15 o
  -1   2   8          0.94          1.89         2.47 o
   0   2   8        345.77        320.29         5.13 o
   1   2   8       1994.28       2186.58        22.06 o
   2   2   8          1.38         -4.24         4.24 o
   3   2   8         42.88         27.27         5.08 o
   4   2   8          0.07         -3.50         5.14 o
   5   2   8       1108.98       1199.70        20.32 o
   6   2   8          6.86          1.76         3.04 o
   7   2   8         44.27         53.01         6.23 o
   8   2   8        138.00        130.39        16.38 o
   9   2   8         89.23        101.40        12.12 o
  10   2   8         78.63         65.36        14.78 o
  11   2   8         65.33         87.87        17.00 o
  12   2   8         83.27         90.21        21.76 o
 -17   3   8         51.62         29.09        39.01 o
 -16   3   8        217.26        214.87        37.30 o
 -15   3   8        139.79         96.91        18.54 o
 -14   3   8          9.13         14.80        14.76 o
 -13   3   8         77.84         71.03        14.33 o
 -12   3   8         10.98         27.86        11.85 o
 -11   3   8        191.96        160.05        11.99 o
 -10   3   8        915.60        905.68        19.74 o
  -9   3   8        189.11        161.91        14.30 o
  -8   3   8        156.33        155.10        11.19 o
  -7   3   8        312.87        315.64        12.37 o
  -6   3   8        158.27        163.64         9.47 o
  -5   3   8        658.14        703.42        12.49 o
  -4   3   8       2433.10       2523.96        23.83 o
  -3   3   8       1780.82       1764.35        19.22 o
  -2   3   8         23.73         25.81         4.33 o
  -1   3   8       5000.44       5011.86        39.67 o
   0   3   8        855.73        877.48         9.86 o
   1   3   8          5.29          9.21         4.89 o
   2   3   8        346.08        405.92        10.36 o
   3   3   8       1308.15       1343.78        19.26 o
   4   3   8        548.95        518.63        12.52 o
   5   3   8       1399.17       1386.29        22.53 o
   6   3   8       1289.23       1273.95        25.64 o
   7   3   8          0.04         -5.21         6.11 o
   8   3   8         26.67          9.84         7.32 o
   9   3   8          0.22         -8.71         8.71 o
  10   3   8          0.41         16.91        12.70 o
  11   3   8          3.91         -3.09        14.08 o
  12   3   8          6.66          5.80        17.93 o
  13   3   8         20.28         -6.13        24.34 o
 -17   4   8         20.13         42.31        55.53 o
 -16   4   8        118.88         64.31        37.01 o
 -15   4   8        434.10        429.93        25.49 o
 -14   4   8         27.84         53.90        15.57 o
 -13   4   8         98.37         88.20        20.89 o
 -12   4   8         12.16          7.08        12.08 o
 -11   4   8        110.77        110.36        20.25 o
 -10   4   8        129.22        163.41        14.53 o
  -9   4   8         20.53         62.20        34.32 o
  -8   4   8        887.00        854.98        22.02 o
  -7   4   8        130.46        113.09         8.92 o
  -6   4   8       1195.76       1291.75        22.16 o
  -5   4   8        588.63        516.48        11.45 o
  -4   4   8        347.99        316.16         7.58 o
  -3   4   8        109.26        106.12         5.47 o
  -2   4   8        634.60        640.08        10.18 o
  -1   4   8        566.01        578.98         8.81 o
   0   4   8         24.39         16.01         4.22 o
   1   4   8        232.29        262.09         5.46 o
   2   4   8         42.17         51.78         6.49 o
   3   4   8       1012.56        997.04        19.33 o
   4   4   8         50.18         47.38         7.51 o
   5   4   8       1144.53       1154.28        21.04 o
   6   4   8       1707.20       1728.45        28.43 o
   7   4   8         55.13         49.38        11.42 o
   8   4   8        322.85        348.17        19.88 o
   9   4   8         70.02         83.87        15.57 o
  10   4   8         27.83         12.00        16.75 o
  11   4   8         14.27         -0.49        16.40 o
  12   4   8         81.22         64.70        19.84 o
 -16   5   8          3.21         -4.70        22.27 o
 -15   5   8        196.66        177.35        21.80 o
 -14   5   8         31.37          9.11        22.42 o
 -13   5   8        178.11        137.77        15.15 o
 -12   5   8        322.31        322.64        19.42 o
 -11   5   8        154.91        174.95        16.51 o
 -10   5   8        152.42        147.42        18.28 o
  -9   5   8        306.70        290.11        12.98 o
  -8   5   8        189.12        187.37        20.50 o
  -7   5   8          4.22         11.39         7.91 o
  -6   5   8          4.95          4.30         6.51 o
  -5   5   8       1195.39       1176.00        17.48 o
  -4   5   8        167.33        180.47        10.41 o
  -3   5   8        312.09        364.24        10.03 o
  -2   5   8       5512.67       5588.79        51.02 o
  -1   5   8          4.21          3.19         4.53 o
   0   5   8         23.73         12.95         5.05 o
   1   5   8         58.55         71.19         5.46 o
   2   5   8        157.44        155.76         5.70 o
   3   5   8          1.25          6.12         2.98 o
   4   5   8       2784.46       2870.26        29.37 o
   5   5   8        207.61        217.43        10.28 o
   6   5   8        737.17        711.50        13.36 o
   7   5   8         11.77         -2.72        13.78 o
   8   5   8          7.88         -0.62        13.57 o
   9   5   8         43.97         13.15        21.00 o
  10   5   8          6.61        -12.61        12.61 o
  11   5   8          0.48        -10.99        20.72 o
  12   5   8         38.63         73.09        31.34 o
 -16   6   8        245.56        224.20        44.22 o
 -15   6   8          0.42         -7.34        16.68 o
 -14   6   8          0.65         -9.64        15.12 o
 -13   6   8        429.81        421.33        39.17 o
 -12   6   8        518.70        501.04        30.82 o
 -11   6   8          1.14         11.32        18.86 o
 -10   6   8         22.38         10.28        13.25 o
  -9   6   8        125.15        114.79        14.20 o
  -8   6   8         96.63         97.84        14.02 o
  -7   6   8         29.67         48.11         8.10 o
  -6   6   8        640.44        663.35        12.01 o
  -5   6   8        228.72        246.41        10.78 o
  -4   6   8          2.97          4.91         7.10 o
  -3   6   8        248.16        234.23         9.64 o
  -2   6   8         49.60         60.99         6.43 o
  -1   6   8        580.03        556.99        11.07 o
   0   6   8         14.98          8.76         5.75 o
   1   6   8        110.66         99.17         6.40 o
   2   6   8        524.81        523.19        11.32 o
   3   6   8       1559.66       1501.03        18.69 o
   4   6   8        411.45        370.23        10.90 o
   5   6   8        165.18        154.31         9.57 o
   6   6   8        557.18        572.70        18.46 o
   7   6   8        163.73        151.90        14.28 o
   8   6   8        213.14        218.68        23.73 o
   9   6   8          4.89         18.75        21.37 o
  10   6   8        108.74        139.02        20.87 o
  11   6   8         59.28         58.76        26.17 o
 -16   7   8          0.38         29.75        82.64 o
 -15   7   8         19.85         43.57        59.20 o
 -14   7   8         30.52          2.77        16.09 o
 -13   7   8          9.51          6.94        16.28 o
 -12   7   8         46.20         95.60        50.52 o
 -11   7   8         36.96         30.87        15.60 o
 -10   7   8         10.14         -5.87        12.99 o
  -9   7   8        185.39        192.68        13.60 o
  -8   7   8        306.45        286.71        14.53 o
  -7   7   8         52.30         41.83         6.01 o
  -6   7   8        855.60        858.12        20.16 o
  -5   7   8         99.70        118.96         8.32 o
  -4   7   8       2338.09       2378.66        29.44 o
  -3   7   8       1275.97       1224.23        20.39 o
  -2   7   8          2.00         -2.12         4.68 o
  -1   7   8        625.28        654.92        13.34 o
   0   7   8         69.63         83.62         6.26 o
   1   7   8         39.14         52.62         9.83 o
   2   7   8          0.48         -5.57         5.57 o
   3   7   8        149.54        163.02        14.60 o
   4   7   8          3.73          5.87         8.22 o
   5   7   8        244.78        277.95        13.95 o
   6   7   8          1.34          2.22         8.20 o
   7   7   8        194.24        219.42        17.98 o
   8   7   8         14.60          5.41        17.22 o
   9   7   8         24.06          4.81        18.68 o
  10   7   8         10.05         15.05        32.41 o
 -15   8   8         19.32         37.02        44.29 o
 -14   8   8        168.13        101.70        25.00 o
 -13   8   8          1.14        -12.41        21.01 o
 -12   8   8          7.76         12.13        15.78 o
 -11   8   8         96.77         73.16        21.37 o
 -10   8   8        108.88        127.42        19.57 o
  -9   8   8         28.41         36.67        14.17 o
  -8   8   8        111.70         76.67        14.74 o
  -7   8   8        436.47        428.85        25.70 o
  -6   8   8        283.53        265.61        18.59 o
  -5   8   8        572.06        629.16        20.71 o
  -4   8   8          0.51         -8.76        11.09 o
  -3   8   8         94.23        103.54        12.85 o
  -2   8   8        175.80        193.66        15.03 o
  -1   8   8        581.79        591.89        16.65 o
   0   8   8         23.72         16.68         9.32 o
   1   8   8        218.91        225.34        12.32 o
   2   8   8         88.29        111.04        11.92 o
   3   8   8         62.03         44.84         9.94 o
   4   8   8         38.03         31.77        15.08 o
   5   8   8          0.38          6.04        11.26 o
   6   8   8        145.29        146.65        13.38 o
   7   8   8         49.79         21.43        18.29 o
   8   8   8        197.92        209.88        25.41 o
   9   8   8        114.93         85.11        20.71 o
 -13   9   8        104.21        123.87        30.49 o
 -12   9   8         25.64         53.97        18.94 o
 -11   9   8        123.02         91.39        21.68 o
 -10   9   8         74.85         88.61        18.06 o
  -9   9   8        282.13        280.09        22.65 o
  -8   9   8         11.04          4.73        13.87 o
  -7   9   8          9.61        -16.54        16.54 o
  -6   9   8         38.32         26.34        12.51 o
  -5   9   8        576.52        615.56        23.21 o
  -4   9   8        234.83        289.76        20.45 o
  -3   9   8        278.97        293.24        19.66 o
  -2   9   8         29.67         19.18        10.36 o
  -1   9   8          4.54         21.44         9.58 o
   0   9   8         53.75         49.46        11.93 o
   1   9   8         89.23        144.30        13.21 o
   2   9   8         41.37         40.81        11.88 o
   3   9   8        113.68        110.04        15.25 o
   4   9   8         62.98         59.89        12.32 o
   5   9   8          2.15          5.22        20.42 o
   6   9   8        147.95        139.83        15.60 o
   7   9   8         23.74         54.74        23.16 o
   8   9   8         10.26         19.46        24.84 o
   9   9   8         70.55         46.94        60.16 o
 -12  10   8          0.42          8.29        27.76 o
 -11  10   8         30.71         32.37        19.34 o
 -10  10   8         96.62         96.28        23.95 o
  -9  10   8          0.24          9.93        20.15 o
  -8  10   8        467.59        436.24        32.09 o
  -7  10   8        345.96        346.98        25.56 o
  -6  10   8          0.30        -13.12        13.12 o
  -5  10   8        107.94        155.90        16.90 o
  -4  10   8          1.04         17.64        12.99 o
  -3  10   8         39.44         17.38        16.64 o
  -2  10   8        303.74        336.62        30.06 o
  -1  10   8          7.13         -4.85        11.84 o
   0  10   8         29.61         36.08        13.38 o
   1  10   8         32.23         29.00        14.83 o
   2  10   8        297.53        296.76        24.06 o
   3  10   8         14.57         21.28        12.15 o
   4  10   8         18.46         17.24        14.72 o
   5  10   8         72.47         38.64        16.46 o
   6  10   8        238.91        233.06        25.42 o
   7  10   8          0.47         -2.64        51.57 o
   8  10   8          9.54        -28.43        50.91 o
 -11  11   8          0.34         29.24        30.69 o
 -10  11   8         39.20         17.63        26.74 o
  -9  11   8          3.00          5.30        17.80 o
  -8  11   8        102.32        101.30        20.30 o
  -7  11   8          0.05         26.51        21.04 o
  -6  11   8        329.83        330.62        29.98 o
  -5  11   8        139.31         80.01        21.01 o
  -4  11   8         20.00         20.14        19.08 o
  -3  11   8        776.73        874.67        37.17 o
  -2  11   8        270.14        315.74        28.34 o
  -1  11   8         35.20         56.93        14.69 o
   0  11   8         89.33         68.30        21.60 o
   1  11   8         32.26         13.93        15.73 o
   2  11   8          0.12         25.54        15.96 o
   3  11   8         11.71        -11.14        15.39 o
   4  11   8          2.07         30.45        17.85 o
   5  11   8         35.54         61.20        20.46 o
   6  11   8          3.00        -21.16        34.38 o
 -10  12   8        108.63         63.02        67.76 o
  -9  12   8          0.01         35.29        31.77 o
  -8  12   8          0.38        -34.51        34.51 o
  -7  12   8         22.33        -24.74        24.74 o
  -6  12   8         23.45         27.53        23.27 o
  -5  12   8         34.38         63.27        38.22 o
  -4  12   8        143.07        130.47        23.77 o
  -3  12   8         18.49         12.37        15.23 o
  -2  12   8         35.87         38.32        21.04 o
  -1  12   8        102.00         54.51        16.03 o
   0  12   8          2.33          9.34        14.58 o
   1  12   8         38.02         43.27        17.92 o
   2  12   8         22.81         -1.46        19.65 o
   3  12   8         28.30         13.98        21.91 o
   4  12   8         41.00          3.29        24.30 o
   5  12   8         52.36        148.75        52.89 o
  -8  13   8         83.19         70.08        55.53 o
  -7  13   8         10.85         68.76        59.50 o
  -5  13   8        109.34         40.99        52.23 o
  -4  13   8          0.07        -21.82        35.04 o
  -3  13   8          2.61        -14.03        24.58 o
  -2  13   8          0.48          9.73        20.50 o
  -1  13   8        220.12        245.92        41.79 o
   0  13   8         28.41         11.24        21.23 o
   1  13   8         40.08         51.26        25.85 o
   2  13   8          0.33         20.29        58.18 o
   3  13   8         50.92         71.74        30.74 o
 -15   0   9        130.26        161.48        30.02 o
 -13   0   9        613.12        727.78        29.89 o
 -11   0   9        748.66        719.13       115.12 o
  -9   0   9       1994.02       1978.80        49.52 o
  -7   0   9        787.78        686.62        23.95 o
  -5   0   9       8984.22       8820.14       104.81 o
  -3   0   9         75.88         76.29         8.63 o
  -1   0   9        209.36        245.81         8.48 o
   1   0   9       3014.58       2762.46        30.59 o
   3   0   9         64.93         66.42         8.19 o
   5   0   9          1.77          1.85         6.06 o
   7   0   9        280.18        337.22        35.85 o
   9   0   9        277.50        282.15        49.67 o
  11   0   9        140.46        149.48        41.40 o
 -18   1   9         76.21         68.57        39.92 o
 -17   1   9          1.66         -5.85        31.73 o
 -16   1   9         20.27          7.24        15.60 o
 -15   1   9        576.65        634.52        33.16 o
 -14   1   9        223.24        268.08        21.98 o
 -13   1   9         62.67         61.81        10.34 o
 -12   1   9         56.08         74.95        14.29 o
 -11   1   9         55.83         75.71        11.14 o
 -10   1   9          1.44        540.54        56.80 o
  -9   1   9        271.55        231.88        15.76 o
  -8   1   9        217.15        208.54        14.00 o
  -7   1   9       2287.03       2380.26        33.66 o
  -6   1   9       1678.99       1561.46        33.55 o
  -5   1   9        883.17        940.68        16.22 o
  -4   1   9       8404.27       8471.03        70.88 o
  -3   1   9         29.94         33.25         4.19 o
  -2   1   9        212.44        231.80         6.13 o
  -1   1   9        411.61        401.06         6.86 o
   0   1   9          3.44         -2.49         2.49 o
   1   1   9        469.33        463.20        10.52 o
   2   1   9       1210.19       1193.33        17.44 o
   3   1   9        263.26        251.23        10.96 o
   4   1   9         72.23         46.37         6.50 o
   5   1   9          2.13         13.66         3.11 o
   6   1   9         63.58         57.67         5.92 o
   7   1   9          3.01        -11.18        12.26 o
   8   1   9         16.75          2.55         9.17 o
   9   1   9         15.38         10.39        11.11 o
  10   1   9         51.86         13.64        15.21 o
  11   1   9        177.27        199.67        20.47 o
 -18   2   9         38.82         45.62        42.97 o
 -17   2   9         50.66          1.87        29.18 o
 -16   2   9         63.97         31.65        27.40 o
 -15   2   9        125.99         88.31        27.94 o
 -14   2   9         93.81         81.02        16.66 o
 -13   2   9        115.37        124.74        15.53 o
 -12   2   9        386.69        442.99        57.75 o
 -11   2   9        281.20        273.04        21.88 o
 -10   2   9        396.87        379.67        17.75 o
  -9   2   9        106.74        120.37        10.14 o
  -8   2   9        474.13        479.67        18.15 o
  -7   2   9        453.45        497.27        15.87 o
  -6   2   9       6665.42       6622.38        76.22 o
  -5   2   9       3182.57       3203.96        34.35 o
  -4   2   9          0.95          2.26         4.36 o
  -3   2   9        789.83        851.25        11.21 o
  -2   2   9        173.75        187.97         5.87 o
  -1   2   9       1157.59       1210.68        13.56 o
   0   2   9        783.32        771.41         8.88 o
   1   2   9        405.55        424.02        11.23 o
   2   2   9        558.25        644.46        14.84 o
   3   2   9        121.22        125.68         7.12 o
   4   2   9          4.08          1.70         5.84 o
   5   2   9       2066.81       2015.75        30.02 o
   6   2   9         17.66         26.54        10.92 o
   7   2   9         25.48          8.59        11.52 o
   8   2   9        120.25        125.43        14.81 o
   9   2   9          6.48         16.53        12.33 o
  10   2   9         28.58         27.33        13.14 o
  11   2   9          3.79        -12.42        15.24 o
  12   2   9         36.74        -29.75        40.99 o
 -17   3   9        140.16         61.28        37.26 o
 -16   3   9          3.96         28.29        16.81 o
 -15   3   9         74.31         70.68        16.91 o
 -14   3   9         50.26         18.76        17.44 o
 -13   3   9         48.49         93.87        17.05 o
 -12   3   9         50.37         69.52        31.04 o
 -11   3   9        526.39        570.67        21.40 o
 -10   3   9        113.30        112.72        26.71 o
  -9   3   9         13.03          6.02         8.61 o
  -8   3   9         61.67         81.09         9.36 o
  -7   3   9        658.49        649.44        16.07 o
  -6   3   9       3111.51       3019.39        36.90 o
  -5   3   9       3613.33       3653.07        42.30 o
  -4   3   9         69.32         74.70         5.09 o
  -3   3   9        140.51        127.28         6.36 o
  -2   3   9        808.39        797.88        11.03 o
  -1   3   9        696.97        713.62         9.88 o
   0   3   9         88.83         72.56         3.83 o
   1   3   9        548.54        497.44        12.59 o
   2   3   9        288.35        266.89         9.62 o
   3   3   9         34.46         31.49         5.56 o
   4   3   9        265.11        272.49        15.90 o
   5   3   9          0.06         -1.18         6.89 o
   6   3   9         33.64         37.77         9.26 o
   7   3   9        219.32        221.81        16.39 o
   8   3   9        211.33        237.67        19.27 o
   9   3   9          5.67         18.69        17.11 o
  10   3   9         53.54         62.28        14.63 o
  11   3   9          5.91         40.11        15.82 o
  12   3   9          0.08        -12.71        22.79 o
 -17   4   9         21.15          4.43        31.04 o
 -16   4   9         58.69         15.69        26.70 o
 -15   4   9         51.16         13.53        19.03 o
 -14   4   9         23.43         68.24        28.33 o
 -13   4   9         92.44        112.53        21.61 o
 -12   4   9        172.36        167.25        17.95 o
 -11   4   9        611.25        659.18        47.07 o
 -10   4   9         15.16         -3.32         8.40 o
  -9   4   9         64.99         50.17        11.52 o
  -8   4   9       1409.66       1393.50        32.20 o
  -7   4   9        427.50        439.07        15.29 o
  -6   4   9        521.53        497.44        14.64 o
  -5   4   9        385.33        383.60        11.14 o
  -4   4   9         88.67         87.21         6.00 o
  -3   4   9        693.67        637.37        10.95 o
  -2   4   9         79.76         68.07         6.25 o
  -1   4   9        524.99        604.63        10.28 o
   0   4   9          8.48          8.61         3.34 o
   1   4   9         59.86         58.72         3.32 o
   2   4   9         73.59         86.45         7.94 o
   3   4   9       2051.34       2006.93        31.89 o
   4   4   9        482.30        505.69        16.13 o
   5   4   9        676.10        659.30        18.56 o
   6   4   9          5.48         -6.52         9.63 o
   7   4   9         17.98         15.81        12.84 o
   8   4   9         38.09         40.65        14.46 o
   9   4   9         53.57         64.62        13.57 o
  10   4   9          0.08         10.33        15.11 o
  11   4   9         13.58         21.97        17.77 o
  12   4   9        155.48        107.76        35.70 o
 -16   5   9          0.03        -21.92        38.65 o
 -15   5   9         16.82         54.12        28.72 o
 -14   5   9        108.71         96.91        15.48 o
 -13   5   9        926.27       1027.97        30.81 o
 -12   5   9        225.36        273.67        21.68 o
 -11   5   9         28.78         49.90        12.60 o
 -10   5   9         21.26         31.26        15.03 o
  -9   5   9         37.00         30.05         9.45 o
  -8   5   9        860.47        868.32        28.28 o
  -7   5   9        546.96        540.90        17.00 o
  -6   5   9        318.75        299.29        10.88 o
  -5   5   9        191.40        211.60         7.49 o
  -4   5   9        228.72        234.09         8.89 o
  -3   5   9        126.48        145.08         6.97 o
  -2   5   9         65.18         66.00         5.37 o
  -1   5   9         70.35         64.06         4.93 o
   0   5   9          2.76          3.83         3.03 o
   1   5   9         36.48         23.07         3.78 o
   2   5   9          5.30         13.14         4.64 o
   3   5   9        599.81        631.06        27.32 o
   4   5   9         54.83         63.32         9.73 o
   5   5   9        304.22        321.88        17.44 o
   6   5   9        687.87        673.47        23.31 o
   7   5   9        469.95        477.37        23.42 o
   8   5   9         84.76         69.53        16.60 o
   9   5   9         94.39         67.52        16.98 o
  10   5   9          1.41          6.28        16.99 o
  11   5   9         10.27          7.44        33.06 o
 -16   6   9         54.19        121.64        89.91 o
 -15   6   9         35.54          8.39        20.53 o
 -14   6   9         78.13         81.53        19.52 o
 -13   6   9        176.01        148.31        19.68 o
 -12   6   9        128.68        105.46        15.34 o
 -11   6   9        395.06        364.17        23.51 o
 -10   6   9         15.38         13.25        12.35 o
  -9   6   9          3.47         10.31        14.98 o
  -8   6   9        254.59        276.58        14.52 o
  -7   6   9         52.24         43.41         7.35 o
  -6   6   9        209.15        227.80        11.71 o
  -5   6   9       1254.53       1295.24        19.28 o
  -4   6   9        274.45        310.50        11.98 o
  -3   6   9         40.81         38.37         8.34 o
  -2   6   9          9.55         -4.09         6.17 o
  -1   6   9          5.73          4.38         5.59 o
   0   6   9        204.08        199.05        10.59 o
   1   6   9        213.55        223.51         9.11 o
   2   6   9        108.14        106.61         7.23 o
   3   6   9         10.46         14.90         4.59 o
   4   6   9        592.43        592.19        18.76 o
   5   6   9        627.21        650.97        21.56 o
   6   6   9        145.42        141.51        15.94 o
   7   6   9         41.40         24.35        14.64 o
   8   6   9         88.01         77.92        17.66 o
   9   6   9         30.09         37.92        16.35 o
  10   6   9          9.73          5.35        22.41 o
 -16   7   9         24.11         85.94        91.89 o
 -15   7   9         28.78         71.33        54.18 o
 -14   7   9          4.97          0.87        15.35 o
 -13   7   9        191.25        196.09        21.45 o
 -12   7   9          1.10         -9.67        14.97 o
 -11   7   9         83.79         73.59        17.14 o
 -10   7   9         19.12          2.01        13.97 o
  -9   7   9        359.46        396.87        28.71 o
  -8   7   9          1.29         -8.33         9.79 o
  -7   7   9        971.81        989.07        21.97 o
  -6   7   9       1349.65       1403.20        24.59 o
  -5   7   9        706.76        657.89        18.42 o
  -4   7   9        101.90        113.27        10.40 o
  -3   7   9        229.04        207.33        10.81 o
  -2   7   9        539.44        506.67        11.90 o
  -1   7   9         11.75         12.83         5.59 o
   0   7   9          2.59          1.53         6.05 o
   1   7   9         12.01         12.85         5.92 o
   2   7   9        541.09        539.44        16.94 o
   3   7   9         37.62         55.24         8.75 o
   4   7   9         92.93         94.88        12.82 o
   5   7   9       1127.21       1188.66        29.63 o
   6   7   9         43.12         48.56        15.74 o
   7   7   9         36.11         70.90        27.00 o
   8   7   9          1.82         -8.57        18.02 o
   9   7   9        100.60         91.15        21.17 o
  10   7   9         37.67          0.00        25.78 o
 -14   8   9         65.00         46.60        24.87 o
 -13   8   9          0.07          4.34        17.86 o
 -12   8   9          8.66          7.42        15.85 o
 -11   8   9         28.70         30.91        15.69 o
 -10   8   9         10.17         11.13        20.31 o
  -9   8   9         28.13         66.52        15.68 o
  -8   8   9         24.83          6.07        11.86 o
  -7   8   9        190.72        198.10        16.93 o
  -6   8   9        802.90        840.98        27.24 o
  -5   8   9          0.76         -4.13         9.09 o
  -4   8   9       1227.95       1306.52        38.66 o
  -3   8   9        393.47        436.14        19.72 o
  -2   8   9          0.06         15.93         9.32 o
  -1   8   9        159.11        138.08        12.44 o
   0   8   9         89.47        104.36        19.63 o
   1   8   9         15.61         48.27        10.61 o
   2   8   9        996.35       1042.79        25.30 o
   3   8   9        539.04        549.98        18.92 o
   4   8   9         48.69         38.14         9.38 o
   5   8   9          3.50         14.43        16.77 o
   6   8   9         39.95         35.38        18.52 o
   7   8   9         17.80         29.38        37.31 o
   8   8   9         21.18         42.45        25.12 o
   9   8   9          0.06        -39.67        39.67 o
 -13   9   9          7.78         -6.92        22.78 o
 -12   9   9          4.84          4.28        22.82 o
 -11   9   9        155.23        163.66        35.99 o
 -10   9   9          6.54         -8.01        15.60 o
  -9   9   9         63.23         96.76        18.40 o
  -8   9   9         87.09        108.37        16.17 o
  -7   9   9          0.35         16.20        13.86 o
  -6   9   9         90.23         57.14        15.22 o
  -5   9   9         36.83         53.77        14.46 o
  -4   9   9       1136.05       1186.88        30.50 o
  -3   9   9          8.27         16.00        11.53 o
  -2   9   9         82.52         99.53        13.21 o
  -1   9   9        171.78        217.54        16.44 o
   0   9   9        397.67        400.54        20.45 o
   1   9   9         12.11          0.16         9.62 o
   2   9   9        617.25        701.49        25.93 o
   3   9   9         78.88         75.37        14.16 o
   4   9   9         98.78        113.19        13.43 o
   5   9   9          2.92         -5.99        17.80 o
   6   9   9        155.48        201.15        23.12 o
   7   9   9          6.40         30.79        22.53 o
   8   9   9        101.05        114.37        46.94 o
 -13  10   9         94.92        100.49        55.53 o
 -12  10   9          8.64         25.62        27.07 o
 -11  10   9         71.11         98.27        21.85 o
 -10  10   9         52.30        113.78        24.81 o
  -9  10   9          1.62         12.81        20.66 o
  -8  10   9         22.54         85.78        21.81 o
  -7  10   9         66.57         48.23        20.13 o
  -6  10   9         62.22         96.53        15.57 o
  -5  10   9        215.18        240.31        21.32 o
  -4  10   9        357.51        393.00        20.10 o
  -3  10   9         27.76          4.16        14.79 o
  -2  10   9         36.71         10.72        16.39 o
  -1  10   9         40.53         38.31        13.13 o
   0  10   9          0.21         -6.24        15.76 o
   1  10   9        860.01        824.03        27.84 o
   2  10   9         73.56         67.36        13.28 o
   3  10   9          0.00          7.02        13.13 o
   4  10   9          0.20          6.12        22.03 o
   5  10   9        129.31         95.12        33.30 o
   6  10   9         19.30         21.42        27.12 o
   7  10   9        136.02        153.38        60.16 o
   8  10   9         29.95         28.43        42.31 o
 -12  11   9          0.47         81.32        54.87 o
 -11  11   9          0.39        -16.90        30.02 o
 -10  11   9          4.14         -1.63        34.58 o
  -9  11   9         15.31        -18.00        18.00 o
  -8  11   9        285.18        259.45        25.09 o
  -7  11   9          0.72        -18.32        18.32 o
  -6  11   9        170.29        181.45        24.25 o
  -5  11   9         15.15         30.84        28.46 o
  -4  11   9        487.42        519.44        27.66 o
  -3  11   9         47.26         26.37        20.92 o
  -2  11   9        102.90        115.37        18.32 o
  -1  11   9          0.23         12.55        13.82 o
   0  11   9          5.10         16.29        14.87 o
   1  11   9          0.00         -9.23        15.86 o
   2  11   9         14.79         14.80        15.61 o
   3  11   9          0.77         -5.94        18.12 o
   4  11   9          2.55          3.66        22.42 o
   5  11   9        113.63        133.69        30.34 o
 -10  12   9         15.42        -37.02        52.23 o
  -9  12   9         97.87         11.24        55.53 o
  -8  12   9          7.66        -39.01        54.21 o
  -7  12   9          9.56         36.91        27.53 o
  -6  12   9        214.58        153.70        29.07 o
  -5  12   9         75.42        105.21        23.31 o
  -4  12   9         11.55         38.58        24.39 o
  -3  12   9        138.72         90.06        18.89 o
  -2  12   9         50.02         22.83        19.56 o
  -1  12   9         12.10         28.58        19.18 o
   0  12   9         28.59         47.69        21.79 o
   1  12   9          0.00          3.71        19.07 o
   2  12   9          0.55        -16.31        24.52 o
   3  12   9          5.75         47.83        40.00 o
   4  12   9         50.21          1.32        50.24 o
  -5  13   9        179.36        155.36        58.84 o
  -4  13   9          0.03         45.62        40.99 o
  -3  13   9          4.67         19.17        37.68 o
  -2  13   9        183.53        171.97        31.28 o
  -1  13   9         20.11         -7.32        18.37 o
   0  13   9         15.75        -16.04        24.19 o
   1  13   9          0.43         24.36        58.18 o
   2  13   9          5.19         25.31        33.72 o
 -18   0  10         13.02          9.26        39.67 o
 -16   0  10         63.81         17.74        26.68 o
 -14   0  10        188.59        232.43        30.16 o
 -12   0  10        130.05        289.01       251.88 o
 -10   0  10       1200.96       1213.87        68.39 o
  -8   0  10        523.48        539.85        27.10 o
  -6   0  10         90.74        122.22        13.07 o
  -4   0  10       5359.72       5402.88        91.27 o
  -2   0  10          4.17         12.83         5.06 o
   0   0  10         97.80         98.00         7.51 o
   2   0  10        725.82        637.39        16.90 o
   4   0  10        496.15        562.48        14.91 o
   6   0  10        777.86        767.70        29.49 o
   8   0  10        194.52        229.20        18.09 o
  10   0  10         44.41         55.28        29.03 o
 -18   1  10         13.78        -24.98        24.98 o
 -17   1  10          3.32        -33.46        35.49 o
 -16   1  10        334.82        352.78        26.50 o
 -15   1  10         93.34         74.90        17.91 o
 -14   1  10          0.10          3.94        14.24 o
 -13   1  10         52.05         63.81        14.78 o
 -12   1  10          3.05         22.59        33.21 o
 -11   1  10         57.65         63.46        15.34 o
 -10   1  10        297.52        278.30        15.89 o
  -9   1  10       1551.18       1641.61        32.30 o
  -8   1  10         12.04          6.75         8.26 o
  -7   1  10       1258.61       1319.67        21.42 o
  -6   1  10       3226.42       3360.95        44.36 o
  -5   1  10       1402.05       1467.54        18.78 o
  -4   1  10         64.03         62.09         5.24 o
  -3   1  10         93.52        109.32         5.52 o
  -2   1  10        603.91        678.00         9.25 o
  -1   1  10          1.18          2.23         2.18 o
   0   1  10        318.34        289.34         6.03 o
   1   1  10         53.67         67.44         5.20 o
   2   1  10        818.50        896.90        15.12 o
   3   1  10         35.02         17.22         6.61 o
   4   1  10        387.15        418.87        11.55 o
   5   1  10        137.89        166.30        11.38 o
   6   1  10        268.71        267.03        20.09 o
   7   1  10        854.32        811.98        30.46 o
   8   1  10          7.68         17.77        11.53 o
   9   1  10          1.26         -0.36        13.70 o
  10   1  10         12.13         43.47        18.72 o
  11   1  10         77.02         17.19        39.01 o
 -18   2  10          8.79         23.80        40.99 o
 -17   2  10          1.00         22.21        37.39 o
 -16   2  10          3.28          4.33        23.90 o
 -15   2  10          1.05        -12.83        19.06 o
 -14   2  10        154.42        125.10        17.39 o
 -13   2  10         10.87          0.58        15.08 o
 -12   2  10          0.14          2.19        15.54 o
 -11   2  10          3.81         -2.67        16.58 o
 -10   2  10          9.09        -17.27        17.27 o
  -9   2  10          5.21         22.85        13.70 o
  -8   2  10       1169.61       1165.42        28.55 o
  -7   2  10        133.13         95.53        11.87 o
  -6   2  10        897.25        931.70        22.49 o
  -5   2  10        588.36        589.16        14.53 o
  -4   2  10       2064.22       2118.98        23.30 o
  -3   2  10       4470.82       4536.59        39.61 o
  -2   2  10        970.10        902.18        11.38 o
  -1   2  10        347.57        329.62         7.31 o
   0   2  10        127.65        156.23         3.72 o
   1   2  10        960.17        911.73        15.94 o
   2   2  10        676.72        631.85        13.09 o
   3   2  10        208.86        169.49         8.84 o
   4   2  10         77.38         74.90         7.59 o
   5   2  10       1003.19       1015.92        20.71 o
   6   2  10         72.47         68.99        12.50 o
   7   2  10          0.49          7.59         9.95 o
   8   2  10         21.33         34.11        11.74 o
   9   2  10        112.56         83.24        14.52 o
  10   2  10          6.49          5.82        15.69 o
  11   2  10          0.10         -1.98        36.36 o
 -17   3  10         33.05         60.16        38.33 o
 -16   3  10         37.74          9.56        17.76 o
 -15   3  10        528.77        542.82        26.88 o
 -14   3  10        295.40        404.93        23.03 o
 -13   3  10         20.08         14.84        13.81 o
 -12   3  10        114.77        117.28        17.08 o
 -11   3  10        322.78        269.70        19.31 o
 -10   3  10         97.40        120.52        14.47 o
  -9   3  10       1505.82       1482.55        32.24 o
  -8   3  10       3942.04       4007.04        62.30 o
  -7   3  10        369.92        367.13        15.21 o
  -6   3  10        277.71        276.70        10.88 o
  -5   3  10         79.63        104.57         7.66 o
  -4   3  10         11.33          7.83         4.15 o
  -3   3  10          0.12         -4.76         4.76 o
  -2   3  10        226.92        256.53         7.58 o
  -1   3  10         21.36         15.94         4.56 o
   0   3  10        691.49        700.08        13.89 o
   1   3  10          0.37         11.48         6.06 o
   2   3  10        303.56        314.57        11.83 o
   3   3  10          1.32          5.19         6.82 o
   4   3  10        219.93        220.42        12.80 o
   5   3  10         28.81         22.07         9.43 o
   6   3  10        894.93        914.44        25.92 o
   7   3  10        134.02        156.90        16.07 o
   8   3  10        123.25        122.32        15.48 o
   9   3  10        157.35        153.49        15.98 o
  10   3  10         12.79         26.23        15.86 o
  11   3  10          0.50         11.68        20.35 o
 -17   4  10         50.93         36.36        37.68 o
 -16   4  10         20.62         31.20        18.11 o
 -15   4  10          4.14        -25.51        25.51 o
 -14   4  10         27.28         18.13        15.75 o
 -13   4  10          1.19         20.76        15.81 o
 -12   4  10         19.99         39.69        13.59 o
 -11   4  10          1.68         -6.75        12.54 o
 -10   4  10       1108.36       1019.03        45.72 o
  -9   4  10        567.31        609.73        23.54 o
  -8   4  10        761.53        761.97        23.47 o
  -7   4  10        868.49        796.51        20.28 o
  -6   4  10        112.32        121.47         9.77 o
  -5   4  10         99.80         97.01         7.86 o
  -4   4  10         11.63          7.74         4.89 o
  -3   4  10        321.63        356.79         9.15 o
  -2   4  10         31.22         48.22         5.61 o
  -1   4  10       2944.83       2975.13        31.04 o
   0   4  10         42.88         43.01         3.63 o
   1   4  10          0.01         11.03         6.97 o
   2   4  10         82.81         97.27         8.21 o
   3   4  10        433.87        447.60        16.65 o
   4   4  10        306.01        313.36        16.77 o
   5   4  10          6.24         -7.12         9.13 o
   6   4  10         13.08         -7.90        12.30 o
   7   4  10        119.19        126.87        17.99 o
   8   4  10          3.80          1.61        14.94 o
   9   4  10         43.65         77.02        17.31 o
  10   4  10          2.02         13.85        14.55 o
  11   4  10        113.93         78.63        24.29 o
 -16   5  10         11.01         32.33        22.45 o
 -15   5  10         95.65         61.71        17.10 o
 -14   5  10        103.61         84.04        17.55 o
 -13   5  10          0.80          1.67        16.12 o
 -12   5  10         91.51        111.01        16.75 o
 -11   5  10          7.82         32.17        14.06 o
 -10   5  10          5.15         10.07        11.03 o
  -9   5  10         67.06         44.65        11.38 o
  -8   5  10          0.38          7.50         9.62 o
  -7   5  10        419.39        421.50        14.66 o
  -6   5  10        160.54        177.35        14.18 o
  -5   5  10         14.32         14.05         4.38 o
  -4   5  10         66.87         55.16         6.56 o
  -3   5  10         51.95         81.99         7.42 o
  -2   5  10        405.61        398.86        11.36 o
  -1   5  10          4.33          2.66         5.19 o
   0   5  10         22.96         27.50         5.25 o
   1   5  10         44.27         44.89         3.41 o
   2   5  10        134.19        138.34        12.14 o
   3   5  10          7.55          6.58         8.96 o
   4   5  10         44.11         40.20        10.27 o
   5   5  10         53.51         48.64        11.89 o
   6   5  10        176.90        183.91        18.66 o
   7   5  10         11.25         20.95        19.28 o
   8   5  10          1.97         -3.81        14.17 o
   9   5  10         82.22         65.25        16.58 o
  10   5  10          7.09         13.08        20.43 o
  11   5  10         15.45        -30.08        30.08 o
 -16   6  10         65.64         79.69        47.15 o
 -15   6  10          2.11        -18.26        18.26 o
 -14   6  10          0.75          1.99        15.94 o
 -13   6  10          0.01         -9.25        13.08 o
 -12   6  10        123.08        100.06        16.67 o
 -11   6  10        102.01        110.41        15.76 o
 -10   6  10         15.24         29.44        19.87 o
  -9   6  10        890.66        893.62        29.02 o
  -8   6  10          2.34          2.01         8.25 o
  -7   6  10        918.11        940.17        23.49 o
  -6   6  10          0.45         -7.11         7.11 o
  -5   6  10        224.12        229.58         9.44 o
  -4   6  10         48.69         40.64         7.27 o
  -3   6  10        692.83        733.63        15.38 o
  -2   6  10         20.25         26.95         6.08 o
  -1   6  10         78.17         86.85         6.49 o
   0   6  10         46.20         54.83         5.78 o
   1   6  10        199.51        209.69         8.20 o
   2   6  10         72.65         67.53         5.89 o
   3   6  10         29.69         34.69         9.97 o
   4   6  10        105.67        102.62        12.30 o
   5   6  10        124.78        144.80        13.95 o
   6   6  10          8.70         10.87        14.91 o
   7   6  10        119.88        104.30        17.32 o
   8   6  10          0.03         -3.11        13.87 o
   9   6  10         27.80         -0.08        19.40 o
  10   6  10         30.77         46.94        37.68 o
 -16   7  10         37.26         91.89        92.56 o
 -15   7  10          9.75        -27.44        32.72 o
 -14   7  10        344.76        377.99        44.74 o
 -13   7  10         19.97         41.03        23.85 o
 -12   7  10        122.82        137.69        18.20 o
 -11   7  10          6.04         -2.38        14.91 o
 -10   7  10        473.27        464.86        29.69 o
  -9   7  10         83.33        100.60        11.94 o
  -8   7  10        230.53        279.57        18.26 o
  -7   7  10        130.68        104.33        11.47 o
  -6   7  10         90.78        104.34        12.27 o
  -5   7  10        659.61        639.86        16.19 o
  -4   7  10        109.34        111.61         8.74 o
  -3   7  10         96.23         74.72        10.28 o
  -2   7  10        414.46        450.46        15.60 o
  -1   7  10         30.44         34.08         6.92 o
   0   7  10          4.63         -8.38         8.38 o
   1   7  10         10.64         20.98         9.21 o
   2   7  10         19.45         36.30         8.29 o
   3   7  10        160.04        173.60        12.80 o
   4   7  10        344.75        397.33        19.05 o
   5   7  10          9.61         21.99        11.66 o
   6   7  10         57.14         82.26        18.14 o
   7   7  10        150.24        240.34        24.01 o
   8   7  10        129.34        104.77        24.53 o
   9   7  10          4.50          5.95        38.34 o
 -15   8  10          7.82         -6.61        55.53 o
 -14   8  10         46.33         13.21        29.09 o
 -13   8  10          0.60         11.63        17.48 o
 -12   8  10         20.76          7.35        19.65 o
 -11   8  10        180.91        179.87        19.46 o
 -10   8  10         26.07          7.13        15.14 o
  -9   8  10        125.20        158.65        23.76 o
  -8   8  10        244.53        221.97        27.05 o
  -7   8  10         11.75          3.59        16.33 o
  -6   8  10        504.85        511.91        19.96 o
  -5   8  10        990.94       1017.14        26.50 o
  -4   8  10        320.80        332.52        23.60 o
  -3   8  10         42.97         33.83        12.35 o
  -2   8  10          9.65          2.00        10.91 o
  -1   8  10         59.36         55.65        12.57 o
   0   8  10          0.95        -11.52        11.52 o
   1   8  10          5.11          4.52        10.01 o
   2   8  10        127.32        159.21        12.99 o
   3   8  10          4.98          0.78         9.10 o
   4   8  10         14.82          9.06        12.04 o
   5   8  10        122.24        133.99        20.91 o
   6   8  10         20.23         16.66        16.50 o
   7   8  10          0.79         24.23        16.00 o
   8   8  10         26.60         58.09        29.62 o
 -14   9  10          2.13         56.86        40.33 o
 -13   9  10         40.75         40.28        28.26 o
 -12   9  10          8.81        -24.91        24.91 o
 -11   9  10         25.28         35.55        22.46 o
 -10   9  10         44.65         33.17        17.50 o
  -9   9  10        105.08        105.89        19.09 o
  -8   9  10        158.72        185.13        22.23 o
  -7   9  10         18.90         21.70        17.65 o
  -6   9  10          2.87          2.07        13.95 o
  -5   9  10          9.46         -2.04        13.41 o
  -4   9  10        152.00        159.51        16.30 o
  -3   9  10        220.79        228.51        20.07 o
  -2   9  10        258.53        300.33        20.19 o
  -1   9  10         26.70         22.43        14.68 o
   0   9  10        104.52         80.12        12.23 o
   1   9  10        144.75        102.29        11.30 o
   2   9  10         98.71         44.49        13.19 o
   3   9  10          8.68          0.74         9.99 o
   4   9  10          0.89          2.66        17.88 o
   5   9  10         10.38         -0.51        18.72 o
   6   9  10         99.52         90.94        18.85 o
   7   9  10         51.55         17.78        24.78 o
 -13  10  10         13.83        -14.35        34.73 o
 -12  10  10         32.91         53.55        40.99 o
 -11  10  10          1.00          7.05        19.43 o
 -10  10  10        122.63        132.81        24.65 o
  -9  10  10         39.13         42.24        26.15 o
  -8  10  10         68.53         51.23        21.35 o
  -7  10  10         87.34        169.22        22.57 o
  -6  10  10         98.58         65.97        17.47 o
  -5  10  10          7.58          7.20        16.09 o
  -4  10  10          3.45        -14.05        14.05 o
  -3  10  10         12.54         11.64        14.61 o
  -2  10  10         14.28         25.46        12.53 o
  -1  10  10         28.54         14.33        12.19 o
   0  10  10        136.82        134.69        15.68 o
   1  10  10         21.41         38.21        13.50 o
   2  10  10          8.15          1.95        12.28 o
   3  10  10         61.47         45.08        22.18 o
   4  10  10          6.18         -0.25        24.45 o
   5  10  10         48.02         64.90        23.50 o
   6  10  10        319.96        270.66        39.02 o
   7  10  10          6.81          7.27        59.50 o
 -11  11  10          8.66        -19.63        28.00 o
 -10  11  10         26.89        -34.83        34.83 o
  -9  11  10        312.84        290.33        37.27 o
  -8  11  10         59.35         13.58        29.68 o
  -7  11  10          2.11         -7.99        20.50 o
  -6  11  10        125.89        124.11        21.02 o
  -5  11  10         75.16         55.23        21.22 o
  -4  11  10         28.61         41.23        16.15 o
  -3  11  10         20.14         15.52        25.09 o
  -2  11  10         47.06         66.02        17.68 o
  -1  11  10         12.54         16.84        13.33 o
   0  11  10         34.91          7.43        13.13 o
   1  11  10         42.80         19.12        19.51 o
   2  11  10         27.08         31.14        14.98 o
   3  11  10          0.05         -5.82        18.95 o
   4  11  10         35.89         44.29        52.23 o
  -9  12  10          4.26        -50.91        50.91 o
  -8  12  10          0.08        -31.73        49.58 o
  -7  12  10         34.81         40.33        54.87 o
  -6  12  10         35.84         15.06        20.07 o
  -5  12  10        106.03         80.48        20.71 o
  -4  12  10        133.14         93.36        23.35 o
  -3  12  10         17.28         26.67        17.77 o
  -2  12  10          0.37          0.30        27.68 o
  -1  12  10        194.48        118.11        23.66 o
   0  12  10         30.12         50.92        26.62 o
   1  12  10          1.32        -17.78        19.54 o
   2  12  10         74.38        -23.80        49.58 o
   3  12  10         21.51         -5.95        50.91 o
  -2  13  10         37.54        110.41        40.33 o
  -1  13  10         21.43        -12.40        25.57 o
   0  13  10         51.90         66.75        31.73 o
   1  13  10          0.38        -26.44        26.44 o
 -17   0  11        169.97        202.96        61.48 o
 -15   0  11          0.10          2.34        25.07 o
 -13   0  11         65.30         49.53        18.35 o
 -11   0  11          2.86         -8.58        26.96 o
  -9   0  11         63.73         58.20        15.10 o
  -7   0  11        537.20        618.71        23.31 o
  -5   0  11        449.73        396.61        24.14 o
  -3   0  11       1000.87        932.92        18.28 o
  -1   0  11        702.84        653.05        12.56 o
   1   0  11         11.35          7.83         6.80 o
   3   0  11        361.70        324.73        13.03 o
   5   0  11        829.81        873.89        17.86 o
   7   0  11         63.76         98.94        44.62 o
   9   0  11         63.18         91.89        56.19 o
 -17   1  11        249.91        157.38        41.57 o
 -16   1  11        178.75        192.54        23.92 o
 -15   1  11          0.14          4.10        16.11 o
 -14   1  11        217.08        237.89        20.12 o
 -13   1  11        632.92        655.18        32.42 o
 -12   1  11          2.22        -25.13        25.13 o
 -11   1  11          4.32         -9.24        10.14 o
 -10   1  11          2.09          8.62         9.57 o
  -9   1  11         10.21          3.80        14.69 o
  -8   1  11        306.04        307.15        18.93 o
  -7   1  11        173.72        145.08        11.15 o
  -6   1  11       1445.42       1465.77        21.96 o
  -5   1  11       2075.85       2183.69        27.31 o
  -4   1  11       2955.22       2894.23        29.23 o
  -3   1  11        100.43         88.75         5.06 o
  -2   1  11          0.43          0.84         4.09 o
  -1   1  11        322.85        319.21         7.49 o
   0   1  11         34.60         41.36         3.06 o
   1   1  11         39.88         51.83         5.50 o
   2   1  11        510.30        504.75        16.89 o
   3   1  11        622.27        609.40        14.68 o
   4   1  11         29.56         28.91         6.14 o
   5   1  11          2.81         -7.25         7.25 o
   6   1  11        152.81        175.58        18.74 o
   7   1  11        272.37        312.66        18.59 o
   8   1  11        231.46        215.48        18.11 o
   9   1  11        129.52        165.77        25.91 o
  10   1  11         16.38         39.04        19.49 o
 -17   2  11         25.76         23.43        27.81 o
 -16   2  11          6.68         24.92        17.32 o
 -15   2  11        217.67        201.82        20.27 o
 -14   2  11         76.55         71.94        18.00 o
 -13   2  11          8.55         -5.26        12.59 o
 -12   2  11        194.11        236.23        17.66 o
 -11   2  11         44.10         22.43        14.44 o
 -10   2  11        448.67        415.05        18.41 o
  -9   2  11        224.69        272.95        20.75 o
  -8   2  11         27.43         20.89        10.51 o
  -7   2  11        212.16        216.41        18.16 o
  -6   2  11         25.95         37.95         7.53 o
  -5   2  11          3.35          7.52         4.94 o
  -4   2  11        296.35        288.99         8.74 o
  -3   2  11        274.95        288.34         8.26 o
  -2   2  11         44.42         47.64         6.22 o
  -1   2  11        211.21        204.75         6.11 o
   0   2  11         18.17         19.39         9.12 o
   1   2  11        430.80        465.21        13.94 o
   2   2  11         18.72         23.87         6.61 o
   3   2  11       1679.17       1629.24        23.53 o
   4   2  11        142.22        123.05         8.91 o
   5   2  11          1.12         -2.39         9.67 o
   6   2  11        200.77        220.30        20.51 o
   7   2  11          0.05          1.18        11.38 o
   8   2  11         36.91          8.56        15.00 o
   9   2  11         63.27         49.52        17.13 o
  10   2  11         70.15         77.48        29.82 o
 -17   3  11          6.09         36.36        37.68 o
 -16   3  11         14.79        -19.70        19.70 o
 -15   3  11        491.27        555.45        54.95 o
 -14   3  11         29.87         38.77        24.16 o
 -13   3  11         50.40         80.06        15.46 o
 -12   3  11         72.24        106.28        21.63 o
 -11   3  11         13.89         11.17        11.58 o
 -10   3  11          0.45         -9.39         9.39 o
  -9   3  11        196.00        221.00        29.71 o
  -8   3  11        155.26        156.20        13.17 o
  -7   3  11         15.17         11.92         7.62 o
  -6   3  11       1228.71       1222.22        22.78 o
  -5   3  11        925.64        913.88        17.41 o
  -4   3  11        339.53        371.30        11.26 o
  -3   3  11         62.50         73.56         6.15 o
  -2   3  11        509.74        482.18         9.50 o
  -1   3  11         76.12         64.38         4.61 o
   0   3  11          5.77         18.20         6.61 o
   1   3  11        354.80        370.01        12.26 o
   2   3  11        293.88        294.60        12.79 o
   3   3  11        497.72        545.63        15.52 o
   4   3  11        398.05        413.31        15.06 o
   5   3  11        530.80        490.75        19.23 o
   6   3  11        982.11       1037.23        28.64 o
   7   3  11          0.12         16.69        13.13 o
   8   3  11         44.91         32.92        13.74 o
   9   3  11          0.00         12.94        13.36 o
  10   3  11         11.04         17.64        19.52 o
 -17   4  11         13.14        -51.57        51.57 o
 -16   4  11        131.07         85.67        19.94 o
 -15   4  11         27.16         28.74        15.60 o
 -14   4  11         41.23         28.53        13.95 o
 -13   4  11         45.79         38.54        14.71 o
 -12   4  11        199.23        184.74        19.04 o
 -11   4  11          4.21         24.69        11.68 o
 -10   4  11         52.46         81.63        14.60 o
  -9   4  11         83.16         63.02        13.26 o
  -8   4  11        146.11        187.60        14.28 o
  -7   4  11          0.43          6.89         8.53 o
  -6   4  11        248.35        250.69        12.23 o
  -5   4  11        348.75        362.84        13.32 o
  -4   4  11         75.86         78.97         6.53 o
  -3   4  11         21.76         24.44         5.19 o
  -2   4  11         92.47        102.51         6.08 o
  -1   4  11         75.68         89.11         5.14 o
   0   4  11         11.34          9.49         2.77 o
   1   4  11         33.83         28.21         8.08 o
   2   4  11        132.58        124.09         9.09 o
   3   4  11        409.12        398.55        17.78 o
   4   4  11       1358.28       1292.80        27.39 o
   5   4  11          2.49        -11.22        11.22 o
   6   4  11         15.57         18.45        12.37 o
   7   4  11         41.24         44.84        15.24 o
   8   4  11         70.12         72.34        15.84 o
   9   4  11         78.99         50.37        14.76 o
  10   4  11        395.43        287.59        57.19 o
 -17   5  11         45.72        -19.17        53.55 o
 -16   5  11         73.38        124.60        34.95 o
 -15   5  11         11.14         10.03        17.95 o
 -14   5  11         61.41         79.97        19.71 o
 -13   5  11          5.59         38.20        18.02 o
 -12   5  11         91.60         76.66        16.05 o
 -11   5  11         59.33         28.86        19.59 o
 -10   5  11         27.00          5.22        14.12 o
  -9   5  11        153.13        191.44        14.64 o
  -8   5  11          2.79          9.40        11.45 o
  -7   5  11       1142.00       1161.94        39.04 o
  -6   5  11         63.13         72.42         8.55 o
  -5   5  11        362.73        340.35        10.18 o
  -4   5  11         18.73         23.22         6.15 o
  -3   5  11        382.39        333.03        10.27 o
  -2   5  11          0.43          9.42         5.56 o
  -1   5  11        908.12        874.29        14.10 o
   0   5  11         92.28         97.24         6.84 o
   1   5  11         31.04         26.60         7.48 o
   2   5  11          0.07         -2.81         7.89 o
   3   5  11         70.72         68.25         9.97 o
   4   5  11        117.40         99.26        11.66 o
   5   5  11        333.75        323.37        18.74 o
   6   5  11        112.18        138.05        17.36 o
   7   5  11         27.12         51.28        16.45 o
   8   5  11          1.22         12.02        16.04 o
   9   5  11         22.23         42.44        20.73 o
  10   5  11         12.97        -18.63        25.91 o
 -16   6  11          0.17        -38.93        38.93 o
 -15   6  11          2.83          5.73        18.35 o
 -14   6  11          0.32         40.51        50.30 o
 -13   6  11          0.63        -13.64        13.72 o
 -12   6  11          0.41         10.41        29.60 o
 -11   6  11        157.07        212.48        19.83 o
 -10   6  11          1.03        -12.28        13.03 o
  -9   6  11         12.77         24.89        11.80 o
  -8   6  11          5.36          7.66        10.69 o
  -7   6  11          1.00         -6.66        10.05 o
  -6   6  11        221.20        226.60        14.04 o
  -5   6  11        171.53        181.72         9.66 o
  -4   6  11        237.38        265.45        11.92 o
  -3   6  11        581.46        630.16        14.29 o
  -2   6  11        224.18        220.46        12.14 o
  -1   6  11         55.89         47.94         6.75 o
   0   6  11        114.17        122.17         9.16 o
   1   6  11         15.47         26.72         6.22 o
   2   6  11       1950.42       1929.90        33.20 o
   3   6  11       1169.35       1192.83        26.44 o
   4   6  11         53.10         28.68        12.98 o
   5   6  11         11.34         17.96        12.27 o
   6   6  11         25.24         25.67        14.88 o
   7   6  11         24.18         29.89        16.67 o
   8   6  11         70.33         64.61        19.30 o
   9   6  11        166.58        248.58        44.96 o
  10   6  11         67.59         14.54        36.36 o
 -16   7  11         33.14         61.48        46.28 o
 -15   7  11         93.03         62.05        27.92 o
 -14   7  11         34.95          4.50        22.17 o
 -13   7  11        228.35        257.91        46.83 o
 -12   7  11          0.76         -2.43        14.45 o
 -11   7  11          1.06         15.89        15.23 o
 -10   7  11          0.78         -9.09        12.48 o
  -9   7  11         10.32         22.04        11.16 o
  -8   7  11         29.24         37.74        10.90 o
  -7   7  11       1440.30       1447.66        32.57 o
  -6   7  11        179.06        171.97        13.95 o
  -5   7  11        106.97        111.80         9.61 o
  -4   7  11        448.75        498.44        16.09 o
  -3   7  11        297.13        300.69        12.92 o
  -2   7  11        122.99        112.34         8.67 o
  -1   7  11         17.34         23.44         8.03 o
   0   7  11         62.13         85.17         9.01 o
   1   7  11        263.33        306.10        12.46 o
   2   7  11        487.82        518.46        14.55 o
   3   7  11         70.05        113.95        12.73 o
   4   7  11        273.82        248.44        19.44 o
   5   7  11         35.09         56.75        13.33 o
   6   7  11          5.29          8.65        17.28 o
   7   7  11        222.83        260.54        25.11 o
   8   7  11          3.68        -21.12        25.69 o
 -15   8  11        142.31        216.84        61.48 o
 -14   8  11          0.58        -32.93        32.93 o
 -13   8  11          7.27         20.45        22.90 o
 -12   8  11          3.66        -13.93        20.12 o
 -11   8  11         59.27         79.08        18.93 o
 -10   8  11          6.32         10.66        15.69 o
  -9   8  11         20.11         12.27        14.97 o
  -8   8  11         14.67          6.22        22.71 o
  -7   8  11        271.66        332.23        27.77 o
  -6   8  11         18.06         27.33         9.91 o
  -5   8  11         33.31         29.78        10.71 o
  -4   8  11        319.03        313.61        14.32 o
  -3   8  11          0.95         -7.82         7.82 o
  -2   8  11        439.26        485.38        29.14 o
  -1   8  11          2.44         -9.01         9.01 o
   0   8  11        279.11        343.20        23.37 o
   1   8  11       1153.12       1165.43        24.77 o
   2   8  11        464.36        395.91        28.07 o
   3   8  11         87.10         55.30        13.78 o
   4   8  11         24.81         25.83        16.39 o
   5   8  11        208.49        207.23        31.77 o
   6   8  11          3.09         22.72        20.41 o
   7   8  11         26.22         30.69        26.46 o
 -14   9  11         98.82         84.62        42.31 o
 -13   9  11          1.68         16.63        44.29 o
 -12   9  11          9.80         16.29        18.64 o
 -11   9  11         29.08         39.75        21.48 o
 -10   9  11          7.01         25.19        22.63 o
  -9   9  11        108.52         83.33        22.01 o
  -8   9  11         73.24         78.37        20.32 o
  -7   9  11         90.96        112.48        20.83 o
  -6   9  11        358.29        397.95        24.30 o
  -5   9  11         92.19        125.76        18.89 o
  -4   9  11        322.55        365.41        25.72 o
  -3   9  11         31.80         23.44        16.26 o
  -2   9  11         86.64         78.10        15.39 o
  -1   9  11        117.52        101.53        13.20 o
   0   9  11        148.00        138.94        16.21 o
   1   9  11          2.28          7.78        10.53 o
   2   9  11         12.39         24.67        14.04 o
   3   9  11         31.78         17.51        16.59 o
   4   9  11          5.05         -6.68        18.22 o
   5   9  11         23.86         54.11        18.39 o
   6   9  11         45.18         51.21        27.00 o
 -13  10  11         56.97        105.78        42.31 o
 -12  10  11         37.92          4.11        25.19 o
 -11  10  11          0.83          5.95        50.91 o
 -10  10  11          4.52         14.50        21.06 o
  -9  10  11        252.01        231.79        23.46 o
  -8  10  11        134.10         80.49        34.24 o
  -7  10  11          3.10         28.69        16.66 o
  -6  10  11         17.64         13.22        16.34 o
  -5  10  11         70.16         52.07        16.95 o
  -4  10  11         98.69        146.89        23.13 o
  -3  10  11        217.24        235.58        21.15 o
  -2  10  11          1.14        -13.04        15.75 o
  -1  10  11        115.16        107.24        16.64 o
   0  10  11          0.06          8.60        13.85 o
   1  10  11         72.78         86.13        16.04 o
   2  10  11         47.74         87.25        20.59 o
   3  10  11         26.55         33.83        19.87 o
   4  10  11          0.09         -5.42        17.66 o
   5  10  11         40.02         72.98        36.20 o
   6  10  11         38.86         -1.32        56.19 o
 -11  11  11         55.71         68.09        42.97 o
 -10  11  11          3.96          9.26        53.55 o
  -9  11  11         12.15        -14.35        34.25 o
  -8  11  11         69.29         57.61        26.57 o
  -7  11  11         73.22        109.71        22.69 o
  -6  11  11          7.84         54.77        20.39 o
  -5  11  11         40.96         22.00        41.87 o
  -4  11  11        187.15        229.66        20.53 o
  -3  11  11          0.72        -16.36        18.20 o
  -2  11  11         11.14         15.71        18.69 o
  -1  11  11          9.82          6.03        16.90 o
   0  11  11         11.05         -1.14        14.27 o
   1  11  11         38.25         33.12        13.97 o
   2  11  11        117.98        133.15        25.11 o
   3  11  11          2.89        -25.78        48.92 o
   4  11  11          4.45        -10.31        26.52 o
  -7  12  11         18.38        -36.36        52.23 o
  -6  12  11         39.55         18.31        21.14 o
  -5  12  11        144.09         78.36        23.96 o
  -4  12  11         13.87         10.85        24.32 o
  -3  12  11         15.03         28.68        16.40 o
  -2  12  11        165.57        222.00        56.55 o
  -1  12  11         45.25         62.31        28.48 o
   0  12  11         84.43         53.08        23.30 o
   1  12  11        221.89        222.79        46.94 o
   2  12  11         24.93         41.65        36.36 o
  -1  13  11          3.00         58.84        35.04 o
 -16   0  12        664.64        749.87        50.40 o
 -14   0  12        128.97        220.95        34.16 o
 -12   0  12        144.44        106.96        23.58 o
 -10   0  12        152.38        140.51        20.04 o
  -8   0  12        539.74        579.08        20.93 o
  -6   0  12        717.15        706.80        21.02 o
  -4   0  12         70.47         63.14         8.36 o
  -2   0  12        120.90         96.00         6.93 o
   0   0  12       1053.61       1034.94        19.03 o
   2   0  12         48.52         62.02         4.89 o
   4   0  12          0.14         11.18        23.67 o
   6   0  12          1.23        -40.99        41.65 o
   8   0  12          0.01         35.04        48.92 o
 -17   1  12          5.22        -27.94        27.94 o
 -16   1  12         19.73        -10.43        20.61 o
 -15   1  12         19.87         10.32        15.29 o
 -14   1  12          0.20         19.85        22.12 o
 -13   1  12          4.23         -4.68        12.51 o
 -12   1  12         92.39        108.29        13.09 o
 -11   1  12         84.77         85.62        13.26 o
 -10   1  12         46.36         36.45        19.58 o
  -9   1  12        595.77        599.90        18.20 o
  -8   1  12        400.49        466.49        22.81 o
  -7   1  12          8.71         13.83         7.00 o
  -6   1  12       1021.87        985.86        18.27 o
  -5   1  12        893.73        892.42        20.08 o
  -4   1  12         22.79         22.56         5.76 o
  -3   1  12        558.08        560.28        10.60 o
  -2   1  12          2.03          1.94         3.84 o
  -1   1  12        294.37        304.61         8.22 o
   0   1  12       1363.74       1437.66        14.94 o
   1   1  12        232.34        234.15         9.77 o
   2   1  12         26.23         47.19         6.34 o
   3   1  12         17.02         11.08         7.03 o
   4   1  12         75.92        108.43        12.45 o
   5   1  12         14.58         36.51        13.92 o
   6   1  12         37.58         27.57        10.33 o
   7   1  12        170.33        124.42        23.10 o
   8   1  12          1.04         27.86        19.44 o
   9   1  12          1.32         40.70        23.58 o
 -17   2  12        405.79        364.93        70.74 o
 -16   2  12        102.36        129.36        30.50 o
 -15   2  12        107.39         72.01        17.91 o
 -14   2  12          8.15         52.37        21.98 o
 -13   2  12         17.30          5.79        12.76 o
 -12   2  12         65.62         94.30        14.68 o
 -11   2  12          4.53          8.40        11.97 o
 -10   2  12         66.11         61.00        19.68 o
  -9   2  12          0.18         10.17        13.91 o
  -8   2  12         14.47         16.68        13.56 o
  -7   2  12        413.94        417.27        16.27 o
  -6   2  12        671.15        709.90        16.79 o
  -5   2  12       2425.58       2412.40        28.54 o
  -4   2  12       1114.30       1161.92        21.91 o
  -3   2  12       1050.68       1111.66        15.59 o
  -2   2  12       1113.53       1118.69        16.16 o
  -1   2  12        184.66        175.07         6.15 o
   0   2  12       1550.02       1641.01        29.78 o
   1   2  12        780.14        782.96        17.74 o
   2   2  12        180.38        192.20        10.00 o
   3   2  12       1706.18       1738.34        32.91 o
   4   2  12         80.70         88.43        11.19 o
   5   2  12         85.65         71.22        11.35 o
   6   2  12          9.66          4.45        11.20 o
   7   2  12         14.37        -11.31        13.31 o
   8   2  12          2.44         13.06        21.01 o
   9   2  12          0.87         30.30        20.49 o
 -17   3  12        136.29        153.38        60.16 o
 -16   3  12          0.35         12.78        16.08 o
 -15   3  12         51.91         -2.27        19.56 o
 -14   3  12          0.05        -13.90        14.87 o
 -13   3  12        408.81        438.52        22.70 o
 -12   3  12         46.97         34.97        16.83 o
 -11   3  12          0.75         13.34        11.16 o
 -10   3  12        251.74        292.44        27.92 o
  -9   3  12         25.33         33.22        14.86 o
  -8   3  12        154.38        213.77        18.57 o
  -7   3  12       1736.06       1678.88        32.19 o
  -6   3  12        139.83        145.69        10.73 o
  -5   3  12        449.72        436.12        14.27 o
  -4   3  12         96.27        100.18         7.04 o
  -3   3  12         42.40         42.74         5.71 o
  -2   3  12          4.16          8.86         3.53 o
  -1   3  12        721.22        734.74        11.13 o
   0   3  12         99.63        124.69        11.88 o
   1   3  12         18.99         30.84         7.68 o
   2   3  12       1269.64       1318.21        27.80 o
   3   3  12        462.85        476.61        20.86 o
   4   3  12          9.23         10.98         9.52 o
   5   3  12          4.01         -3.11        11.09 o
   6   3  12         92.47         88.56        15.87 o
   7   3  12          5.14         11.89        13.95 o
   8   3  12         33.05         23.62        18.70 o
   9   3  12        128.26        107.69        29.73 o
  10   3  12         46.23         12.56        35.70 o
 -17   4  12        162.58        152.06        59.50 o
 -16   4  12        321.55        345.02        41.77 o
 -15   4  12        267.52        243.39        32.70 o
 -14   4  12         15.23          4.95        17.35 o
 -13   4  12        147.50        141.41        18.62 o
 -12   4  12          0.67        -13.89        13.89 o
 -11   4  12         78.46         79.02        14.72 o
 -10   4  12        104.29         91.21        16.64 o
  -9   4  12          8.05         -5.99        11.65 o
  -8   4  12        515.49        516.57        22.96 o
  -7   4  12        904.69        880.96        21.25 o
  -6   4  12       1551.28       1556.32        27.54 o
  -5   4  12        504.53        482.34        15.88 o
  -4   4  12        151.29        152.52         8.48 o
  -3   4  12        464.88        502.25        12.08 o
  -2   4  12       1200.94       1188.48        17.31 o
  -1   4  12        179.60        213.80         6.78 o
   0   4  12          0.28         -6.45         9.34 o
   1   4  12         13.68          7.28         6.68 o
   2   4  12        630.87        639.78        24.26 o
   3   4  12        686.22        718.98        22.54 o
   4   4  12       1062.19       1070.57        28.58 o
   5   4  12          2.16        -10.76        11.31 o
   6   4  12         79.17         75.79        14.17 o
   7   4  12          0.39        -11.53        11.53 o
   8   4  12         69.93         61.69        16.11 o
   9   4  12          3.90          3.02        19.32 o
  10   4  12          1.67        -48.92        48.92 o
 -16   5  12        129.00        140.25        50.47 o
 -15   5  12          8.65          6.53        18.41 o
 -14   5  12         55.38         39.47        16.69 o
 -13   5  12          4.09          3.05        15.45 o
 -12   5  12         63.61        108.66        18.72 o
 -11   5  12        212.60        209.22        17.56 o
 -10   5  12        196.42        217.17        19.42 o
  -9   5  12        911.15        978.60        43.09 o
  -8   5  12        875.15        808.23        25.59 o
  -7   5  12         35.84         37.24         9.53 o
  -6   5  12         97.40        112.03        11.58 o
  -5   5  12         36.86         36.62         6.28 o
  -4   5  12          3.17         12.15         6.64 o
  -3   5  12         39.50         46.78         6.76 o
  -2   5  12         43.66         51.51         6.32 o
  -1   5  12        178.41        156.64         6.86 o
   0   5  12        355.91        367.14         8.62 o
   1   5  12          0.02         -1.06         7.91 o
   2   5  12          4.08          6.52         9.10 o
   3   5  12        102.96        107.77        13.73 o
   4   5  12        173.90        177.13        15.29 o
   5   5  12        119.34        133.58        15.81 o
   6   5  12          5.80        -10.77        13.04 o
   7   5  12         53.24         28.03        17.29 o
   8   5  12         10.53          4.10        15.71 o
   9   5  12          8.77         27.40        26.66 o
 -16   6  12         11.98          6.39        37.25 o
 -15   6  12          0.69         23.80        27.49 o
 -14   6  12        135.32        137.92        20.42 o
 -13   6  12         12.35         14.73        15.87 o
 -12   6  12          0.06         -1.90        17.66 o
 -11   6  12          3.63          7.94        15.52 o
 -10   6  12        321.90        335.99        27.37 o
  -9   6  12          0.10        -10.93        10.93 o
  -8   6  12        166.47        191.90        15.61 o
  -7   6  12        100.56        114.23        12.63 o
  -6   6  12        258.62        225.17        14.68 o
  -5   6  12        459.05        466.83        13.70 o
  -4   6  12         76.61         52.16         8.10 o
  -3   6  12         34.48         19.85        13.38 o
  -2   6  12         26.00         34.05         8.40 o
  -1   6  12        193.94        208.09        11.19 o
   0   6  12         12.99         12.67         7.21 o
   1   6  12        370.53        370.91        25.72 o
   2   6  12        775.41        706.27        22.03 o
   3   6  12         32.88         26.77        13.35 o
   4   6  12        359.94        342.45        21.38 o
   5   6  12          1.02          3.73        13.32 o
   6   6  12         10.92         17.59        17.44 o
   7   6  12         26.89         49.67        19.63 o
   8   6  12         10.32        -21.82        32.39 o
   9   6  12         80.63         98.51        35.70 o
 -15   7  12         45.69         46.75        33.09 o
 -14   7  12         38.83         20.55        22.47 o
 -13   7  12         31.46         11.03        16.69 o
 -12   7  12        140.60        197.01        22.60 o
 -11   7  12         69.80         84.64        16.99 o
 -10   7  12          1.92         -9.69        11.77 o
  -9   7  12        202.43        243.58        17.90 o
  -8   7  12        335.41        352.78        20.62 o
  -7   7  12        983.84        977.48        30.24 o
  -6   7  12        130.92        137.99        14.20 o
  -5   7  12          0.02         10.73        11.43 o
  -4   7  12        216.07        246.22        15.01 o
  -3   7  12         39.78         30.76        10.40 o
  -2   7  12        356.82        358.24        13.46 o
  -1   7  12        293.91        266.30        12.62 o
   0   7  12        163.87        184.19        11.61 o
   1   7  12         72.24         80.87         9.89 o
   2   7  12        292.78        349.16        23.15 o
   3   7  12        104.29        119.75        15.59 o
   4   7  12        223.87        221.57        17.57 o
   5   7  12        238.11        227.77        19.40 o
   6   7  12         32.19         40.18        28.91 o
   7   7  12          1.18         -6.86        19.63 o
   8   7  12         62.73          8.59        35.70 o
 -14   8  12         15.12         24.61        36.92 o
 -13   8  12         25.03         11.79        21.85 o
 -12   8  12         30.30         57.99        28.21 o
 -11   8  12          8.82         -6.55        20.08 o
 -10   8  12          9.78          2.22        17.12 o
  -9   8  12         17.62        -11.41        18.85 o
  -8   8  12          5.93          2.70        18.42 o
  -7   8  12         71.58         48.37        14.99 o
  -6   8  12         28.64         16.82        16.10 o
  -5   8  12        212.54        202.63        18.52 o
  -4   8  12        249.01        290.84        27.20 o
  -3   8  12          1.63         -4.75         9.57 o
  -2   8  12         35.80         36.01        10.94 o
  -1   8  12          6.83         19.28        11.63 o
   0   8  12        684.99        703.68        21.98 o
   1   8  12         19.30         -7.77         7.77 o
   2   8  12          0.11          6.43        15.78 o
   3   8  12         14.46         -5.07        14.20 o
   4   8  12          2.57          7.82        15.33 o
   5   8  12          4.82         -8.49        18.38 o
   6   8  12          0.08        -23.29        23.29 o
   7   8  12          7.65         -6.61        25.78 o
 -14   9  12         66.88         39.67        56.19 o
 -13   9  12          4.10        -13.47        34.44 o
 -12   9  12         24.78         17.59        21.48 o
 -11   9  12          4.68         10.80        21.35 o
 -10   9  12        286.63        234.95        24.54 o
  -9   9  12        306.99        323.47        46.79 o
  -8   9  12          1.00        -19.70        19.70 o
  -7   9  12          2.45         18.80        17.40 o
  -6   9  12          1.36          3.57        20.69 o
  -5   9  12        257.70        281.16        34.17 o
  -4   9  12         27.44         16.09        13.94 o
  -3   9  12        462.93        515.96        24.53 o
  -2   9  12          2.45          7.28        12.02 o
  -1   9  12         18.44         21.49         9.92 o
   0   9  12        109.75         89.05        13.22 o
   1   9  12          8.64         10.81        13.45 o
   2   9  12          0.34         18.06        13.92 o
   3   9  12          2.81         25.61        22.71 o
   4   9  12          5.27         11.31        17.79 o
   5   9  12          1.04         30.89        27.54 o
 -12  10  12          0.30        -35.04        38.34 o
 -11  10  12         30.88         56.86        41.65 o
 -10  10  12         14.96         42.13        24.26 o
  -9  10  12          0.06         11.70        22.35 o
  -8  10  12        205.88        192.45        35.82 o
  -7  10  12         12.57         -1.62        19.41 o
  -6  10  12         31.81         37.75        31.96 o
  -5  10  12        162.34        143.43        20.22 o
  -4  10  12         83.32         63.50        19.30 o
  -3  10  12          3.33         -2.05        14.57 o
  -2  10  12        101.33         97.63        15.26 o
  -1  10  12          0.44        -14.27        14.27 o
   0  10  12         18.71         -7.39        12.99 o
   1  10  12         14.95         18.00        17.87 o
   2  10  12        123.43        111.40        20.62 o
   3  10  12         18.92         21.19        19.20 o
   4  10  12          0.80        -25.13        31.59 o
   5  10  12         11.32         74.71        53.55 o
  -9  11  12          0.31         15.87        53.55 o
  -8  11  12         98.42         73.09        31.70 o
  -7  11  12         36.84         30.46        18.34 o
  -6  11  12         38.14         11.49        25.81 o
  -5  11  12        274.89        306.55        39.16 o
  -4  11  12          5.58         -4.10        19.06 o
  -3  11  12          0.63         17.38        22.52 o
  -2  11  12          1.46        -10.00        17.95 o
  -1  11  12         12.31         -8.91        17.35 o
   0  11  12        200.22        201.23        30.92 o
   1  11  12        152.63        154.01        27.93 o
   2  11  12          0.00        -11.74        23.52 o
   3  11  12         33.49        -19.55        41.65 o
   4  11  12          3.98         29.09        29.75 o
  -5  12  12          0.43         30.19        40.00 o
  -4  12  12         17.61         20.00        24.76 o
  -3  12  12          7.50        -22.34        22.34 o
  -2  12  12         66.24         28.05        21.60 o
  -1  12  12          3.70          3.46        24.12 o
   0  12  12         64.60         30.41        48.92 o
 -15   0  13         54.93         23.32        31.52 o
 -13   0  13        512.95        591.02        40.92 o
 -11   0  13        434.07        497.91        39.26 o
  -9   0  13        129.76        131.92        15.12 o
  -7   0  13        192.25        164.40        13.79 o
  -5   0  13       1333.71       1366.24        29.70 o
  -3   0  13       1215.18       1175.10        23.67 o
  -1   0  13        858.21        875.15        18.36 o
   1   0  13        522.13        438.51         9.93 o
   3   0  13        541.15        557.61        57.57 o
   5   0  13        330.92        410.46        33.68 o
   7   0  13         33.06        103.52        35.96 o
 -17   1  13        117.26        177.84        61.48 o
 -16   1  13          0.01         -5.12        21.66 o
 -15   1  13        404.24        389.61        24.65 o
 -14   1  13         85.49        111.01        17.32 o
 -13   1  13          0.55        -11.31        11.31 o
 -12   1  13         93.10         83.38        13.82 o
 -11   1  13          0.07         -0.82        14.03 o
 -10   1  13         60.78         50.30        21.66 o
  -9   1  13        416.49        426.67        24.29 o
  -8   1  13         26.30         21.31        10.03 o
  -7   1  13       1294.13       1339.14        22.29 o
  -6   1  13        131.16        151.08         9.70 o
  -5   1  13        237.19        232.88        10.33 o
  -4   1  13       1067.51       1092.50        16.95 o
  -3   1  13        521.02        508.80        12.41 o
  -2   1  13        558.41        570.22        11.19 o
  -1   1  13        117.70        138.62         6.06 o
   0   1  13         21.06         23.31         3.08 o
   1   1  13       1371.07       1498.11        46.94 o
   2   1  13        789.06        888.98        18.36 o
   3   1  13        289.58        311.20        22.42 o
   4   1  13         34.56         39.97         9.26 o
   5   1  13          1.11         -7.58         7.58 o
   6   1  13         72.46         79.00        21.22 o
   7   1  13          4.35         -6.77        20.43 o
   8   1  13          0.48        -20.14        21.17 o
   9   1  13         45.17         35.70        40.99 o
 -17   2  13          1.70         93.88        58.18 o
 -16   2  13         19.78          5.74        19.78 o
 -15   2  13         74.95         57.83        19.81 o
 -14   2  13         68.44         59.47        15.44 o
 -13   2  13          4.23        -14.01        14.01 o
 -12   2  13          7.63         10.28        15.51 o
 -11   2  13         24.34         29.28        14.01 o
 -10   2  13        761.38        789.25        32.89 o
  -9   2  13        210.14        218.11        18.29 o
  -8   2  13          0.05         -4.37        11.28 o
  -7   2  13       1609.34       1598.34        28.00 o
  -6   2  13         86.45         92.15         7.93 o
  -5   2  13         65.59         79.00         7.48 o
  -4   2  13         26.31         26.84         6.73 o
  -3   2  13          9.89          3.79         5.55 o
  -2   2  13        533.93        556.79        15.16 o
  -1   2  13        578.15        603.62        15.30 o
   0   2  13        113.79        108.69        18.01 o
   1   2  13        167.33        187.66        11.78 o
   2   2  13         35.26         75.10        16.45 o
   3   2  13        215.59        232.85        13.78 o
   4   2  13          5.10          8.08         9.68 o
   5   2  13        109.56         99.30        12.49 o
   6   2  13        170.76        128.86        22.30 o
   7   2  13         91.14         82.36        22.48 o
   8   2  13        174.07        183.31        27.43 o
   9   2  13          0.26         18.51        38.34 o
 -16   3  13         25.57         37.96        22.67 o
 -15   3  13          0.85         13.36        14.94 o
 -14   3  13          3.56         -9.27        17.91 o
 -13   3  13         76.11         36.62        15.99 o
 -12   3  13        230.46        237.80        20.38 o
 -11   3  13         29.76         24.76        16.43 o
 -10   3  13        414.82        404.32        23.59 o
  -9   3  13       1196.99       1185.37        33.11 o
  -8   3  13        871.43        828.12        28.89 o
  -7   3  13          0.65          6.58         9.19 o
  -6   3  13       1171.61       1200.39        25.40 o
  -5   3  13        361.73        360.80        14.34 o
  -4   3  13         26.20         24.97         6.07 o
  -3   3  13        165.48        170.17         9.68 o
  -2   3  13          3.99          2.09         4.33 o
  -1   3  13         10.36          5.22         4.24 o
   0   3  13         28.52         17.39         8.75 o
   1   3  13         30.88         31.85        10.02 o
   2   3  13        141.13        147.66        13.49 o
   3   3  13        785.39        835.09        25.40 o
   4   3  13        150.22        159.64        19.32 o
   5   3  13          0.57         -5.20        10.71 o
   6   3  13          8.60         17.04        12.99 o
   7   3  13          0.15         -7.15        17.84 o
   8   3  13          5.70        -11.43        17.11 o
   9   3  13          2.76         14.54        38.34 o
 -16   4  13          1.57         34.82        27.68 o
 -15   4  13        387.87        302.62        28.53 o
 -14   4  13         25.73         42.91        16.71 o
 -13   4  13        115.84        132.66        17.28 o
 -12   4  13        149.39        172.77        20.39 o
 -11   4  13        104.20        113.73        15.41 o
 -10   4  13         16.76         11.50        11.47 o
  -9   4  13        297.61        295.77        22.26 o
  -8   4  13        492.00        458.69        24.95 o
  -7   4  13          2.77          6.11         9.36 o
  -6   4  13        157.85        181.04        13.70 o
  -5   4  13        527.87        526.20        15.68 o
  -4   4  13         14.44          5.25         6.59 o
  -3   4  13        162.42        142.41         9.04 o
  -2   4  13          9.85          5.72         4.40 o
  -1   4  13          0.15          3.10         3.98 o
   0   4  13        463.33        483.27        16.44 o
   1   4  13          0.52         -3.59         9.59 o
   2   4  13         23.78         21.38        11.37 o
   3   4  13         87.40        126.71        14.89 o
   4   4  13         26.45         31.51        15.16 o
   5   4  13         41.08         41.31        12.96 o
   6   4  13         21.03         25.51        14.06 o
   7   4  13         80.10         99.71        16.83 o
   8   4  13         63.68         55.09        19.69 o
   9   4  13          2.93         52.23        50.24 o
 -16   5  13         65.40         62.98        28.27 o
 -15   5  13        187.46        140.61        20.04 o
 -14   5  13          0.22         39.96        26.80 o
 -13   5  13        118.87        124.06        22.57 o
 -12   5  13          3.01          6.26        15.90 o
 -11   5  13        479.89        555.01        29.79 o
 -10   5  13         20.69          0.13        15.17 o
  -9   5  13        213.70        260.87        19.60 o
  -8   5  13        283.61        291.75        16.75 o
  -7   5  13        567.04        607.39        25.14 o
  -6   5  13         17.65         22.80         9.30 o
  -5   5  13        315.74        386.87        13.26 o
  -4   5  13         43.72         34.45         7.04 o
  -3   5  13        477.19        423.89        13.66 o
  -2   5  13        150.89        148.14        10.05 o
  -1   5  13          4.85         -3.16         5.23 o
   0   5  13          4.32         -4.91        10.32 o
   1   5  13          1.42          2.99         8.11 o
   2   5  13          0.44         14.92        13.77 o
   3   5  13        109.87        105.72        13.73 o
   4   5  13         96.20        103.96        13.26 o
   5   5  13          4.96         -5.26        12.33 o
   6   5  13          7.54          3.34        17.19 o
   7   5  13          9.06         -1.49        16.83 o
   8   5  13          1.04         22.17        32.39 o
 -16   6  13        178.10        204.28        84.62 o
 -15   6  13         31.70         46.42        37.99 o
 -14   6  13         26.30         32.37        21.06 o
 -13   6  13         29.58         41.61        15.28 o
 -12   6  13         72.32        102.40        20.19 o
 -11   6  13         35.09          3.51        15.55 o
 -10   6  13         23.11         11.88        11.19 o
  -9   6  13          0.06          6.53        12.07 o
  -8   6  13       1380.80       1409.57        32.89 o
  -7   6  13        303.08        310.11        17.65 o
  -6   6  13       1197.75       1199.74        29.57 o
  -5   6  13         47.67         53.02        10.64 o
  -4   6  13          3.16         -5.44         8.05 o
  -3   6  13         81.36         91.12        12.50 o
  -2   6  13        195.19        197.77        12.20 o
  -1   6  13        259.55        295.03        16.62 o
   0   6  13        703.01        649.41        17.23 o
   1   6  13         48.25         31.33        11.10 o
   2   6  13          0.01         -4.33        14.97 o
   3   6  13         39.09         24.76        12.09 o
   4   6  13        127.35        146.10        16.13 o
   5   6  13         79.78         81.71        16.46 o
   6   6  13          1.49         -1.65        16.57 o
   7   6  13         96.02         75.41        28.22 o
   8   6  13         15.25        -29.75        29.75 o
 -15   7  13          0.22         -5.95        46.94 o
 -14   7  13         27.53         12.46        33.48 o
 -13   7  13         12.08          3.61        18.45 o
 -12   7  13         90.62         62.76        17.65 o
 -11   7  13         89.36         50.84        21.09 o
 -10   7  13         40.03         39.42        18.68 o
  -9   7  13         54.97         65.26        17.23 o
  -8   7  13         56.60         35.32        12.30 o
  -7   7  13         13.51          2.51        13.10 o
  -6   7  13        794.19        817.36        24.75 o
  -5   7  13         49.38         60.18        13.25 o
  -4   7  13        202.49        243.27        15.11 o
  -3   7  13         37.97         21.93         9.83 o
  -2   7  13         22.22         26.38         8.54 o
  -1   7  13        123.36        132.60        11.63 o
   0   7  13        516.26        481.51        16.70 o
   1   7  13          3.12          6.65        11.80 o
   2   7  13        127.92        155.30        21.50 o
   3   7  13          4.07         -1.78        14.35 o
   4   7  13        411.32        410.87        24.42 o
   5   7  13         65.33         50.43        15.38 o
   6   7  13         27.83        -19.06        19.06 o
   7   7  13          3.41        -34.38        34.38 o
 -14   8  13        160.99        172.55        58.18 o
 -13   8  13         49.66         55.36        45.29 o
 -12   8  13         51.61         24.94        19.38 o
 -11   8  13         75.46         75.99        23.46 o
 -10   8  13         97.48        119.44        20.05 o
  -9   8  13         86.98         92.68        19.24 o
  -8   8  13         41.42         72.95        15.89 o
  -7   8  13        789.19        778.79        38.66 o
  -6   8  13         47.47         33.04        13.22 o
  -5   8  13        193.42        179.74        22.42 o
  -4   8  13        308.38        358.90        22.94 o
  -3   8  13         70.62         66.29        15.29 o
  -2   8  13         70.96         53.80        10.61 o
  -1   8  13         63.53         47.90        12.66 o
   0   8  13        191.85        154.42        12.76 o
   1   8  13         73.13         37.36        13.33 o
   2   8  13         68.22         47.07        18.43 o
   3   8  13          0.01         -9.93        19.97 o
   4   8  13         37.53         34.97        21.66 o
   5   8  13         32.83         36.51        25.53 o
   6   8  13         19.96         28.02        21.43 o
 -13   9  13          0.34         79.33        50.91 o
 -12   9  13         16.20         36.32        34.30 o
 -11   9  13          9.30        -13.71        20.23 o
 -10   9  13         80.65         75.75        19.93 o
  -9   9  13         17.16         43.60        19.79 o
  -8   9  13         53.75        107.78        21.14 o
  -7   9  13         70.31         82.92        44.79 o
  -6   9  13         34.43         36.00        17.60 o
  -5   9  13         26.64          0.36        32.65 o
  -4   9  13        105.41         92.73        33.15 o
  -3   9  13          3.25         -4.54        12.34 o
  -2   9  13          3.87        -13.65        13.65 o
  -1   9  13         90.06         64.17        12.26 o
   0   9  13         98.86        109.55        13.81 o
   1   9  13         15.00          2.48        19.29 o
   2   9  13          0.22        -19.79        22.52 o
   3   9  13          1.11          1.08        17.11 o
   4   9  13         47.05         49.22        22.13 o
   5   9  13         17.93          7.93        46.28 o
 -10  10  13         73.28         81.25        28.41 o
  -9  10  13          2.12         14.55        20.91 o
  -8  10  13         33.13         17.86        19.93 o
  -7  10  13        155.32        115.82        22.74 o
  -6  10  13         12.83         35.52        19.55 o
  -5  10  13         53.81         52.55        34.36 o
  -4  10  13         31.31         38.68        19.24 o
  -3  10  13        137.04        122.66        20.32 o
  -2  10  13         10.88         -0.25        14.67 o
  -1  10  13          2.21         11.51        15.39 o
   0  10  13          1.38          7.13        16.88 o
   1  10  13         68.06         58.34        19.96 o
   2  10  13         40.48         13.35        23.72 o
   3  10  13          7.18        -23.13        34.71 o
   4  10  13          2.05        -47.93        47.93 o
  -8  11  13         40.58        -13.22        38.34 o
  -7  11  13         17.82          1.03        28.75 o
  -6  11  13        301.61        286.76        32.00 o
  -5  11  13        322.52        345.03        31.05 o
  -4  11  13        116.85        115.68        29.92 o
  -3  11  13         94.35         93.26        21.14 o
  -2  11  13          0.00         15.84        16.14 o
  -1  11  13         47.82         41.63        18.20 o
   0  11  13        139.80         94.06        37.82 o
   1  11  13         26.28          7.27        35.70 o
   2  11  13          0.04        -30.41        33.06 o
  -5  12  13        103.28        -14.54        54.21 o
  -4  12  13         34.23         23.47        25.71 o
  -3  12  13         20.76         11.39        37.68 o
  -2  12  13         89.18         49.53        24.61 o
  -1  12  13         26.41         -0.66        35.70 o
 -16   0  14         65.64         41.94        32.97 o
 -14   0  14        120.34        119.07        28.42 o
 -12   0  14          9.91        -20.20        33.39 o
 -10   0  14          1.91         14.16        15.41 o
  -8   0  14       4036.78       4201.13        79.29 o
  -6   0  14         95.16         83.11        10.54 o
  -4   0  14       1367.94       1434.87        29.72 o
  -2   0  14        469.79        469.26        16.92 o
   0   0  14         96.66         89.76         9.44 o
   2   0  14         97.92        132.08        21.44 o
   4   0  14         30.46         43.49        20.76 o
   6   0  14         36.05         49.25        33.57 o
   8   0  14        467.15        499.14        92.56 o
 -16   1  14        195.44        169.60        20.48 o
 -15   1  14          5.82          4.42        18.79 o
 -14   1  14         18.63         17.37        18.68 o
 -13   1  14         23.91         12.80        16.82 o
 -12   1  14          0.01        -11.17        11.17 o
 -11   1  14        141.53        151.35        16.93 o
 -10   1  14          4.77         21.66        12.81 o
  -9   1  14         97.51        112.05        14.18 o
  -8   1  14         32.48         40.25        10.21 o
  -7   1  14        980.55        964.17        25.46 o
  -6   1  14        653.34        635.86        16.92 o
  -5   1  14        562.96        562.90        14.15 o
  -4   1  14        811.84        800.32        16.56 o
  -3   1  14        256.79        249.84        10.76 o
  -2   1  14         37.43         29.29         5.17 o
  -1   1  14        216.07        246.93         8.07 o
   0   1  14        211.85        195.65        11.03 o
   1   1  14          3.03          9.61        10.35 o
   2   1  14         35.48         38.43         9.61 o
   3   1  14         70.53         61.04         8.74 o
   4   1  14         94.75        101.85        15.42 o
   5   1  14         28.05         24.71        16.85 o
   6   1  14         21.91         46.13        24.47 o
   7   1  14         67.47         46.42        20.39 o
   8   1  14         57.58         71.40        42.97 o
 -16   2  14         14.83         -5.65        27.14 o
 -15   2  14        347.59        371.73        35.95 o
 -14   2  14         41.24         24.06        16.63 o
 -13   2  14         20.89         36.84        14.17 o
 -12   2  14         18.76          3.39        14.41 o
 -11   2  14         62.15         74.16        17.84 o
 -10   2  14        672.41        723.78        27.94 o
  -9   2  14       2186.70       2259.12        48.40 o
  -8   2  14          2.71          0.33        10.84 o
  -7   2  14        198.86        216.48        15.05 o
  -6   2  14        386.79        370.71        13.72 o
  -5   2  14        128.98        138.77        12.29 o
  -4   2  14          0.02          1.01         6.56 o
  -3   2  14        657.43        674.69        13.61 o
  -2   2  14        298.79        317.09         9.59 o
  -1   2  14         76.15         85.51         5.37 o
   0   2  14          6.35         -0.42         9.33 o
   1   2  14        342.54        365.05        20.60 o
   2   2  14         11.39         -2.85         9.40 o
   3   2  14         82.11         81.62        11.74 o
   4   2  14         41.14         31.48        10.73 o
   5   2  14        215.32        225.06        23.33 o
   6   2  14         47.48         23.40        20.23 o
   7   2  14         44.41         31.61        20.23 o
   8   2  14          0.18          4.63        38.34 o
 -16   3  14          1.04         25.71        21.16 o
 -15   3  14         37.88         19.93        15.19 o
 -14   3  14        121.63        167.45        20.65 o
 -13   3  14         59.38         59.50        17.78 o
 -12   3  14          4.72        -13.14        13.14 o
 -11   3  14         88.74         60.79        18.09 o
 -10   3  14         32.15         71.41        14.57 o
  -9   3  14        337.43        361.27        24.80 o
  -8   3  14        718.92        748.19        34.92 o
  -7   3  14          9.55          4.97        12.12 o
  -6   3  14        488.64        523.25        20.99 o
  -5   3  14        601.06        580.61        17.96 o
  -4   3  14       1450.40       1512.35        21.73 o
  -3   3  14        131.25        135.33         8.21 o
  -2   3  14        192.11        193.82         9.21 o
  -1   3  14        118.22        153.19        12.12 o
   0   3  14         39.16         49.72         9.87 o
   1   3  14        765.77        808.36        25.47 o
   2   3  14        106.55        143.20        14.02 o
   3   3  14         19.65         27.74        12.91 o
   4   3  14          0.01          2.14        11.31 o
   5   3  14        162.04        192.34        17.39 o
   6   3  14         70.37         73.46        14.73 o
   7   3  14         90.85        111.18        20.87 o
   8   3  14          1.55         -5.29        35.70 o
 -16   4  14          0.53        -30.54        30.54 o
 -15   4  14         28.31         28.11        18.12 o
 -14   4  14        145.99        141.54        22.62 o
 -13   4  14        122.89        130.54        19.39 o
 -12   4  14          7.57         44.35        20.00 o
 -11   4  14        314.85        320.95        23.83 o
 -10   4  14         12.84         15.64        16.43 o
  -9   4  14          0.01         16.85        11.69 o
  -8   4  14        389.23        396.64        20.43 o
  -7   4  14        462.09        459.34        19.73 o
  -6   4  14        219.14        233.36        19.83 o
  -5   4  14        247.72        266.34        14.63 o
  -4   4  14        317.58        342.33        13.74 o
  -3   4  14         44.48         48.31         8.11 o
  -2   4  14        139.65        144.78         8.82 o
  -1   4  14         25.96         31.20         4.53 o
   0   4  14        298.79        301.80        17.16 o
   1   4  14         66.96         49.54        12.68 o
   2   4  14          6.27         12.11        12.43 o
   3   4  14        233.71        248.47        21.56 o
   4   4  14         25.43          6.33        13.09 o
   5   4  14         63.37         36.71        24.95 o
   6   4  14         20.91         11.55        15.99 o
   7   4  14         30.48         19.51        32.49 o
   8   4  14         17.81         58.18        50.91 o
 -16   5  14        250.90        241.96        48.56 o
 -15   5  14          4.16          6.08        25.95 o
 -14   5  14         28.12         11.86        18.58 o
 -13   5  14        184.45        197.51        21.98 o
 -12   5  14         28.12         39.10        16.35 o
 -11   5  14         48.13         76.31        20.03 o
 -10   5  14          2.20         17.78        15.63 o
  -9   5  14        262.89        284.76        18.98 o
  -8   5  14        165.16        163.06        14.47 o
  -7   5  14         36.89         31.92        10.87 o
  -6   5  14        293.10        325.06        16.84 o
  -5   5  14         36.68         21.74         8.31 o
  -4   5  14        115.63        135.72        12.21 o
  -3   5  14          2.94         -6.32        15.31 o
  -2   5  14        474.78        489.33        16.33 o
  -1   5  14        221.27        215.21        18.13 o
   0   5  14        374.93        386.77        18.80 o
   1   5  14        136.61        151.60        17.08 o
   2   5  14        478.52        515.73        25.46 o
   3   5  14        153.23        157.04        16.34 o
   4   5  14         82.54         49.71        13.46 o
   5   5  14        169.49        166.47        18.25 o
   6   5  14          2.00         -6.62        17.59 o
   7   5  14          0.33        -17.70        21.72 o
 -15   6  14          4.07         -7.28        40.33 o
 -14   6  14         55.56         70.18        23.09 o
 -13   6  14          7.43         41.89        33.66 o
 -12   6  14         10.71         14.09        17.63 o
 -11   6  14        214.67        221.17        18.59 o
 -10   6  14         42.28         46.12        15.27 o
  -9   6  14        725.30        735.72        25.82 o
  -8   6  14        785.39        837.43        25.72 o
  -7   6  14        126.65        165.26        15.87 o
  -6   6  14        159.46        184.25        17.89 o
  -5   6  14          6.58          5.27        13.42 o
  -4   6  14          2.99         -4.52         9.70 o
  -3   6  14         15.93         35.19         9.10 o
  -2   6  14         25.45         35.21         8.70 o
  -1   6  14         10.86          8.76         7.58 o
   0   6  14          9.69        -10.03        10.03 o
   1   6  14        103.35        109.54        12.41 o
   2   6  14         86.49         91.94        15.43 o
   3   6  14        956.23        980.46        30.55 o
   4   6  14         72.11         50.44        17.01 o
   5   6  14          1.55        -17.11        17.11 o
   6   6  14         12.32         -2.57        25.87 o
   7   6  14         48.20         28.43        33.72 o
 -15   7  14         86.73         96.52        42.31 o
 -14   7  14          9.19         62.00        47.60 o
 -13   7  14         41.09         32.11        23.04 o
 -12   7  14         14.96         18.02        16.64 o
 -11   7  14         18.18         -0.03        16.55 o
 -10   7  14          4.22        -13.24        13.24 o
  -9   7  14         31.43         39.86        20.13 o
  -8   7  14        135.26        127.28        22.90 o
  -7   7  14        300.42        328.77        22.38 o
  -6   7  14        224.19        249.48        27.79 o
  -5   7  14        167.69        180.94        17.78 o
  -4   7  14         45.55         78.43        15.02 o
  -3   7  14         29.02         23.86        12.37 o
  -2   7  14          5.78        -10.24        10.24 o
  -1   7  14         80.74         85.12        10.47 o
   0   7  14         12.71         14.38        13.21 o
   1   7  14          6.42         15.07        15.85 o
   2   7  14        438.91        483.08        36.47 o
   3   7  14          3.37        -13.79        15.32 o
   4   7  14          3.42         13.48        23.51 o
   5   7  14          0.02        -15.96        15.96 o
   6   7  14        123.23        167.92        42.31 o
 -14   8  14          6.92          4.63        52.23 o
 -13   8  14         15.09         38.68        29.80 o
 -12   8  14          8.11         20.03        22.62 o
 -11   8  14        249.88        178.97        24.46 o
 -10   8  14         96.07         70.95        23.58 o
  -9   8  14        155.04        173.57        24.20 o
  -8   8  14          0.43        -20.89        20.89 o
  -7   8  14        300.52        305.46        25.41 o
  -6   8  14        322.01        342.35        40.49 o
  -5   8  14         96.16        118.26        16.77 o
  -4   8  14        154.81        186.18        27.96 o
  -3   8  14         77.07         98.11        13.86 o
  -2   8  14         17.85        -12.33        13.67 o
  -1   8  14        780.26        779.57        35.54 o
   0   8  14         66.75         76.95        17.10 o
   1   8  14        422.17        441.02        36.64 o
   2   8  14        213.18        185.49        18.66 o
   3   8  14          0.65          6.98        16.80 o
   4   8  14         19.32         31.26        24.62 o
   5   8  14        459.85        502.44        62.81 o
 -11   9  14          0.07         -5.38        34.05 o
 -10   9  14          2.20         10.26        25.79 o
  -9   9  14          2.91         32.39        26.65 o
  -8   9  14         48.39         48.77        24.18 o
  -7   9  14          7.59        -21.15        21.15 o
  -6   9  14        102.49        121.87        32.15 o
  -5   9  14          0.58        -13.38        16.19 o
  -4   9  14          4.58         -9.11        12.34 o
  -3   9  14         16.96         11.39        17.08 o
  -2   9  14         14.38         14.67        11.20 o
  -1   9  14          0.11         24.79        16.70 o
   0   9  14          0.02         -5.74        15.57 o
   1   9  14         24.12         22.88        18.71 o
   2   9  14          8.96         31.92        19.47 o
   3   9  14          1.64         29.12        34.60 o
   4   9  14         98.63        -42.31        42.31 o
  -9  10  14          7.23         48.67        32.76 o
  -8  10  14         40.19         11.49        24.97 o
  -7  10  14         41.12         64.33        25.82 o
  -6  10  14        224.86        263.68        39.40 o
  -5  10  14        108.26        138.74        38.31 o
  -4  10  14          6.71          9.14        17.38 o
  -3  10  14         13.98         45.67        27.88 o
  -2  10  14        194.39        145.52        24.22 o
  -1  10  14         15.17        -19.47        19.47 o
   0  10  14         11.23        -19.77        21.96 o
   1  10  14          0.03        -48.26        48.26 o
   2  10  14         32.17         -1.98        49.58 o
   3  10  14          6.61         30.41        45.62 o
  -7  11  14        102.04         78.96        26.96 o
  -6  11  14         58.97         62.78        27.47 o
  -5  11  14         40.95         32.95        55.86 o
  -4  11  14         36.68         36.69        42.97 o
  -3  11  14         13.95         -6.91        20.55 o
  -2  11  14          0.10          9.83        32.89 o
  -1  11  14         35.05         51.32        31.29 o
   0  11  14         46.80         68.09        58.18 o
   1  11  14          0.03         13.88        40.33 o
  -4  12  14         43.38         48.92        33.72 o
  -3  12  14         10.70         -9.58        24.62 o
 -15   0  15         82.00        108.17        49.91 o
 -13   0  15        431.84        406.97        44.41 o
 -11   0  15        246.19        260.11        28.50 o
  -9   0  15        206.57        213.41        24.46 o
  -7   0  15        324.97        331.79        30.52 o
  -5   0  15       1470.62       1415.38        32.64 o
  -3   0  15        453.59        467.75        23.96 o
  -1   0  15        191.38        203.39        15.67 o
   1   0  15       1305.06       1404.92        31.59 o
   3   0  15        309.79        350.20        32.22 o
   5   0  15         82.59         40.58        26.07 o
   7   0  15         88.35        190.40        64.13 o
 -16   1  15         83.96         45.53        29.33 o
 -15   1  15         21.45         32.08        23.38 o
 -14   1  15          4.37         -0.95        16.48 o
 -13   1  15         29.69         61.36        17.48 o
 -12   1  15         80.48         55.45        14.59 o
 -11   1  15        497.89        533.27        29.24 o
 -10   1  15          0.30         -7.75        12.65 o
  -9   1  15          1.68         -5.69        11.78 o
  -8   1  15         39.24         39.03        12.21 o
  -7   1  15         24.49         30.08        11.53 o
  -6   1  15        372.85        389.24        14.64 o
  -5   1  15         92.94         97.87         7.97 o
  -4   1  15        128.81        153.07         9.34 o
  -3   1  15          2.35          1.19         5.93 o
  -2   1  15         11.47          6.23         6.04 o
  -1   1  15         49.49         57.54         8.77 o
   0   1  15        257.15        281.46        33.02 o
   1   1  15        482.11        496.26        18.26 o
   2   1  15          2.42          1.93         7.84 o
   3   1  15         13.86         35.80        19.66 o
   4   1  15          4.15         -2.84        15.03 o
   5   1  15          7.74         -7.82        16.26 o
   6   1  15         78.06         55.59        19.83 o
   7   1  15         15.61         48.14        39.67 o
 -16   2  15         74.05         39.26        25.09 o
 -15   2  15          0.02        -15.35        21.04 o
 -14   2  15         31.84         28.39        17.69 o
 -13   2  15         33.46         11.20        14.11 o
 -12   2  15        107.91         98.98        15.61 o
 -11   2  15        375.80        404.37        25.04 o
 -10   2  15         60.77         40.11        16.54 o
  -9   2  15        360.71        342.81        27.29 o
  -8   2  15        259.04        279.28        19.56 o
  -7   2  15        216.69        238.32        14.97 o
  -6   2  15         44.67         61.68        11.69 o
  -5   2  15          0.12         -6.10         6.10 o
  -4   2  15       1167.03       1142.15        21.41 o
  -3   2  15         45.36         32.17         8.46 o
  -2   2  15        568.81        611.50        14.35 o
  -1   2  15        385.42        404.64        11.14 o
   0   2  15        255.43        318.91        20.09 o
   1   2  15          5.78         -3.18        10.93 o
   2   2  15        321.73        381.64        18.07 o
   3   2  15         14.96          5.42        10.84 o
   4   2  15        305.42        303.84        23.61 o
   5   2  15         29.70          9.43        20.66 o
   6   2  15          6.96          5.35        32.74 o
   7   2  15          5.33          7.27        39.01 o
 -16   3  15        243.85        216.18        47.60 o
 -15   3  15         49.79         65.12        24.44 o
 -14   3  15          9.84          5.73        17.37 o
 -13   3  15         11.69         -6.19        13.65 o
 -12   3  15        512.29        512.09        28.80 o
 -11   3  15        138.16        130.16        19.09 o
 -10   3  15         25.56         22.59        11.97 o
  -9   3  15        117.97        166.40        17.55 o
  -8   3  15         70.78         54.69        12.75 o
  -7   3  15          6.61         -9.96        10.58 o
  -6   3  15          2.69          6.48         9.44 o
  -5   3  15        516.25        521.39        17.64 o
  -4   3  15         56.91         62.09        14.39 o
  -3   3  15         40.24         60.19         9.96 o
  -2   3  15          4.38          2.19         7.19 o
  -1   3  15        182.07        173.44        17.65 o
   0   3  15         12.25          0.27        13.33 o
   1   3  15         29.83         33.24        13.24 o
   2   3  15        169.46        154.58        14.65 o
   3   3  15        239.93        251.16        29.75 o
   4   3  15         12.35          2.19        12.18 o
   5   3  15         57.30         58.70        16.86 o
   6   3  15          0.04         -2.91        17.43 o
   7   3  15        114.04        122.31        42.31 o
 -16   4  15          1.75        -48.92        48.92 o
 -15   4  15          0.80        -18.67        18.67 o
 -14   4  15         17.79         -4.76        25.29 o
 -13   4  15         19.57         16.06        18.07 o
 -12   4  15         25.36        -12.72        13.42 o
 -11   4  15          1.10         39.91        21.18 o
 -10   4  15        186.59        232.95        39.22 o
  -9   4  15        545.38        585.10        23.51 o
  -8   4  15         22.31         35.46        10.51 o
  -7   4  15         64.43         60.14        12.94 o
  -6   4  15        111.63        143.04        13.77 o
  -5   4  15        219.33        228.92        16.78 o
  -4   4  15        363.24        402.19        16.36 o
  -3   4  15         13.22          5.90         9.11 o
  -2   4  15        263.29        297.36        12.79 o
  -1   4  15         56.54         79.64        14.76 o
   0   4  15         13.63          0.27        12.01 o
   1   4  15         10.11         36.50        11.96 o
   2   4  15        172.97        153.91        16.59 o
   3   4  15         48.69         33.67        13.20 o
   4   4  15         38.01         28.26        17.67 o
   5   4  15         10.77          9.60        13.81 o
   6   4  15         33.14         29.24        32.49 o
   7   4  15          2.14         46.28        52.23 o
 -15   5  15        286.26        210.32        38.34 o
 -14   5  15         14.80         17.48        19.22 o
 -13   5  15         33.39         46.21        22.40 o
 -12   5  15         43.19         38.95        17.05 o
 -11   5  15          1.39         10.15        13.35 o
 -10   5  15        148.72        148.21        16.22 o
  -9   5  15        660.80        672.50        32.15 o
  -8   5  15        173.63        198.35        17.35 o
  -7   5  15       1161.29       1178.48        43.89 o
  -6   5  15          1.85         -9.94         9.94 o
  -5   5  15          2.10        -16.33        16.33 o
  -4   5  15         40.25         63.32        10.50 o
  -3   5  15         25.48         32.47         9.54 o
  -2   5  15        153.32        164.04        11.69 o
  -1   5  15        170.87        232.76        22.63 o
   0   5  15         76.13         80.46        14.50 o
   1   5  15         17.91         22.04        12.04 o
   2   5  15         10.47         17.23        15.14 o
   3   5  15         10.86          9.03        13.88 o
   4   5  15          7.29         -0.52        14.07 o
   5   5  15         27.57         16.51        18.84 o
   6   5  15         76.10         28.10        20.90 o
 -15   6  15         69.32         21.82        50.91 o
 -14   6  15          2.28         17.10        28.05 o
 -13   6  15         77.57         93.01        18.82 o
 -12   6  15        245.00        178.46        24.18 o
 -11   6  15         51.05         46.13        13.91 o
 -10   6  15         89.90         91.93        15.71 o
  -9   6  15        157.99        124.79        26.34 o
  -8   6  15        242.91        232.87        21.71 o
  -7   6  15         74.49         70.76        16.39 o
  -6   6  15        281.22        291.94        20.96 o
  -5   6  15          2.63         18.49        11.84 o
  -4   6  15          1.33        -12.14        12.14 o
  -3   6  15        168.77        159.45        12.81 o
  -2   6  15          3.78          3.02         9.21 o
  -1   6  15         14.75         21.25        12.09 o
   0   6  15         15.81         16.87        11.53 o
   1   6  15         57.33         75.58        16.21 o
   2   6  15        388.30        358.37        24.39 o
   3   6  15         18.40         13.98        16.69 o
   4   6  15         21.95         40.64        18.37 o
   5   6  15          1.18          1.97        19.95 o
   6   6  15         72.84         63.47        33.72 o
 -14   7  15         17.33         59.50        46.94 o
 -13   7  15        100.22         63.87        30.79 o
 -12   7  15         16.27         -3.84        21.45 o
 -11   7  15          6.72         19.61        24.18 o
 -10   7  15         24.06         -7.82        22.82 o
  -9   7  15          7.80         41.98        19.86 o
  -8   7  15          8.84         19.79        13.71 o
  -7   7  15        118.85         82.62        18.99 o
  -6   7  15        162.02        149.99        18.42 o
  -5   7  15        360.67        391.96        21.43 o
  -4   7  15         94.06         87.00        19.15 o
  -3   7  15        131.04        140.81        14.38 o
  -2   7  15         19.15         24.46        13.35 o
  -1   7  15         11.07         14.43        15.80 o
   0   7  15         72.75         73.90        19.91 o
   1   7  15         58.98         53.14        14.86 o
   2   7  15         26.19         23.21        16.53 o
   3   7  15         69.16        103.17        18.97 o
   4   7  15         13.74          3.43        17.94 o
   5   7  15          6.36          7.98        27.94 o
   6   7  15         43.58         29.75        35.70 o
 -12   8  15         13.43         18.82        25.12 o
 -11   8  15        162.89        156.37        29.12 o
 -10   8  15          0.05         24.05        20.93 o
  -9   8  15          1.80        -10.09        25.05 o
  -8   8  15        336.83        326.06        30.14 o
  -7   8  15          2.48         17.49        17.12 o
  -6   8  15        125.44         77.45        23.79 o
  -5   8  15         22.36         16.90        13.79 o
  -4   8  15         17.47         -5.03        11.42 o
  -3   8  15         15.07         17.42        12.37 o
  -2   8  15        112.82        157.89        16.89 o
  -1   8  15         77.07         63.80        27.11 o
   0   8  15        349.83        373.01        33.45 o
   1   8  15        273.93        217.74        26.12 o
   2   8  15          9.39         -7.72        14.64 o
   3   8  15         16.77        -14.83        16.56 o
   4   8  15         83.73        113.14        32.47 o
 -11   9  15        229.06        287.58        60.82 o
 -10   9  15         32.02         -1.34        25.82 o
  -9   9  15         78.16         54.83        29.75 o
  -8   9  15          4.00         13.31        21.84 o
  -7   9  15         33.45         23.38        27.02 o
  -6   9  15          0.38          0.05        17.38 o
  -5   9  15         40.23         35.13        20.93 o
  -4   9  15         32.88         47.14        17.04 o
  -3   9  15          9.69          7.06        13.00 o
  -2   9  15         31.62         15.11        22.08 o
  -1   9  15          6.72         -7.83        22.41 o
   0   9  15          0.02         10.54        21.14 o
   1   9  15          4.61         22.00        24.77 o
   2   9  15          0.26          3.05        27.11 o
   3   9  15         29.59         40.99        31.07 o
  -9  10  15          0.78        107.76        58.18 o
  -8  10  15         21.03         24.50        40.00 o
  -7  10  15        107.17        128.85        35.37 o
  -6  10  15         17.67         26.28        29.02 o
  -5  10  15          2.76          0.51        17.15 o
  -4  10  15          4.96        -10.57        16.60 o
  -3  10  15          7.80        -11.54        18.16 o
  -1  10  15         94.75         45.85        27.74 o
   0  10  15         72.70        149.41        46.28 o
   1  10  15         10.03         69.42        37.02 o
  -7  11  15          7.71         25.78        37.02 o
  -6  11  15          0.59        -32.72        32.72 o
  -5  11  15         12.56          0.68        26.33 o
  -4  11  15         17.93         31.08        25.00 o
  -3  11  15         13.98         42.97        37.02 o
  -2  11  15         45.71        -19.83        45.62 o
  -1  11  15         58.41         15.87        58.18 o
 -16   0  16         63.39         77.35        50.24 o
 -14   0  16         81.97         97.97        24.04 o
 -12   0  16        123.34        128.39        29.66 o
 -10   0  16        813.65        859.35        46.51 o
  -8   0  16        154.72        153.01        23.58 o
  -6   0  16          1.28         15.29        19.92 o
  -4   0  16        288.67        277.26        23.90 o
  -2   0  16         14.10         18.40        13.35 o
   0   0  16        149.53        127.21        13.57 o
   2   0  16        190.30        160.66        25.16 o
   4   0  16          1.56          1.41        24.59 o
   6   0  16        147.71         52.23        67.43 o
 -16   1  16        107.27         23.41        35.29 o
 -15   1  16          7.92         -0.43        18.18 o
 -14   1  16         85.04         64.76        18.86 o
 -13   1  16         23.31         -8.74        29.68 o
 -12   1  16        166.67        227.13        23.28 o
 -11   1  16          3.97         -6.53        16.58 o
 -10   1  16         14.63          1.99        11.74 o
  -9   1  16        187.77        195.81        16.25 o
  -8   1  16         16.58         19.48        16.13 o
  -7   1  16          5.51         -3.02        11.02 o
  -6   1  16         67.87         45.83        11.20 o
  -5   1  16        340.97        339.28        14.93 o
  -4   1  16         29.64         42.01        14.64 o
  -3   1  16         28.88         25.97        10.42 o
  -2   1  16        405.37        389.49        16.29 o
  -1   1  16          3.71         -7.29        10.51 o
   0   1  16        718.98        750.78        27.96 o
   1   1  16         71.45         52.06        10.23 o
   2   1  16        156.94        186.71        17.55 o
   3   1  16          0.30          4.86        15.36 o
   4   1  16         91.92         81.14        15.80 o
   5   1  16         27.42          9.75        18.49 o
   6   1  16         40.94          4.10        27.21 o
 -16   2  16          1.14         -8.54        26.90 o
 -15   2  16          8.01         25.20        20.76 o
 -14   2  16          0.21          0.29        17.66 o
 -13   2  16        139.49        146.32        20.38 o
 -12   2  16         27.36         -2.20        12.60 o
 -11   2  16        173.77        177.09        20.97 o
 -10   2  16         16.44          0.39        16.46 o
  -9   2  16         28.23         37.14        16.10 o
  -8   2  16        236.97        228.64        18.13 o
  -7   2  16         69.33         68.77        11.93 o
  -6   2  16        427.77        437.38        18.39 o
  -5   2  16          0.13         -9.73         9.73 o
  -4   2  16         24.72         17.07        10.64 o
  -3   2  16        277.06        274.28        18.70 o
  -2   2  16        662.49        711.63        19.89 o
  -1   2  16        110.97        107.69        17.02 o
   0   2  16       1327.11       1437.25        37.77 o
   1   2  16          0.04          6.99        12.14 o
   2   2  16        223.07        241.50        15.37 o
   3   2  16        254.56        274.86        22.04 o
   4   2  16         78.07         40.51        16.53 o
   5   2  16         81.15         59.37        26.06 o
   6   2  16          7.83         -3.31        25.24 o
 -16   3  16         29.31         49.58        42.31 o
 -15   3  16         35.63         45.06        28.12 o
 -14   3  16          1.39         -6.15        33.11 o
 -13   3  16          2.41          0.78        14.28 o
 -12   3  16         42.06         19.17        15.73 o
 -11   3  16        179.25        235.72        30.45 o
 -10   3  16        115.56        132.12        17.27 o
  -9   3  16         11.95          4.98        11.39 o
  -8   3  16        132.94        128.72        15.38 o
  -7   3  16         14.40         35.96        12.70 o
  -6   3  16        215.00        256.88        20.98 o
  -5   3  16        172.02        165.53        14.09 o
  -4   3  16         14.13         17.92        10.03 o
  -3   3  16       1004.10       1057.20        25.15 o
  -2   3  16          1.14         -0.49         8.68 o
  -1   3  16         66.64         76.41        18.89 o
   0   3  16          5.28         26.97        12.61 o
   1   3  16        158.64        144.06        15.74 o
   2   3  16        477.06        462.84        25.92 o
   3   3  16        202.35        180.95        32.11 o
   4   3  16          5.31         -4.37        17.07 o
   5   3  16         27.87         54.11        21.12 o
   6   3  16         26.22         62.81        52.89 o
 -16   4  16         17.84         51.57        53.55 o
 -15   4  16          0.04          5.42        25.30 o
 -14   4  16         18.73         46.39        23.43 o
 -13   4  16          3.46          6.68        18.08 o
 -12   4  16         32.21         21.75        16.88 o
 -11   4  16          7.13         -6.58        14.32 o
 -10   4  16          0.71        -14.64        14.64 o
  -9   4  16        184.05        156.48        17.04 o
  -8   4  16         27.25         17.33        13.07 o
  -7   4  16         85.21         72.75        15.97 o
  -6   4  16         27.40         18.03        13.69 o
  -5   4  16         92.60         80.49        11.71 o
  -4   4  16        238.50        236.02        15.14 o
  -3   4  16         17.17          6.51         8.21 o
  -2   4  16         57.01         37.65         8.00 o
  -1   4  16        123.40        149.54        21.61 o
   0   4  16         10.69         23.90        15.33 o
   1   4  16        617.53        610.72        26.06 o
   2   4  16         62.86         49.62        13.49 o
   3   4  16        303.37        360.03        29.73 o
   4   4  16         16.85          7.40        15.40 o
   5   4  16         21.25         16.56        25.04 o
   6   4  16          3.89          4.63        46.28 o
 -15   5  16          1.86         20.49        47.60 o
 -14   5  16          5.43          0.78        19.14 o
 -13   5  16         20.61        -20.85        20.85 o
 -12   5  16         82.39        105.70        19.95 o
 -11   5  16          5.40          1.86        16.20 o
 -10   5  16         14.87          1.64        15.09 o
  -9   5  16         22.33         29.75        14.92 o
  -8   5  16         62.29         60.39        16.67 o
  -7   5  16        123.71        148.25        16.26 o
  -6   5  16         21.12         15.76        11.20 o
  -5   5  16         46.03         56.49        12.13 o
  -4   5  16         15.97         21.92        11.36 o
  -3   5  16          0.66          1.16         9.44 o
  -2   5  16        210.28        247.85        45.48 o
  -1   5  16        120.99        104.30        15.65 o
   0   5  16         72.62         54.00        12.79 o
   1   5  16          3.81         -0.66        12.94 o
   2   5  16         24.61          8.96        14.72 o
   3   5  16        104.97        108.75        19.93 o
   4   5  16        114.88         63.33        17.51 o
   5   5  16          5.03         11.98        23.36 o
 -14   6  16         13.98        -10.58        35.70 o
 -13   6  16          2.20        -17.93        32.93 o
 -12   6  16          0.82        -18.58        18.58 o
 -11   6  16          1.09         24.71        19.52 o
 -10   6  16        348.25        358.82        26.21 o
  -9   6  16          4.99         -6.29        14.12 o
  -8   6  16         44.26         28.08        20.32 o
  -7   6  16          0.09         21.58        11.86 o
  -6   6  16         26.49          2.50        14.46 o
  -5   6  16          4.61         25.90        12.52 o
  -4   6  16         15.98         27.63        11.82 o
  -3   6  16        146.13        165.34        15.16 o
  -2   6  16         25.27         30.57        15.89 o
  -1   6  16        531.89        575.83        31.20 o
   0   6  16         54.45        105.34        16.48 o
   1   6  16         10.55          1.37        17.81 o
   2   6  16        116.81        116.97        17.75 o
   3   6  16          1.01         24.28        16.78 o
   4   6  16         33.90         17.76        19.34 o
   5   6  16         14.69         37.59        24.58 o
 -13   7  16         51.66        -27.11        50.24 o
 -12   7  16          5.33         -4.45        30.03 o
 -11   7  16         44.06         48.10        18.27 o
 -10   7  16         88.54         92.28        21.73 o
  -9   7  16         89.05         97.49        24.29 o
  -8   7  16         28.86         23.79        16.29 o
  -7   7  16         52.65         47.24        15.16 o
  -6   7  16        117.25        140.98        28.39 o
  -5   7  16         27.65         33.74        13.41 o
  -4   7  16         49.64         55.76        12.11 o
  -3   7  16         40.88         22.04        14.70 o
  -2   7  16         92.75        105.30        24.30 o
  -1   7  16        672.16        669.92        36.96 o
   0   7  16          1.70          2.03        13.65 o
   1   7  16         27.46         15.24        22.27 o
   2   7  16        123.12        109.23        22.75 o
   3   7  16          1.88         26.91        18.81 o
   4   7  16        105.93        154.55        26.15 o
   5   7  16        125.08        111.07        39.01 o
 -12   8  16          0.13          0.00        52.89 o
 -11   8  16          2.65        -12.79        25.69 o
 -10   8  16          0.67        -15.22        19.33 o
  -9   8  16          0.50          1.26        22.76 o
  -8   8  16          0.00          5.75        18.98 o
  -7   8  16         15.02          2.36        17.17 o
  -6   8  16        137.37        156.30        24.04 o
  -5   8  16        153.45        140.81        16.39 o
  -4   8  16         36.82          9.71        12.90 o
  -3   8  16        115.12        118.07        22.45 o
  -2   8  16        478.63        496.44        50.94 o
  -1   8  16          1.52         -3.89        27.44 o
   0   8  16        261.33        225.63        28.63 o
   1   8  16          0.68         33.82        30.94 o
   2   8  16         27.42          6.91        23.60 o
   3   8  16         29.12         37.02        44.96 o
 -10   9  16         73.00         79.33        40.33 o
  -9   9  16          4.73         -5.47        23.47 o
  -8   9  16          5.91        -20.20        29.21 o
  -7   9  16        475.20        537.25        34.94 o
  -6   9  16        106.84         91.69        23.13 o
  -5   9  16         44.09         33.47        16.34 o
  -4   9  16          0.82         -7.37        14.27 o
  -3   9  16        101.71         45.62        37.68 o
  -2   9  16        103.31         85.66        24.93 o
  -1   9  16         17.96         -8.97        28.10 o
   0   9  16          7.05          8.59        56.19 o
  -9  10  16         29.74         73.38        37.68 o
  -8  10  16         65.26         56.62        35.42 o
  -7  10  16         19.65         44.50        29.60 o
  -6  10  16         12.61         23.23        23.97 o
  -5  10  16         60.73         24.48        22.45 o
  -4  10  16        207.80        174.53        45.62 o
  -1  10  16         27.06         78.67        56.86 o
  -6  11  16        132.34        182.47        62.14 o
  -5  11  16          0.88        -27.11        27.11 o
 -15   0  17         30.67         13.22        35.70 o
 -13   0  17         24.63          9.47        28.14 o
 -11   0  17        174.42        117.85        22.42 o
  -9   0  17        104.29        139.40        20.55 o
  -7   0  17        364.32        369.99        23.82 o
  -5   0  17         11.46         38.55        22.15 o
  -3   0  17        878.06        944.02        37.17 o
  -1   0  17        496.33        505.75        63.47 o
   1   0  17        300.95        345.35        37.96 o
   3   0  17        171.99        172.63        26.97 o
   5   0  17         29.52         21.76        35.18 o
 -16   1  17          5.08         20.16        29.73 o
 -15   1  17         14.04        -20.57        22.20 o
 -14   1  17         88.18         80.31        25.10 o
 -13   1  17          5.31        -11.71        15.19 o
 -12   1  17         47.22         41.64        16.08 o
 -11   1  17          0.01          7.33        14.69 o
 -10   1  17          1.45         14.15        16.02 o
  -9   1  17          1.23         -4.23        20.80 o
  -8   1  17        347.68        343.08        19.49 o
  -7   1  17       1012.41       1088.16        46.28 o
  -6   1  17        218.74        215.98        16.91 o
  -5   1  17         81.71         72.13        16.70 o
  -4   1  17        112.25        121.49        14.76 o
  -3   1  17          5.35         -9.92         9.92 o
  -2   1  17        102.71        128.28        12.66 o
  -1   1  17        198.25        239.42        27.56 o
   0   1  17         76.10         86.04        20.23 o
   1   1  17        271.54        281.93        22.00 o
   2   1  17         60.66         36.24        25.38 o
   3   1  17         47.25         16.18        14.40 o
   4   1  17         15.03         25.53        16.32 o
   5   1  17          1.69         58.03        35.49 o
 -16   2  17         64.19         35.04        50.24 o
 -15   2  17          1.67        -25.24        25.24 o
 -14   2  17         65.84         56.77        23.19 o
 -13   2  17         75.88         49.09        18.18 o
 -12   2  17         12.11          7.91        20.71 o
 -11   2  17         41.34          6.00        18.14 o
 -10   2  17        279.06        220.74        21.16 o
  -9   2  17        151.05        142.24        14.67 o
  -8   2  17        446.53        491.15        31.00 o
  -7   2  17        203.09        221.46        19.18 o
  -6   2  17        146.02        115.75        13.91 o
  -5   2  17        463.36        544.15        25.96 o
  -4   2  17         14.12         -5.86        12.54 o
  -3   2  17        139.40        140.08        13.94 o
  -2   2  17        316.57        310.16        15.26 o
  -1   2  17        389.55        382.04        29.97 o
   0   2  17        931.49        971.04        40.18 o
   1   2  17          0.73         -0.80        11.76 o
   2   2  17          0.79         19.93        17.47 o
   3   2  17         97.84         57.63        18.30 o
   4   2  17          3.80        -16.43        16.43 o
   5   2  17         20.36         16.82        21.64 o
 -16   3  17          9.39         22.48        36.36 o
 -15   3  17         23.63         31.61        29.39 o
 -14   3  17         48.08         54.23        22.48 o
 -13   3  17         42.18         41.80        21.86 o
 -12   3  17         12.76          4.89        20.25 o
 -11   3  17         31.19         13.41        15.02 o
 -10   3  17          4.95         12.10        12.17 o
  -9   3  17        223.37        219.36        19.84 o
  -8   3  17          0.21         -9.80        14.97 o
  -7   3  17          1.16          2.85        15.80 o
  -6   3  17          2.72        -12.13        12.13 o
  -5   3  17         21.63          7.45        10.87 o
  -4   3  17          0.05        -10.76        10.76 o
  -3   3  17        381.13        350.20        16.71 o
  -2   3  17          1.27         17.53        20.80 o
  -1   3  17         35.47         38.00        14.20 o
   0   3  17        262.63        327.61        20.96 o
   1   3  17         44.99         26.90        16.01 o
   2   3  17          1.23          1.08        12.12 o
   3   3  17         13.67         -9.08        15.15 o
   4   3  17        121.78         66.13        25.05 o
   5   3  17          0.01          0.57        27.70 o
 -15   4  17         85.44         46.51        25.60 o
 -14   4  17         17.31         22.02        34.36 o
 -13   4  17         35.84         25.03        22.55 o
 -12   4  17        114.00        115.24        22.95 o
 -11   4  17        989.03       1073.33        42.93 o
 -10   4  17        657.30        694.61        41.41 o
  -9   4  17         69.54         47.86        17.47 o
  -8   4  17          0.21        -11.29        11.29 o
  -7   4  17         39.59         16.67        14.18 o
  -6   4  17        372.36        341.81        19.53 o
  -5   4  17        142.42        157.63        18.88 o
  -4   4  17        103.47        105.59        18.10 o
  -3   4  17        127.34        127.49        12.73 o
  -2   4  17         30.21         18.85        18.89 o
  -1   4  17          2.58          1.95        11.71 o
   0   4  17        121.63        116.11        16.45 o
   1   4  17         64.12         72.10        17.20 o
   2   4  17         88.58         69.37        15.94 o
   3   4  17          4.45          4.42        15.54 o
   4   4  17          0.41        -16.43        24.94 o
   5   4  17          0.93        -39.67        40.99 o
 -14   5  17          7.98         79.99        52.23 o
 -13   5  17         57.93         33.50        19.71 o
 -12   5  17        207.21        189.17        32.37 o
 -11   5  17        135.66        137.48        28.63 o
 -10   5  17         14.67         -2.16        22.62 o
  -9   5  17         58.79         37.68        16.60 o
  -8   5  17        116.41         78.32        16.23 o
  -7   5  17        173.93        173.41        16.55 o
  -6   5  17          0.01         19.20        11.89 o
  -5   5  17          6.10         21.99        10.53 o
  -4   5  17          9.37         30.70        14.98 o
  -3   5  17         49.21         25.23        11.31 o
  -2   5  17          5.10         -3.91        16.60 o
  -1   5  17        146.66        157.60        18.06 o
   0   5  17        109.96        122.76        16.12 o
   1   5  17          0.27          1.79        15.06 o
   2   5  17         64.40         54.21        16.90 o
   3   5  17         68.17         56.86        14.75 o
   4   5  17         39.25         46.28        33.19 o
 -13   6  17         26.08         32.39        37.02 o
 -12   6  17         21.23         23.61        21.89 o
 -11   6  17        265.04        243.92        54.08 o
 -10   6  17         30.33         22.86        15.13 o
  -9   6  17         42.58          2.04        14.25 o
  -8   6  17        332.75        318.62        27.49 o
  -7   6  17         25.94         31.88        14.46 o
  -6   6  17         17.46         26.90        14.60 o
  -5   6  17        163.78        166.00        17.39 o
  -4   6  17          0.27          0.96        11.20 o
  -3   6  17          3.37         -2.77        16.27 o
  -2   6  17        102.84         94.93        20.52 o
  -1   6  17         86.27         80.69        18.12 o
   0   6  17         42.00         59.55        18.48 o
   1   6  17          3.79         -6.22        22.19 o
   2   6  17         62.39         58.02        20.52 o
   3   6  17          0.87          8.89        19.39 o
   4   6  17         18.51         32.16        32.82 o
 -12   7  17         67.26         39.67        37.68 o
 -11   7  17         78.23         37.75        27.02 o
 -10   7  17        167.66        226.15        30.24 o
  -9   7  17        109.61        118.84        21.75 o
  -8   7  17        482.41        503.33        36.57 o
  -7   7  17         78.22         67.39        17.18 o
  -6   7  17          2.30         -1.09        15.37 o
  -5   7  17         34.89         24.02        14.64 o
  -4   7  17         15.59         16.14        17.84 o
  -3   7  17         79.27         54.71        19.68 o
  -2   7  17          2.72        -14.96        16.62 o
  -1   7  17        122.10        110.72        26.72 o
   0   7  17          9.12         29.17        16.85 o
   1   7  17        188.91         97.26        20.70 o
   2   7  17         49.88         40.48        20.58 o
   3   7  17          0.96         23.09        18.79 o
 -11   8  17        101.55         88.59        55.53 o
 -10   8  17         36.65         20.82        25.12 o
  -9   8  17          1.15         21.64        17.60 o
  -8   8  17          0.03         16.82        19.39 o
  -7   8  17         79.79         62.04        36.64 o
  -6   8  17          2.99          1.80        17.73 o
  -5   8  17          0.41         19.66        20.59 o
  -4   8  17         41.25         31.86        22.29 o
  -3   8  17        177.85        187.09        44.29 o
  -2   8  17         98.93         65.26        21.97 o
  -1   8  17        109.60        134.44        35.04 o
   0   8  17         84.26         45.80        31.83 o
   1   8  17          7.74         -1.47        25.94 o
 -10   9  17        109.31        148.09        56.19 o
  -9   9  17          1.19         25.02        30.91 o
  -8   9  17        142.18         90.75        27.93 o
  -7   9  17        145.64         77.99        29.10 o
  -6   9  17          2.23          3.05        18.61 o
  -5   9  17          5.16         10.17        20.49 o
  -4   9  17         33.71         62.81        40.99 o
  -3   9  17         33.03          1.32        37.02 o
  -2   9  17          1.97        -33.72        37.68 o
  -8  10  17         68.55         39.67        37.68 o
  -7  10  17         11.40         12.03        28.60 o
  -6  10  17          7.29        -13.03        23.59 o
  -5  10  17          6.03         83.30        45.62 o
 -16   0  18         29.98        108.42        42.31 o
 -14   0  18         40.73         53.94        24.04 o
 -12   0  18        193.21        182.78        40.66 o
 -10   0  18        164.60        169.96        41.65 o
  -8   0  18         19.22          4.54        15.52 o
  -6   0  18         46.67         38.40        45.29 o
  -4   0  18         26.60         30.10        17.68 o
  -2   0  18        204.72        197.54        21.51 o
   0   0  18         30.13        -33.72        40.99 o
   2   0  18         49.61         76.40        24.87 o
   4   0  18          6.04        -22.26        25.83 o
 -16   1  18         10.08        -23.39        27.79 o
 -15   1  18         21.83         22.90        25.47 o
 -14   1  18        117.29         49.02        22.97 o
 -13   1  18         27.77         19.10        21.13 o
 -12   1  18         18.64         -0.18        15.67 o
 -11   1  18        293.07        228.49        22.96 o
 -10   1  18        172.35        166.90        18.48 o
  -9   1  18         86.19        130.13        19.45 o
  -8   1  18         10.27         -4.23        27.99 o
  -7   1  18         29.82         41.99        14.47 o
  -6   1  18          0.64         13.41        12.97 o
  -5   1  18         16.33         -6.84        12.26 o
  -4   1  18        547.54        530.06        26.62 o
  -3   1  18        116.02        127.41        13.56 o
  -2   1  18         72.04         79.73        10.50 o
  -1   1  18         25.66         36.10        14.05 o
   0   1  18          6.09        -17.51        17.51 o
   1   1  18          0.27         -7.55        14.63 o
   2   1  18          0.00        -17.69        17.69 o
   3   1  18         23.77         43.14        17.97 o
   4   1  18          4.24         13.72        24.25 o
 -16   2  18          4.14          0.00        52.23 o
 -15   2  18         90.85         73.28        74.04 o
 -14   2  18         10.53          1.92        20.74 o
 -13   2  18        128.02        109.44        27.58 o
 -12   2  18          7.08         22.86        16.81 o
 -11   2  18        198.74        176.04        28.79 o
 -10   2  18        637.77        598.32        32.22 o
  -9   2  18         50.71         13.29        17.18 o
  -8   2  18        208.42        167.65        19.17 o
  -7   2  18         60.54         42.26        14.86 o
  -6   2  18         42.39         32.23        13.63 o
  -5   2  18          5.94        -11.36        11.36 o
  -4   2  18        115.70        139.06        18.42 o
  -3   2  18         35.73         24.78        10.92 o
  -2   2  18        570.40        560.01        28.19 o
  -1   2  18        133.11        150.81        25.29 o
   0   2  18        178.06        149.66        18.52 o
   1   2  18        129.71        157.75        19.50 o
   2   2  18         17.40         36.47        17.12 o
   3   2  18         41.88         41.25        20.94 o
   4   2  18          0.01        -32.26        32.26 o
 -15   3  18         47.48          6.61        36.46 o
 -14   3  18         27.80         77.35        37.68 o
 -13   3  18          7.76          3.58        24.96 o
 -12   3  18        205.09        162.97        27.61 o
 -11   3  18          7.89         14.35        15.28 o
 -10   3  18        474.54        452.85        27.15 o
  -9   3  18         89.18        101.47        18.86 o
  -8   3  18          6.75          2.50        11.73 o
  -7   3  18         92.19         91.94        17.09 o
  -6   3  18         47.51         35.12        12.83 o
  -5   3  18         70.04         61.99        20.99 o
  -4   3  18         93.82         89.23        17.65 o
  -3   3  18        318.11        300.04        21.95 o
  -2   3  18         21.23         32.60        14.68 o
  -1   3  18         90.24         91.38        17.11 o
   0   3  18          3.72         16.40        14.67 o
   1   3  18         28.45         18.76        14.18 o
   2   3  18        124.48        113.37        19.70 o
   3   3  18          2.98         -7.16        21.97 o
   4   3  18          1.48         19.35        46.61 o
 -14   4  18         79.74         86.61        41.65 o
 -13   4  18         10.60        -15.96        25.43 o
 -12   4  18        136.72        141.23        24.93 o
 -11   4  18        733.42        728.70        32.97 o
 -10   4  18        252.05        279.66        23.69 o
  -9   4  18        141.24        142.00        18.94 o
  -8   4  18         51.08         22.72        12.21 o
  -7   4  18         21.32          5.07        12.75 o
  -6   4  18          4.31          2.44        13.39 o
  -5   4  18          1.08          1.29        13.43 o
  -4   4  18         45.61         49.85        13.12 o
  -3   4  18          8.31         -3.34        17.04 o
  -2   4  18         33.65         65.58        16.94 o
  -1   4  18         46.60         58.20        15.04 o
   0   4  18        240.54        253.97        25.88 o
   1   4  18          3.15         -9.58        12.60 o
   2   4  18          2.12        -13.98        13.98 o
   3   4  18         43.85         43.19        26.90 o
   4   4  18          3.85        -42.31        42.31 o
 -14   5  18         52.48         48.92        40.99 o
 -13   5  18          0.60        -25.12        46.94 o
 -12   5  18        199.93        151.25        22.02 o
 -11   5  18          8.30          7.16        17.24 o
 -10   5  18        272.54        243.29        23.62 o
  -9   5  18        122.19        111.38        18.36 o
  -8   5  18          1.33         -8.19        14.14 o
  -7   5  18         23.41          6.83        12.28 o
  -6   5  18        224.39        256.20        29.87 o
  -5   5  18         10.84         17.94        15.51 o
  -4   5  18         88.91         77.85        14.48 o
  -3   5  18         34.67         28.93        17.92 o
  -2   5  18         12.99         72.06        23.80 o
  -1   5  18          7.86          0.31        14.32 o
   0   5  18          2.75          7.20        13.98 o
   1   5  18          5.96         15.04        15.59 o
   2   5  18         44.01         52.66        23.21 o
   3   5  18          1.24        -22.98        32.93 o
 -13   6  18          6.44         30.41        56.86 o
 -12   6  18         22.16        -15.21        50.91 o
 -11   6  18        336.49        374.03        77.68 o
 -10   6  18        221.28        165.91        26.66 o
  -9   6  18        213.91        260.76        22.78 o
  -8   6  18         25.81          6.86        17.18 o
  -7   6  18         15.52          8.66        14.03 o
  -6   6  18          2.56         13.63        13.98 o
  -5   6  18          0.68         -9.38        14.98 o
  -4   6  18         23.44         29.26        30.74 o
  -3   6  18         19.38          3.16        25.83 o
  -2   6  18         73.99         71.15        20.16 o
  -1   6  18          9.01         11.26        19.02 o
   0   6  18         33.52         10.76        25.76 o
   1   6  18         90.95         57.27        19.30 o
   2   6  18         29.67         49.62        22.53 o
   3   6  18         24.29          8.82        20.31 o
 -12   7  18          6.27         34.38        52.23 o
 -11   7  18         10.26        -20.49        52.89 o
 -10   7  18        154.84        132.87        32.89 o
  -9   7  18         70.27         54.99        25.68 o
  -8   7  18         49.52         40.02        18.82 o
  -7   7  18         62.54         40.40        24.42 o
  -6   7  18         15.47         18.48        16.76 o
  -5   7  18         57.36         62.22        16.97 o
  -4   7  18         61.79         49.32        20.63 o
  -3   7  18        636.10        575.83        54.87 o
  -2   7  18          8.21         26.65        22.28 o
  -1   7  18         58.14         38.56        19.66 o
   0   7  18        185.50        134.23        26.78 o
   1   7  18          0.07         -4.66        37.68 o
   2   7  18         36.82          2.45        33.39 o
 -11   8  18          4.13         18.51        52.89 o
 -10   8  18        120.48         14.54        50.91 o
  -9   8  18          0.16        -18.70        69.75 o
  -8   8  18          9.94         16.42        25.23 o
  -7   8  18          2.26         13.22        29.75 o
  -6   8  18         13.99         11.73        18.09 o
  -5   8  18         19.97         20.31        24.09 o
  -4   8  18          0.41          8.81        16.96 o
  -3   8  18          2.49          3.54        26.63 o
  -2   8  18          0.24         -8.52        33.64 o
  -1   8  18         37.01          3.31        40.99 o
   0   8  18         70.62         60.16        44.29 o
  -9   9  18         20.77         80.66        58.18 o
  -8   9  18          0.42        -18.43        27.62 o
  -7   9  18         11.48         13.49        27.31 o
  -6   9  18         16.89          1.40        23.60 o
  -5   9  18         43.95         69.42        42.31 o
  -4   9  18         98.76        102.47        44.96 o
  -3   9  18        128.88        130.24        43.63 o
  -2   9  18          7.05        -14.54        29.75 o
 -15   0  19         65.59         58.18        37.68 o
 -13   0  19        246.08        209.88        36.92 o
 -11   0  19         89.70        110.41        40.99 o
  -9   0  19        635.17        756.02        91.89 o
  -7   0  19          0.03          9.18        28.76 o
  -5   0  19         44.93         44.70        53.88 o
  -3   0  19        196.03        175.22        24.14 o
   1   0  19         27.39         -5.16        29.89 o
   3   0  19          2.69          7.93        33.72 o
 -15   1  19        138.29         39.67        44.96 o
 -14   1  19        119.10        113.71        37.68 o
 -13   1  19          6.62         19.66        23.91 o
 -12   1  19          0.02         -5.33        15.76 o
 -11   1  19          3.98          1.92        21.65 o
 -10   1  19        166.72        167.00        31.07 o
  -9   1  19          0.60         12.95        19.39 o
  -8   1  19         16.08         13.08        17.69 o
  -7   1  19          0.17         -4.97        13.11 o
  -6   1  19          0.65          2.02        13.03 o
  -5   1  19          0.03          3.98        12.01 o
  -4   1  19         76.72         75.21        13.05 o
  -3   1  19         15.49          9.77        13.84 o
  -2   1  19        142.12        114.83        16.45 o
  -1   1  19          5.01         18.51        21.97 o
   0   1  19        108.38        126.50        19.70 o
   1   1  19        123.63        118.67        20.23 o
   2   1  19         14.94         -0.95        16.98 o
   3   1  19         24.99         30.09        31.25 o
 -15   2  19          1.46         14.54        53.55 o
 -14   2  19         34.95         -5.29        33.72 o
 -13   2  19         10.82         23.25        25.05 o
 -12   2  19        101.06        116.44        20.44 o
 -11   2  19         31.97         24.15        17.76 o
 -10   2  19          0.89         20.20        18.77 o
  -9   2  19         88.13         77.22        19.95 o
  -8   2  19        109.69        119.98        18.02 o
  -7   2  19        191.94        189.29        22.81 o
  -6   2  19         87.01        106.64        16.10 o
  -5   2  19        157.05        159.80        16.17 o
  -4   2  19        208.92        216.66        18.39 o
  -3   2  19        100.83        109.56        20.98 o
  -2   2  19          0.67        -30.08        30.08 o
  -1   2  19          2.22          8.50        15.15 o
   0   2  19          7.70         -0.04        16.77 o
   1   2  19         14.84        -17.22        17.91 o
   2   2  19          1.52         -2.14        22.77 o
   3   2  19          0.19        -10.55        26.52 o
 -15   3  19         21.96          7.93        52.89 o
 -14   3  19          2.86         55.53        37.68 o
 -13   3  19        101.85          8.59        48.26 o
 -12   3  19        130.94        110.86        20.60 o
 -11   3  19         29.78         49.04        18.83 o
 -10   3  19          7.43         32.42        18.50 o
  -9   3  19          0.13         -6.65        16.21 o
  -8   3  19         51.96         47.28        24.23 o
  -7   3  19        144.06        153.13        17.02 o
  -6   3  19          5.30          9.85        13.27 o
  -5   3  19          1.17         -2.32        14.22 o
  -4   3  19          8.96         -3.46        11.83 o
  -3   3  19          9.38         -7.97        20.72 o
  -2   3  19         59.09         53.71        17.27 o
  -1   3  19         38.12         59.18        14.39 o
   0   3  19          1.25          1.77        13.51 o
   1   3  19         81.17         62.97        20.16 o
   2   3  19         64.48         61.11        27.83 o
   3   3  19         13.82         -4.79        31.96 o
 -14   4  19          0.09         29.09        37.68 o
 -13   4  19          1.97        -29.22        29.22 o
 -12   4  19         40.68         70.62        21.90 o
 -11   4  19        137.87        172.65        21.12 o
 -10   4  19         24.90          9.50        18.68 o
  -9   4  19         64.42         18.20        17.33 o
  -8   4  19          3.72         42.15        17.09 o
  -7   4  19         26.10         16.59        13.97 o
  -6   4  19        126.57        129.55        17.71 o
  -5   4  19         18.32         19.94        20.99 o
  -4   4  19          7.32        -16.32        17.74 o
  -3   4  19         78.87         44.07        21.06 o
  -2   4  19          0.69         22.99        23.24 o
  -1   4  19         20.28          1.20        14.55 o
   0   4  19         30.33         18.80        16.17 o
   1   4  19         70.14         65.18        18.93 o
   2   4  19         82.82         41.65        32.72 o
   3   4  19          0.01        -22.15        22.15 o
 -14   5  19         32.69         44.29        41.65 o
 -13   5  19          6.23          7.27        46.28 o
 -12   5  19        120.84        130.02        26.33 o
 -11   5  19        142.10         99.29        22.71 o
 -10   5  19          3.48        -17.83        18.95 o
  -9   5  19         18.90         27.10        17.38 o
  -8   5  19          6.22          0.61        18.73 o
  -7   5  19          0.17        -15.68        16.22 o
  -6   5  19         42.94         34.36        18.52 o
  -5   5  19         37.91         58.13        14.04 o
  -4   5  19         12.53         13.14        19.08 o
  -3   5  19         16.59          5.38        17.90 o
  -2   5  19        116.22        121.71        19.84 o
  -1   5  19        119.84        122.55        20.97 o
   0   5  19         19.57        -15.03        22.82 o
   1   5  19         68.59         45.48        20.74 o
   2   5  19         43.73         41.65        44.29 o
 -13   6  19         25.24         33.06        55.53 o
 -12   6  19        230.22        482.61        78.67 o
 -11   6  19         77.49         28.47        26.63 o
 -10   6  19          1.77        -21.25        29.37 o
  -9   6  19         15.98          4.08        28.80 o
  -8   6  19          0.19         -4.87        16.82 o
  -7   6  19          0.94        -15.19        15.19 o
  -6   6  19         16.31          1.27        18.05 o
  -5   6  19         15.22         17.55        19.23 o
  -4   6  19          1.11          2.30        18.62 o
  -3   6  19         21.16         24.50        18.51 o
  -2   6  19         61.12         61.86        20.06 o
  -1   6  19         40.69         51.13        22.54 o
   0   6  19        386.54        513.02        60.16 o
   1   6  19          0.70        -32.72        32.72 o
   2   6  19         10.20         43.63        33.72 o
 -11   7  19        221.58        164.62        46.28 o
 -10   7  19        187.88         96.66        33.39 o
  -9   7  19          2.64         39.01        35.70 o
  -8   7  19         16.77         56.86        32.39 o
  -7   7  19          4.72          0.33        18.33 o
  -6   7  19         16.58         16.22        15.91 o
  -5   7  19        116.68         91.04        22.58 o
  -4   7  19         59.43         55.83        21.93 o
  -3   7  19         49.67         36.41        22.67 o
  -2   7  19         11.59         -5.34        21.74 o
  -1   7  19          0.20         45.13        23.80 o
  -9   8  19         50.32        -11.90        35.70 o
  -8   8  19        157.78        230.73        41.65 o
  -7   8  19          0.18         -8.59        29.75 o
  -6   8  19         27.71         -5.95        44.29 o
  -5   8  19          0.02         79.99        44.29 o
  -4   8  19          3.46         53.55        42.97 o
  -3   8  19         13.28         35.11        28.14 o
  -2   8  19         84.23         48.26        44.96 o
 -12   0  20        154.14         87.93        41.65 o
 -10   0  20         86.53         79.32        24.31 o
  -8   0  20        418.99        470.09        42.98 o
  -6   0  20          7.14        -12.09        15.65 o
  -4   0  20        100.23        105.51        19.91 o
  -2   0  20       2121.25       2085.14       108.42 o
   0   0  20         11.35        -13.92        33.30 o
 -12   1  20         33.02         91.13        29.68 o
 -11   1  20          4.24        -17.06        17.06 o
 -10   1  20          6.06          1.07        18.49 o
  -9   1  20          0.96         -1.21        15.35 o
  -8   1  20         22.61          1.15        21.99 o
  -7   1  20          0.08         -7.88        15.42 o
  -6   1  20          1.66         10.74        13.24 o
  -5   1  20         95.73         74.56        14.55 o
  -4   1  20         40.11         37.84        12.89 o
  -3   1  20        312.48        336.97        38.79 o
  -2   1  20        183.99        204.94        43.63 o
  -1   1  20         45.42         82.64        50.91 o
   0   1  20          2.14        -16.40        19.92 o
   1   1  20         75.74         69.35        28.72 o
   2   1  20          0.01        -17.85        31.73 o
 -12   2  20        186.83        214.99        34.13 o
 -11   2  20        183.32        190.73        23.61 o
 -10   2  20         18.67          8.96        17.52 o
  -9   2  20        181.25        183.12        51.34 o
  -8   2  20          2.12          5.47        14.79 o
  -7   2  20         13.33         33.90        17.31 o
  -6   2  20          0.48         -6.10        13.33 o
  -5   2  20         41.82         39.96        21.29 o
  -4   2  20         29.86         -9.75        26.06 o
  -3   2  20         52.86         52.21        17.76 o
  -2   2  20        250.44        334.08        40.90 o
  -1   2  20        337.36        239.24        33.16 o
   0   2  20        143.81         94.84        30.05 o
   1   2  20         31.65         55.97        31.53 o
   2   2  20          4.52         27.84        29.67 o
 -12   3  20          2.61        -27.77        27.77 o
 -11   3  20          6.14        -14.61        14.61 o
 -10   3  20         35.50        113.85        23.79 o
  -9   3  20          4.00         30.59        21.23 o
  -8   3  20          4.22         -8.31        16.91 o
  -7   3  20          7.86        -12.00        14.62 o
  -6   3  20         20.47         24.16        14.02 o
  -5   3  20         28.95         26.50        15.26 o
  -4   3  20         71.11         59.43        21.33 o
  -3   3  20        139.92        112.54        25.63 o
  -2   3  20         70.04         84.78        38.61 o
  -1   3  20        242.25        212.45        21.05 o
   0   3  20          0.20         18.71        20.45 o
   1   3  20         81.32         64.22        43.30 o
   2   3  20         25.95         13.95        28.08 o
 -13   4  20         76.65         52.89        30.41 o
 -12   4  20         13.99        -12.56        39.67 o
 -11   4  20         39.73         40.32        26.99 o
 -10   4  20        132.99        107.12        19.35 o
  -9   4  20          0.95         -1.92        20.58 o
  -8   4  20         56.26         68.55        18.48 o
  -7   4  20          1.00        -14.58        14.86 o
  -6   4  20          0.37        -13.86        13.86 o
  -5   4  20          0.62        -12.28        27.34 o
  -4   4  20         51.47         91.64        27.45 o
  -3   4  20         14.61          7.15        15.67 o
  -2   4  20         17.72          3.67        20.86 o
  -1   4  20          4.30         27.63        19.85 o
   0   4  20         13.30         33.72        35.04 o
   1   4  20         52.83          6.77        36.69 o
   2   4  20        114.38         49.58        50.24 o
 -11   5  20         66.56         64.30        26.54 o
 -10   5  20          9.82         39.40        25.12 o
  -9   5  20          3.03         -7.44        16.27 o
  -8   5  20         20.38         19.39        20.99 o
  -7   5  20          2.31         -0.94        15.25 o
  -6   5  20         56.86         56.84        16.37 o
  -5   5  20          2.81         -6.13        22.50 o
  -4   5  20          0.79          2.33        17.61 o
  -3   5  20          1.96          4.50        16.14 o
  -2   5  20         87.96        104.52        23.59 o
  -1   5  20         42.54         17.56        21.26 o
   0   5  20         72.71         80.66        31.73 o
 -10   6  20        118.89         49.58        40.99 o
  -9   6  20         26.64         10.13        24.25 o
  -8   6  20          1.26        -16.20        21.44 o
  -7   6  20         21.90         21.34        16.08 o
  -6   6  20         16.94        -23.20        23.20 o
  -5   6  20          6.56        -16.38        16.38 o
  -4   6  20         14.54         -7.20        18.83 o
  -3   6  20         30.06         21.33        24.93 o
  -2   6  20        136.46         87.44        25.01 o
  -1   6  20         12.35         22.48        33.06 o
   0   6  20         10.31         38.34        33.06 o
  -9   7  20        212.05        184.45        40.33 o
  -8   7  20          0.12        -27.77        27.77 o
  -7   7  20         47.69         23.14        28.43 o
  -6   7  20         10.57         33.06        35.04 o
  -5   7  20          0.48         -3.97        39.01 o
  -4   7  20         81.07         13.22        28.43 o
  -3   7  20         24.58         44.96        42.97 o
  -2   7  20        109.92        113.05        37.02 o
  -8   8  20         26.92         65.45        34.38 o
 -11   0  21         61.16          2.64        29.66 o
  -9   0  21        531.12        538.85        66.11 o
  -7   0  21        115.79         61.30        26.51 o
  -5   0  21          7.39         20.76        29.09 o
 -11   1  21         21.79         35.27        23.35 o
 -10   1  21        149.63        110.68        19.29 o
  -9   1  21         46.41         48.79        16.64 o
  -8   1  21         58.15         52.22        15.28 o
  -7   1  21         10.31         -0.49        15.80 o
  -6   1  21          3.82         -3.99        15.85 o
  -5   1  21         46.43         48.09        17.37 o
  -4   1  21         51.90         54.44        31.27 o
  -3   1  21         86.57         63.18        28.56 o
  -2   1  21          0.08          6.13        28.98 o
  -1   1  21         17.75         23.80        50.24 o
   0   1  21         20.71         49.58        54.87 o
 -12   2  21         43.48         52.23        43.63 o
 -11   2  21        141.42        109.92        44.62 o
 -10   2  21          9.94          3.62        21.96 o
  -9   2  21          0.03         23.07        14.97 o
  -8   2  21          5.37        -16.62        20.45 o
  -7   2  21         11.91         -4.27        15.35 o
  -6   2  21         12.69          1.10        15.29 o
  -5   2  21         10.92          5.95        25.87 o
  -4   2  21         49.22         32.69        18.63 o
  -3   2  21         33.27         32.99        46.61 o
  -1   2  21        155.07        151.39        56.19 o
   0   2  21          4.67        -31.50        34.05 o
   1   2  21         94.19        -44.96        44.96 o
 -12   3  21        263.01        191.72        40.99 o
 -11   3  21          8.16         -7.90        25.47 o
 -10   3  21          6.38         -8.15        22.34 o
  -9   3  21        182.48        111.83        18.59 o
  -8   3  21          0.06          1.86        17.33 o
  -7   3  21         58.01         47.83        18.86 o
  -6   3  21        317.10        300.93        24.43 o
  -5   3  21         15.49         28.77        26.73 o
  -4   3  21          0.14          0.41        18.81 o
  -3   3  21        107.68         68.73        19.61 o
  -1   3  21          1.25          0.66        46.94 o
   0   3  21          0.21        -45.62        45.62 o
 -12   4  21         46.42         70.74        42.97 o
 -11   4  21         32.37        -15.87        25.12 o
 -10   4  21         17.58         30.74        34.05 o
  -9   4  21         50.00          4.24        16.48 o
  -8   4  21         36.14         45.50        19.87 o
  -7   4  21          3.05         -2.26        15.94 o
  -6   4  21         33.89         26.58        24.65 o
  -5   4  21         74.60         54.54        30.74 o
  -4   4  21         44.87         46.54        48.59 o
  -3   4  21         50.20         39.01        47.60 o
  -2   4  21          5.55         22.19        61.15 o
  -1   4  21         25.49         65.45        51.57 o
 -11   5  21        265.44        388.73        64.13 o
 -10   5  21        101.21         77.99        24.42 o
  -9   5  21          0.56          1.85        26.26 o
  -8   5  21         26.86         37.16        24.34 o
  -7   5  21        151.51         79.90        20.80 o
  -6   5  21          5.72        -25.47        25.47 o
  -5   5  21        128.61         81.11        88.59 o
  -4   5  21          7.60         31.61        52.23 o
  -2   5  21          8.80        -26.44        29.75 o
  -9   6  21          8.62         18.51        32.39 o
  -8   6  21          5.61         -0.17        23.17 o
  -6   6  21          2.18        -40.33        40.33 o
  -5   6  21        106.11         57.52        42.97 o
  -4   6  21          8.18        -10.58        41.65 o
 -10   0  22        129.68        122.31        39.67 o
  -8   0  22          7.77         59.50        33.06 o
  -6   0  22         69.65         54.87        25.12 o
 -10   1  22        136.79         37.48        22.35 o
  -9   1  22         56.26         38.32        23.91 o
  -8   1  22          0.02         -2.33        32.39 o
  -7   1  22         68.64         93.53        23.29 o
  -6   1  22          3.97          4.45        20.49 o
  -5   1  22         22.18         24.46        24.46 o
 -10   2  22         36.11         31.07        35.70 o
  -9   2  22         23.57          2.77        21.85 o
  -8   2  22         97.29         88.96        21.56 o
  -7   2  22          3.85         -5.32        18.86 o
  -6   2  22          0.46         10.86        33.39 o
  -5   2  22          3.05         13.88        28.43 o
 -10   3  22          3.48        -33.06        33.06 o
  -9   3  22         92.22         57.75        22.71 o
  -8   3  22         29.41          0.91        22.54 o
  -7   3  22         15.92        -13.21        26.04 o
  -6   3  22         73.53         53.86        25.45 o
  -5   3  22         38.61         37.68        31.07 o
  -4   3  22         25.60        -14.54        32.39 o
  -2   3  22         60.72        110.41        44.96 o
  -1   3  22          0.13          9.26        32.39 o
 -10   4  22         77.45         15.21        35.70 o
  -9   4  22         13.62         18.57        27.77 o
  -8   4  22          0.66         45.09        27.20 o
  -7   4  22          2.88         16.65        20.77 o
  -6   4  22         64.32         74.04        36.36 o
  -5   4  22          4.03        -13.22        31.73 o
  -4   4  22          8.58          5.95        30.41 o
  -3   4  22          0.84         35.04        29.09 o
  -9   5  22          7.98         21.83        27.44 o
  -8   5  22          4.93         60.82        42.97 o
  -7   5  22         14.08        -33.72        39.67 o
  -4   5  22          0.49         54.87        37.02 o
  -3   5  22          0.01         15.87        32.39 o
  -9   0  23          9.88         -1.32        37.02 o
  -7   0  23          1.96        -27.11        27.11 o
  -9   1  23         13.93         52.23        35.70 o
  -8   1  23          0.24        -21.24        21.24 o
  -7   1  23        103.41         48.26        32.39 o
  -6   1  23          8.55         -3.97        28.43 o
  -9   2  23          3.65        -31.07        31.07 o
  -8   2  23         64.84         56.24        21.37 o
  -7   2  23          0.67         -7.27        32.39 o
  -6   2  23          0.00         -7.93        29.75 o
  -9   3  23         41.70         70.74        34.38 o
  -6   3  23         42.11         19.17        31.73 o
  -5   3  23         20.10          3.97        29.09 o
                                                
